# Supplementary material for: Genomic insights into host adaptation between the wheat stripe rust pathogen (Puccinia striiformis f. sp. tritici) and the barley stripe rust pathogen (Puccinia striiformis f. sp. hordei)
Source: BMC Genomics. 2018 Sep 12;19:664. doi: 10.1186/s12864-018-5041-y (PMC6134786; doi:10.1186/s12864-018-5041-y)
Supplement: Supplementary file 2 — Table SE1. Summary of transposable elements in Puccinia striiformis f. sp. tritici and P. striiformis f. sp. hordei genomes. Table SE2. Comparison of the annotated CAZyme genes among Puccinia striiformis f. sp. tritici (Pst), P. striiformis f. sp. hordei (Psh), Blumeria graminis f. sp. tritici (Bgt) and B. graminis f. sp. hordei (Bgh). Table SE3. Mating-related genes in Puccinia striiformis f. sp. tritici (Pst), P. striiformis f. sp. hordei (Psh), Blumeria graminis f. sp. tritici (Bgt) and B. graminis f. sp. hordei (Bgh). Table SE4. Comparison of the annotated peptidases genes among Puccinia striiformis f. sp. tritici (Pst), P. striiformis f. sp. hordei (Psh), Blumeria graminis f. sp. tritici (Bgt) and B. graminis f. sp. hordei (Bgh). Table SE5. Comparison of the annotated genes in isolate Pst (93–210) (Table SE5a) and Psh (93TX-2) (Table SE5b) using the Pathogen-Host-Interaction database. Table SE6. Summary of secondary-metabolite gene classes in 17 fungal plant pathogens. Table SE7. Comparison of the annotated transcription factor genes among nine fungal species or formae speciales. Table SE8. Comparison of the annotated transporter genes among Puccinia striiformis f. sp. hordei (Psh); P. striiformis f. sp. tritici (Psh); Blumeria graminis f. sp. hordei (Bgh) and B. graminis f. sp. tritici (Bgt). Table SE9. The list of fungal genomes and their resources used in this study. Table SE10. Summary of orthologues detected in 16 fungal plant pathogens using the OrthoFinder program. Table SE11. KEGG pathways annotated using GhostKOALA for Puccinia striiformis f. sp. tritici (Pst) and P. striiformis f. sp. hordei (Psh) isolates. Table SE11a. The numbers of conserved, specific and lost genes in Pst (93–210) and Psh (93TX-2); Table SE11b. Annotation of genes of KEGG pathways in Pst (93–210); and Table SE11c. Annotation of genes of KEGG pathways in Psh (93TX-2). Table SE12. List of exclusively expressed isolate-specific genes in isolates Pst (93–210) and Psh (93Tx-2) of Pucci [file 12864_2018_5041_MOESM2_ESM.zip]

Archive with 13 entries (13 files):
- Additional file 3_Table_SE1 XMC.xlsx
- Additional file 3_Table_SE10 XMC.xlsx
- Additional file 3_Table_SE11 XMC.xlsx
- Additional file 3_Table_SE12 XMC.xlsx
- Additional file 3_Table_SE13 XMC.xlsx
- Additional file 3_Table_SE2 XMC.xlsx
- Additional file 3_Table_SE3 XMC.xlsx
- Additional file 3_Table_SE4 XMC.xlsx
- Additional file 3_Table_SE5 XMC.xlsx
- Additional file 3_Table_SE6 XMC.xlsx
- Additional file 3_Table_SE7 XMC.xlsx
- Additional file 3_Table_SE8 XMC.xlsx
- Additional file 3_Table_SE9 XMC.xlsx
