# Supplementary material for: Genomic insights into host adaptation between the wheat stripe rust pathogen (Puccinia striiformis f. sp. tritici) and the barley stripe rust pathogen (Puccinia striiformis f. sp. hordei)
Source: BMC Genomics. 2018 Sep 12;19:664. doi: 10.1186/s12864-018-5041-y (PMC6134786; doi:10.1186/s12864-018-5041-y)
Supplement: Supplementary file 2 — Table SE1. Summary of transposable elements in Puccinia striiformis f. sp. tritici and P. striiformis f. sp. hordei genomes. Table SE2. Comparison of the annotated CAZyme genes among Puccinia striiformis f. sp. tritici (Pst), P. striiformis f. sp. hordei (Psh), Blumeria graminis f. sp. tritici (Bgt) and B. graminis f. sp. hordei (Bgh). Table SE3. Mating-related genes in Puccinia striiformis f. sp. tritici (Pst), P. striiformis f. sp. hordei (Psh), Blumeria graminis f. sp. tritici (Bgt) and B. graminis f. sp. hordei (Bgh). Table SE4. Comparison of the annotated peptidases genes among Puccinia striiformis f. sp. tritici (Pst), P. striiformis f. sp. hordei (Psh), Blumeria graminis f. sp. tritici (Bgt) and B. graminis f. sp. hordei (Bgh). Table SE5. Comparison of the annotated genes in isolate Pst (93–210) (Table SE5a) and Psh (93TX-2) (Table SE5b) using the Pathogen-Host-Interaction database. Table SE6. Summary of secondary-metabolite gene classes in 17 fungal plant pathogens. Table SE7. Comparison of the annotated transcription factor genes among nine fungal species or formae speciales. Table SE8. Comparison of the annotated transporter genes among Puccinia striiformis f. sp. hordei (Psh); P. striiformis f. sp. tritici (Psh); Blumeria graminis f. sp. hordei (Bgh) and B. graminis f. sp. tritici (Bgt). Table SE9. The list of fungal genomes and their resources used in this study. Table SE10. Summary of orthologues detected in 16 fungal plant pathogens using the OrthoFinder program. Table SE11. KEGG pathways annotated using GhostKOALA for Puccinia striiformis f. sp. tritici (Pst) and P. striiformis f. sp. hordei (Psh) isolates. Table SE11a. The numbers of conserved, specific and lost genes in Pst (93–210) and Psh (93TX-2); Table SE11b. Annotation of genes of KEGG pathways in Pst (93–210); and Table SE11c. Annotation of genes of KEGG pathways in Psh (93TX-2). Table SE12. List of exclusively expressed isolate-specific genes in isolates Pst (93–210) and Psh (93Tx-2) of Pucci [file 12864_2018_5041_MOESM2_ESM.zip › Additional file 3_Table_SE1 XMC.xlsx]

## Sheet: Additional file 3_Table_SE1
Table SE1 Summary of transposable elements in Puccinia striiformis f. sp. tritici and P. striiformis f. sp. hordei genomes
TE classification	Pst(93-210)				Psh(93TX-2)				Pst 104E 137A-				2K-41-Yr9 (PST-78)				CY32
	Number of elements	Length (bp)	Percent of genome (%)		Number of elements	Length (bp)	Percent of genome (%)		Number of elements	Length (bp)	Percent of genome (%)		Number of elements	Length (bp)	Percent of genome (%)		Number of elements	Length (bp)	Percent of genome (%)
Class I (retrotransposons)
SINEs	0	0	0		109	14370	0.02		155	11504	0.01		73	8796	0.01		128	39700	0.03
LINEs	387	280842	0.33		300	170037	0.22		392	222209	0.27		793	293455	0.37		961	457080	0.4
LTR elements	17266	11506284	13.61		14154	9245901	11.97		16624	11982910	14.38		17048	7238486	9.12		21757	13082427	11.33
Class I (retrotransposons)
DNA elements	38619	10219352	12.09		34270	9144686	11.84		35294	9866357	11.84		39028	8492595	10.7		50306	13059445	11.3
Others
Unclassified	26172	7454812	8.82		21922	7006034	9.07		24442	8021343	9.62		31446	7901291	9.96		35610	9659095	8.36
Satellites	269	66566	0.08		81	23293	0.03		164	34510	0.04		95	10587	0.01		93	48953	0.04
Simple repeats	13940	788229	0.93		12886	668428	0.87		14007	797008	0.96		14592	767550	0.96		20699	1139252	0.99
Low complexity	2614	144425	0.17		2430	139110	0.18		2550	143272	0.17		2848	157520	0.19		3590	191782	0.17
Total		30460510	36.03			26411859	34.2			31079113	37.28			24870280	31.35			37677734	32.62
