# Supplementary material for: Genomic insights into host adaptation between the wheat stripe rust pathogen (Puccinia striiformis f. sp. tritici) and the barley stripe rust pathogen (Puccinia striiformis f. sp. hordei)
Source: BMC Genomics. 2018 Sep 12;19:664. doi: 10.1186/s12864-018-5041-y (PMC6134786; doi:10.1186/s12864-018-5041-y)
Supplement: Supplementary file 2 — Table SE1. Summary of transposable elements in Puccinia striiformis f. sp. tritici and P. striiformis f. sp. hordei genomes. Table SE2. Comparison of the annotated CAZyme genes among Puccinia striiformis f. sp. tritici (Pst), P. striiformis f. sp. hordei (Psh), Blumeria graminis f. sp. tritici (Bgt) and B. graminis f. sp. hordei (Bgh). Table SE3. Mating-related genes in Puccinia striiformis f. sp. tritici (Pst), P. striiformis f. sp. hordei (Psh), Blumeria graminis f. sp. tritici (Bgt) and B. graminis f. sp. hordei (Bgh). Table SE4. Comparison of the annotated peptidases genes among Puccinia striiformis f. sp. tritici (Pst), P. striiformis f. sp. hordei (Psh), Blumeria graminis f. sp. tritici (Bgt) and B. graminis f. sp. hordei (Bgh). Table SE5. Comparison of the annotated genes in isolate Pst (93–210) (Table SE5a) and Psh (93TX-2) (Table SE5b) using the Pathogen-Host-Interaction database. Table SE6. Summary of secondary-metabolite gene classes in 17 fungal plant pathogens. Table SE7. Comparison of the annotated transcription factor genes among nine fungal species or formae speciales. Table SE8. Comparison of the annotated transporter genes among Puccinia striiformis f. sp. hordei (Psh); P. striiformis f. sp. tritici (Psh); Blumeria graminis f. sp. hordei (Bgh) and B. graminis f. sp. tritici (Bgt). Table SE9. The list of fungal genomes and their resources used in this study. Table SE10. Summary of orthologues detected in 16 fungal plant pathogens using the OrthoFinder program. Table SE11. KEGG pathways annotated using GhostKOALA for Puccinia striiformis f. sp. tritici (Pst) and P. striiformis f. sp. hordei (Psh) isolates. Table SE11a. The numbers of conserved, specific and lost genes in Pst (93–210) and Psh (93TX-2); Table SE11b. Annotation of genes of KEGG pathways in Pst (93–210); and Table SE11c. Annotation of genes of KEGG pathways in Psh (93TX-2). Table SE12. List of exclusively expressed isolate-specific genes in isolates Pst (93–210) and Psh (93Tx-2) of Pucci [file 12864_2018_5041_MOESM2_ESM.zip › Additional file 3_Table_SE10 XMC.xlsx]

## Sheet: Additional file 3_Table_SE10
Table SE10 Summary of orthologues detected in 16 fungal plant pathogens using the OrthoFinder program
	Number of genes	Number of genes in orthogroups	Number of unassigned genes	Percentage of genes in orthogroups	Percentage of unassigned genes	Number of orthogroups containing species	Percentage of orthogroups containing species	Number of species-specific orthogroups	Number of genes in species-specific orthogroups	Percentage of genes in species-specific orthogroups
Blumeria graminis f. sp. hordei	6495	6285	210	96.8	3.2	5272	25.5	1	4	0.1
Blumeria graminis f. sp. tritici	6525	6091	434	93.3	6.7	5267	25.4	6	20	0.3
Melampsora allii-populina	23078	19350	3728	83.8	16.2	8541	41.3	14	62	0.3
Melampsora lini	16335	14622	1713	89.5	10.5	6613	32	25	119	0.7
Melampsora larici-populina	16372	14236	2136	87	13	8215	39.7	13	57	0.3
Zymoseptoria tritici	10952	9605	1347	87.7	12.3	7584	36.6	8	35	0.3
Puccinia graminis f. sp. tritici	15979	13134	2845	82.2	17.8	6883	33.3	27	122	0.8
Puccinia striiformis f. sp. hordei	15976	15009	967	93.9	6.1	9044	43.7	5	39	0.2
Puccinia striiformis f. sp. tritici	16513	15641	872	94.7	5.3	9165	44.3	5	21	0.1
Puccinia triticina	15685	13810	1875	88	12	6735	32.5	36	210	1.3
Tilletia caries	10204	8848	1356	86.7	13.3	6054	29.3	13	58	0.6
Tilletia indica	9548	8730	818	91.4	8.6	6411	31	7	41	0.4
Tilletia walkeri	7970	7705	265	96.7	3.3	6242	30.2	2	4	0.1
Ustilago hordei	7111	6579	532	92.5	7.5	5557	26.9	9	45	0.6
Ustilago maydis	6522	6013	509	92.2	7.8	5342	25.8	10	48	0.7
Zymoseptoria ardabiliae	10788	9530	1258	88.3	11.7	7653	37	3	13	0.1
