# Supplementary material for: Genomic insights into host adaptation between the wheat stripe rust pathogen (Puccinia striiformis f. sp. tritici) and the barley stripe rust pathogen (Puccinia striiformis f. sp. hordei)
Source: BMC Genomics. 2018 Sep 12;19:664. doi: 10.1186/s12864-018-5041-y (PMC6134786; doi:10.1186/s12864-018-5041-y)
Supplement: Supplementary file 2 — Table SE1. Summary of transposable elements in Puccinia striiformis f. sp. tritici and P. striiformis f. sp. hordei genomes. Table SE2. Comparison of the annotated CAZyme genes among Puccinia striiformis f. sp. tritici (Pst), P. striiformis f. sp. hordei (Psh), Blumeria graminis f. sp. tritici (Bgt) and B. graminis f. sp. hordei (Bgh). Table SE3. Mating-related genes in Puccinia striiformis f. sp. tritici (Pst), P. striiformis f. sp. hordei (Psh), Blumeria graminis f. sp. tritici (Bgt) and B. graminis f. sp. hordei (Bgh). Table SE4. Comparison of the annotated peptidases genes among Puccinia striiformis f. sp. tritici (Pst), P. striiformis f. sp. hordei (Psh), Blumeria graminis f. sp. tritici (Bgt) and B. graminis f. sp. hordei (Bgh). Table SE5. Comparison of the annotated genes in isolate Pst (93–210) (Table SE5a) and Psh (93TX-2) (Table SE5b) using the Pathogen-Host-Interaction database. Table SE6. Summary of secondary-metabolite gene classes in 17 fungal plant pathogens. Table SE7. Comparison of the annotated transcription factor genes among nine fungal species or formae speciales. Table SE8. Comparison of the annotated transporter genes among Puccinia striiformis f. sp. hordei (Psh); P. striiformis f. sp. tritici (Psh); Blumeria graminis f. sp. hordei (Bgh) and B. graminis f. sp. tritici (Bgt). Table SE9. The list of fungal genomes and their resources used in this study. Table SE10. Summary of orthologues detected in 16 fungal plant pathogens using the OrthoFinder program. Table SE11. KEGG pathways annotated using GhostKOALA for Puccinia striiformis f. sp. tritici (Pst) and P. striiformis f. sp. hordei (Psh) isolates. Table SE11a. The numbers of conserved, specific and lost genes in Pst (93–210) and Psh (93TX-2); Table SE11b. Annotation of genes of KEGG pathways in Pst (93–210); and Table SE11c. Annotation of genes of KEGG pathways in Psh (93TX-2). Table SE12. List of exclusively expressed isolate-specific genes in isolates Pst (93–210) and Psh (93Tx-2) of Pucci [file 12864_2018_5041_MOESM2_ESM.zip › Additional file 3_Table_SE11 XMC.xlsx]

## Sheet: Summary
Table SE11a Summary of the numbers of conserved, specific and lost genes in various KEGG pathways annotated using GhostKOALA for different protein caterogories in Puccinia striiformis f. sp. tritici (Pst) and P. striiformis f. sp. hordei (Psh) isolates
	Pst (93-210)	Psh (93TX-2)		Pst (93-210) conserved	Psh (93TX-2) conserved		Pst (93-210) specific	Psh (93TX-2) specific		Pst (93-210) lost	Psh (93TX-2) lost
Genetic Information Processing	2504	2356		241	243		40	50		46	81
Cellular Processes	827	761		72	72		23	21		12	29
Environmental Information Processing	627	583		47	48		14	6		10	28
Organismal Systems	471	426		34	34		19	17		4	14
Enzyme families	378	350		23	23		7	6		3	23
Amino acid metabolism	309	304		39	39		6	22		1	11
Carbohydrate metabolism	305	309		22	22		7	16		6	11
Energy metabolism	192	174		15	15		7	13		2	3
Lipid metabolism	168	191		9	9		1	8		3	2
Metabolism of cofactors and vitamins	146	135		15	15		3	4		1	4
Glycan biosynthesis and metabolism	141	140		11	11		4	4		6	5
Nucleotide metabolism	120	104		13	13		3	5		2	7
Metabolism of other amino acides	62	57		8	8		3	4		2	6
Metabolism of terpenoids and polyketides	48	48		3	3		0	0		0	0
Biosynthesis of other secondary metabolites	41	40		5	5		0	1		1	2
Xenobiotics biodegradation and metabolism	35	32		2	2		0	1		0	2
Unclassified	160	146		16	15		6	2		0	5
Total proteins	16513	15976		452	452		861	955		325	456
Total proteins annotated	4115	3904		362	364		71	89		65	141
Percentage of annotated proteins	0.249	0.244		0.801	0.805		0.082	0.093		0.2	0.309

## Sheet: Pst (93-210)
Table SE11b Annotation of Pst (93-210) genes in KEGG pathways
09100 Metabolism
09101 Carbohydrate metabolism
00010 Glycolysis / Gluconeogenesis [PATH:ko00010]
PstP_12189T0	K00844	HK; hexokinase
PstP_14193T0	K00844	HK; hexokinase
PstP_16486T0	K00844	HK; hexokinase
PstP_02071T0	K01810	GPI, pgi; glucose-6-phosphate isomerase
PstP_03954T0	K00850	pfkA, PFK; 6-phosphofructokinase 1
PstP_05452T0	K03841	FBP, fbp; fructose-1,6-bisphosphatase I
PstP_06323T0	K01624	FBA, fbaA; fructose-bisphosphate aldolase, class II
PstP_04405T0	K01803	TPI, tpiA; triosephosphate isomerase (TIM)
PstP_04967T0	K00134	GAPDH, gapA; glyceraldehyde 3-phosphate dehydrogenase
PstP_07847T0	K00134	GAPDH, gapA; glyceraldehyde 3-phosphate dehydrogenase
PstP_09869T0	K00134	GAPDH, gapA; glyceraldehyde 3-phosphate dehydrogenase
PstP_10165T0	K00927	PGK, pgk; phosphoglycerate kinase
PstP_13696T0	K00927	PGK, pgk; phosphoglycerate kinase
PstP_02440T0	K01834	PGAM, gpmA; 2,3-bisphosphoglycerate-dependent phosphoglycerate mutase
PstP_05160T0	K01834	PGAM, gpmA; 2,3-bisphosphoglycerate-dependent phosphoglycerate mutase
PstP_06098T0	K01834	PGAM, gpmA; 2,3-bisphosphoglycerate-dependent phosphoglycerate mutase
PstP_16603T0	K01834	PGAM, gpmA; 2,3-bisphosphoglycerate-dependent phosphoglycerate mutase
PstP_11108T0	K15634	gpmB; probable phosphoglycerate mutase
PstP_13396T0	K15634	gpmB; probable phosphoglycerate mutase
PstP_10328T0	K01689	ENO, eno; enolase
PstP_05373T0	K00873	PK, pyk; pyruvate kinase
PstP_09928T0	K00873	PK, pyk; pyruvate kinase
PstP_15795T0	K00161	PDHA, pdhA; pyruvate dehydrogenase E1 component alpha subunit
PstP_16136T0	K00161	PDHA, pdhA; pyruvate dehydrogenase E1 component alpha subunit
PstP_14572T0	K00162	PDHB, pdhB; pyruvate dehydrogenase E1 component beta subunit
PstP_14796T0	K00627	DLAT, aceF, pdhC; pyruvate dehydrogenase E2 component (dihydro lipoamide acetyltransferase)
PstP_08591T0	K00382	DLD, lpd, pdhD; dihydrolipoamide dehydrogenase
PstP_03911T0	K00121	frmA, ADH5, adhC; S-(hydroxymethyl)glutathione dehydrogenase /alcohol dehydrogenase
PstP_14969T0	K00121	frmA, ADH5, adhC; S-(hydroxymethyl)glutathione dehydrogenase /alcohol dehydrogenase
PstP_03003T0	K00128	ALDH; aldehyde dehydrogenase (NAD+)
PstP_09118T0	K00128	ALDH; aldehyde dehydrogenase (NAD+)
PstP_13898T0	K00128	ALDH; aldehyde dehydrogenase (NAD+)
PstP_14515T0	K14085	ALDH7A1; aldehyde dehydrogenase family 7 member A1
PstP_15284T0	K01895	ACSS, acs; acetyl-CoA synthetase
PstP_04716T0	K01785	galM, GALM; aldose 1-epimerase
PstP_12294T0	K01785	galM, GALM; aldose 1-epimerase
PstP_05029T0	K01835	pgm; phosphoglucomutase
PstP_06659T0	K01792	E5.1.3.15; glucose-6-phosphate 1-epimerase
PstP_16780T0	K01596	E4.1.1.32, pckA, PCK; phosphoenolpyruvate carboxykinase (GTP)
PstP_00470T0	K01610	E4.1.1.49, pckA; phosphoenolpyruvate carboxykinase (ATP)
00020 Citrate cycle (TCA cycle) [PATH:ko00020]
PstP_05528T0	K01647	CS, gltA; citrate synthase
PstP_09126T0	K01647	CS, gltA; citrate synthase
PstP_02144T0	K01648	ACLY; ATP citrate (pro-S)-lyase
PstP_08677T0	K01648	ACLY; ATP citrate (pro-S)-lyase
PstP_14631T0	K01648	ACLY; ATP citrate (pro-S)-lyase
PstP_16469T0	K01648	ACLY; ATP citrate (pro-S)-lyase
PstP_08173T0	K01681	ACO, acnA; aconitate hydratase
PstP_08012T0	K00030	IDH3; isocitrate dehydrogenase (NAD+)
PstP_08013T0	K00030	IDH3; isocitrate dehydrogenase (NAD+)
PstP_05914T0	K00164	OGDH, sucA; 2-oxoglutarate dehydrogenase E1 component
PstP_06512T0	K00658	DLST, sucB; 2-oxoglutarate dehydrogenase E2 component (dihydro lipoamide succinyltransferase)
PstP_08591T0	K00382	DLD, lpd, pdhD; dihydrolipoamide dehydrogenase
PstP_02535T0	K01899	LSC1; succinyl-CoA synthetase alpha subunit
PstP_02536T0	K01899	LSC1; succinyl-CoA synthetase alpha subunit
PstP_03004T0	K01900	LSC2; succinyl-CoA synthetase beta subunit
PstP_13150T0	K00234	SDHA, SDH1; succinate dehydrogenase (ubiquinone) flavoprotein subunit
PstP_07496T0	K00235	SDHB, SDH2; succinate dehydrogenase (ubiquinone) iron-sulfur subunit
PstP_03344T0	K00236	SDHC, SDH3; succinate dehydrogenase (ubiquinone) cytochrome b560 subunit
PstP_06545T0	K00237	SDHD, SDH4; succinate dehydrogenase (ubiquinone) membrane anchor subunit
PstP_02471T0	K00239	sdhA, frdA; succinate dehydrogenase / fumarate reductase, flavoprotein subunit
PstP_13014T0	K01679	E4.2.1.2B, fumC; fumarate hydratase, class II
PstP_09098T0	K00026	MDH2; malate dehydrogenase
PstP_10425T0	K00026	MDH2; malate dehydrogenase
PstP_17008T0	K00026	MDH2; malate dehydrogenase
PstP_02209T0	K01958	PC, pyc; pyruvate carboxylase
PstP_00470T0	K01610	E4.1.1.49, pckA; phosphoenolpyruvate carboxykinase (ATP)
PstP_16780T0	K01596	E4.1.1.32, pckA, PCK; phosphoenolpyruvate carboxykinase (GTP)
PstP_15795T0	K00161	PDHA, pdhA; pyruvate dehydrogenase E1 component alpha subunit
PstP_16136T0	K00161	PDHA, pdhA; pyruvate dehydrogenase E1 component alpha subunit
PstP_14572T0	K00162	PDHB, pdhB; pyruvate dehydrogenase E1 component beta subunit
PstP_14796T0	K00627	DLAT, aceF, pdhC; pyruvate dehydrogenase E2 component (dihydrolipoamide acetyltransferase)
00030 Pentose phosphate pathway [PATH:ko00030]
PstP_02071T0	K01810	GPI, pgi; glucose-6-phosphate isomerase
PstP_05023T0	K00036	G6PD, zwf; glucose-6-phosphate 1-dehydrogenase
PstP_16773T0	K00036	G6PD, zwf; glucose-6-phosphate 1-dehydrogenase
PstP_04702T0	K01057	PGLS, pgl, devB; 6-phosphogluconolactonase
PstP_05802T0	K01057	PGLS, pgl, devB; 6-phosphogluconolactonase
PstP_09035T0	K01057	PGLS, pgl, devB; 6-phosphogluconolactonase
PstP_09151T0	K01057	PGLS, pgl, devB; 6-phosphogluconolactonase
PstP_10004T0	K01057	PGLS, pgl, devB; 6-phosphogluconolactonase
PstP_12820T0	K00033	PGD, gnd, gntZ; 6-phosphogluconate dehydrogenase
PstP_04515T0	K01783	rpe, RPE; ribulose-phosphate 3-epimerase
PstP_05839T0	K00616	E2.2.1.2, talA, talB; transaldolase
PstP_07933T0	K00616	E2.2.1.2, talA, talB; transaldolase
PstP_14012T0	K00616	E2.2.1.2, talA, talB; transaldolase
PstP_14766T0	K00616	E2.2.1.2, talA, talB; transaldolase
PstP_15639T0	K00616	E2.2.1.2, talA, talB; transaldolase
PstP_03936T0	K01807	rpiA; ribose 5-phosphate isomerase A
PstP_10969T0	K01807	rpiA; ribose 5-phosphate isomerase A
PstP_10973T0	K01807	rpiA; ribose 5-phosphate isomerase A
PstP_10974T0	K01807	rpiA; ribose 5-phosphate isomerase A
PstP_04612T0	K00852	rbsK, RBKS; ribokinase
PstP_05029T0	K01835	pgm; phosphoglucomutase
PstP_08558T0	K00948	PRPS, prsA; ribose-phosphate pyrophosphokinase
PstP_04335T0	K00851	E2.7.1.12, gntK, idnK; gluconokinase
PstP_06323T0	K01624	FBA, fbaA; fructose-bisphosphate aldolase, class II
PstP_05452T0	K03841	FBP, fbp; fructose-1,6-bisphosphatase I
PstP_03954T0	K00850	pfkA, PFK; 6-phosphofructokinase 1
00040 Pentose and glucuronate interconversions [PATH:ko00040]
PstP_00276T0	K01051	E3.1.1.11; pectinesterase
PstP_00508T0	K01051	E3.1.1.11; pectinesterase
PstP_07993T0	K01051	E3.1.1.11; pectinesterase
PstP_08378T0	K01051	E3.1.1.11; pectinesterase
PstP_06789T0	K18107	GAAD; L-glyceraldehyde reductase
PstP_12845T0	K18107	GAAD; L-glyceraldehyde reductase
PstP_14439T0	K00012	UGDH, ugd; UDPglucose 6-dehydrogenase
PstP_14591T0	K00963	UGP2, galU, galF; UTP--glucose-1-phosphate uridylyltransferase
PstP_04515T0	K01783	rpe, RPE; ribulose-phosphate 3-epimerase
PstP_05326T0	K00854	xylB, XYLB; xylulokinase
PstP_11549T0	K17818	ARD1; D-arabinitol dehydrogenase (NADP+)
PstP_00448T0	K00008	SORD, gutB; L-iditol 2-dehydrogenase
PstP_07034T0	K00008	SORD, gutB; L-iditol 2-dehydrogenase
PstP_09952T0	K00008	SORD, gutB; L-iditol 2-dehydrogenase
00051 Fructose and mannose metabolism [PATH:ko00051]
PstP_05448T0	K19355	MAN; mannan endo-1,4-beta-mannosidase
PstP_05451T0	K19355	MAN; mannan endo-1,4-beta-mannosidase
PstP_09285T0	K19355	MAN; mannan endo-1,4-beta-mannosidase
PstP_09644T0	K19355	MAN; mannan endo-1,4-beta-mannosidase
PstP_10677T0	K19355	MAN; mannan endo-1,4-beta-mannosidase
PstP_11505T0	K19355	MAN; mannan endo-1,4-beta-mannosidase
PstP_11046T0	K01809	manA, MPI; mannose-6-phosphate isomerase
PstP_11047T0	K01809	manA, MPI; mannose-6-phosphate isomerase
PstP_11863T0	K17497	PMM; phosphomannomutase
PstP_00569T0	K00966	GMPP; mannose-1-phosphate guanylyltransferase
PstP_07833T0	K00966	GMPP; mannose-1-phosphate guanylyltransferase
PstP_04860T0	K01711	gmd, GMDS; GDPmannose 4,6-dehydratase
PstP_12583T0	K02377	TSTA3, fcl; GDP-L-fucose synthase
PstP_15900T0	K02377	TSTA3, fcl; GDP-L-fucose synthase
PstP_12189T0	K00844	HK; hexokinase
PstP_14193T0	K00844	HK; hexokinase
PstP_16486T0	K00844	HK; hexokinase
PstP_03954T0	K00850	pfkA, PFK; 6-phosphofructokinase 1
PstP_05452T0	K03841	FBP, fbp; fructose-1,6-bisphosphatase I
PstP_12501T0	K19029	PFKFB2; 6-phosphofructo-2-kinase / fructose-2,6-biphosphatase 2
PstP_08470T0	K19030	PFKFB4; 6-phosphofructo-2-kinase / fructose-2,6-biphosphatase 4
PstP_10016T0	K19030	PFKFB4; 6-phosphofructo-2-kinase / fructose-2,6-biphosphatase 4
PstP_00448T0	K00008	SORD, gutB; L-iditol 2-dehydrogenase
PstP_07034T0	K00008	SORD, gutB; L-iditol 2-dehydrogenase
PstP_09952T0	K00008	SORD, gutB; L-iditol 2-dehydrogenase
PstP_06323T0	K01624	FBA, fbaA; fructose-bisphosphate aldolase, class II
PstP_04405T0	K01803	TPI, tpiA; triosephosphate isomerase (TIM)
PstP_07018T0	K00863	DAK, TKFC; triose/dihydroxyacetone kinase / FAD-AMP lyase (cyclizing)
00052 Galactose metabolism [PATH:ko00052]
PstP_04716T0	K01785	galM, GALM; aldose 1-epimerase
PstP_12294T0	K01785	galM, GALM; aldose 1-epimerase
PstP_08397T0	K00849	galK; galactokinase
PstP_14407T0	K00849	galK; galactokinase
PstP_01390T0	K00965	galT, GALT; UDPglucose--hexose-1-phosphate uridylyltransferase
PstP_05419T0	K00965	galT, GALT; UDPglucose--hexose-1-phosphate uridylyltransferase
PstP_05450T0	K00965	galT, GALT; UDPglucose--hexose-1-phosphate uridylyltransferase
PstP_01048T0	K01784	galE, GALE; UDP-glucose 4-epimerase
PstP_04017T0	K01784	galE, GALE; UDP-glucose 4-epimerase
PstP_14591T0	K00963	UGP2, galU, galF; UTP--glucose-1-phosphate uridylyltransferase
PstP_05029T0	K01835	pgm; phosphoglucomutase
PstP_12189T0	K00844	HK; hexokinase
PstP_14193T0	K00844	HK; hexokinase
PstP_16486T0	K00844	HK; hexokinase
PstP_02731T0	K07407	E3.2.1.22B, galA, rafA; alpha-galactosidase
PstP_04613T0	K07407	E3.2.1.22B, galA, rafA; alpha-galactosidase
PstP_05074T0	K07407	E3.2.1.22B, galA, rafA; alpha-galactosidase
PstP_12982T0	K07407	E3.2.1.22B, galA, rafA; alpha-galactosidase
PstP_13196T0	K07407	E3.2.1.22B, galA, rafA; alpha-galactosidase
PstP_13197T0	K07407	E3.2.1.22B, galA, rafA; alpha-galactosidase
PstP_13198T0	K07407	E3.2.1.22B, galA, rafA; alpha-galactosidase
PstP_03954T0	K00850	pfkA, PFK; 6-phosphofructokinase 1
PstP_09626T0	K01193	INV, sacA; beta-fructofuranosidase
PstP_10442T0	K01193	INV, sacA; beta-fructofuranosidase
PstP_07006T0	K01187	malZ; alpha-glucosidase
PstP_14357T0	K01187	malZ; alpha-glucosidase
00053 Ascorbate and aldarate metabolism [PATH:ko00053]
PstP_14439T0	K00012	UGDH, ugd; UDPglucose 6-dehydrogenase
PstP_08587T0	K00103	GULO; L-gulonolactone oxidase
PstP_09668T0	K00423	E1.10.3.3; L-ascorbate oxidase
PstP_12168T0	K00423	E1.10.3.3; L-ascorbate oxidase
PstP_03003T0	K00128	ALDH; aldehyde dehydrogenase (NAD+)
PstP_09118T0	K00128	ALDH; aldehyde dehydrogenase (NAD+)
PstP_13898T0	K00128	ALDH; aldehyde dehydrogenase (NAD+)
PstP_14515T0	K14085	ALDH7A1; aldehyde dehydrogenase family 7 member A1
00500 Starch and sucrose metabolism [PATH:ko00500]
PstP_09626T0	K01193	INV, sacA; beta-fructofuranosidase
PstP_10442T0	K01193	INV, sacA; beta-fructofuranosidase
PstP_07006T0	K01187	malZ; alpha-glucosidase
PstP_14357T0	K01187	malZ; alpha-glucosidase
PstP_14591T0	K00963	UGP2, galU, galF; UTP--glucose-1-phosphate uridylyltransferase
PstP_05486T0	K00706	E2.4.1.34; 1,3-beta-glucan synthase
PstP_04376T0	K05349	bglX; beta-glucosidase
PstP_04377T0	K05349	bglX; beta-glucosidase
PstP_15907T0	K05349	bglX; beta-glucosidase
PstP_15908T0	K05349	bglX; beta-glucosidase
PstP_07070T0	K01179	E3.2.1.4; endoglucanase
PstP_07784T0	K01179	E3.2.1.4; endoglucanase
PstP_14882T0	K01179	E3.2.1.4; endoglucanase
PstP_14884T0	K01179	E3.2.1.4; endoglucanase
PstP_14887T0	K01179	E3.2.1.4; endoglucanase
PstP_00567T0	K01225	CBH1; cellulose 1,4-beta-cellobiosidase
PstP_07586T0	K01225	CBH1; cellulose 1,4-beta-cellobiosidase
PstP_07587T0	K01225	CBH1; cellulose 1,4-beta-cellobiosidase
PstP_07588T0	K01225	CBH1; cellulose 1,4-beta-cellobiosidase
PstP_08912T0	K01225	CBH1; cellulose 1,4-beta-cellobiosidase
PstP_09512T0	K01225	CBH1; cellulose 1,4-beta-cellobiosidase
PstP_06161T0	K00693	GYS; glycogen synthase
PstP_08019T0	K00700	GBE1, glgB; 1,4-alpha-glucan branching enzyme
PstP_04052T0	K01196	AGL; glycogen debranching enzyme
PstP_08610T0	K01176	AMY, amyA, malS; alpha-amylase
PstP_03222T0	K01178	SGA1; glucoamylase
PstP_07249T0	K01178	SGA1; glucoamylase
PstP_11916T0	K01178	SGA1; glucoamylase
PstP_16067T0	K01178	SGA1; glucoamylase
PstP_00993T0	K00697	otsA; trehalose 6-phosphate synthase
PstP_02292T0	K16055	TPS; trehalose 6-phosphate synthase/phosphatase
PstP_04396T0	K16055	TPS; trehalose 6-phosphate synthase/phosphatase
PstP_04667T0	K16055	TPS; trehalose 6-phosphate synthase/phosphatase
PstP_09192T0	K16055	TPS; trehalose 6-phosphate synthase/phosphatase
PstP_12631T0	K16055	TPS; trehalose 6-phosphate synthase/phosphatase
PstP_17072T0	K16055	TPS; trehalose 6-phosphate synthase/phosphatase
PstP_08681T0	K01194	TREH, treA, treF; alpha,alpha-trehalase
PstP_11792T0	K01194	TREH, treA, treF; alpha,alpha-trehalase
PstP_05029T0	K01835	pgm; phosphoglucomutase
PstP_12189T0	K00844	HK; hexokinase
PstP_14193T0	K00844	HK; hexokinase
PstP_16486T0	K00844	HK; hexokinase
PstP_02071T0	K01810	GPI, pgi; glucose-6-phosphate isomerase
00520 Amino sugar and nucleotide sugar metabolism [PATH:ko00520]
PstP_03223T0	K01183	E3.2.1.14; chitinase
PstP_03930T0	K01183	E3.2.1.14; chitinase
PstP_03941T0	K01183	E3.2.1.14; chitinase
PstP_04263T0	K01183	E3.2.1.14; chitinase
PstP_05889T0	K01183	E3.2.1.14; chitinase
PstP_06085T0	K01183	E3.2.1.14; chitinase
PstP_06267T0	K01183	E3.2.1.14; chitinase
PstP_07198T0	K01183	E3.2.1.14; chitinase
PstP_08874T0	K01183	E3.2.1.14; chitinase
PstP_10108T0	K01183	E3.2.1.14; chitinase
PstP_10297T0	K01183	E3.2.1.14; chitinase
PstP_12756T0	K01183	E3.2.1.14; chitinase
PstP_12757T0	K01183	E3.2.1.14; chitinase
PstP_16628T0	K01183	E3.2.1.14; chitinase
PstP_04443T0	K12373	HEXA_B; hexosaminidase
PstP_04500T0	K01836	PGM3; phosphoacetylglucosamine mutase
PstP_05952T0	K01836	PGM3; phosphoacetylglucosamine mutase
PstP_05397T0	K00972	UAP1; UDP-N-acetylglucosamine/UDP-N-acetylgalactosamine diphos phorylase
PstP_10326T0	K00972	UAP1; UDP-N-acetylglucosamine/UDP-N-acetylgalactosamine diphos phorylase
PstP_00428T0	K00326	E1.6.2.2; cytochrome-b5 reductase
PstP_14442T0	K00326	E1.6.2.2; cytochrome-b5 reductase
PstP_01707T0	K00698	CHS1; chitin synthase
PstP_06406T0	K00698	CHS1; chitin synthase
PstP_06407T0	K00698	CHS1; chitin synthase
PstP_07328T0	K00698	CHS1; chitin synthase
PstP_07528T0	K00698	CHS1; chitin synthase
PstP_09055T0	K00698	CHS1; chitin synthase
PstP_09057T0	K00698	CHS1; chitin synthase
PstP_10065T0	K00698	CHS1; chitin synthase
PstP_12816T0	K00698	CHS1; chitin synthase
PstP_13258T0	K00698	CHS1; chitin synthase
PstP_14057T0	K00698	CHS1; chitin synthase
PstP_14327T0	K00698	CHS1; chitin synthase
PstP_16894T0	K00698	CHS1; chitin synthase
PstP_08929T0	K00790	murA; UDP-N-acetylglucosamine 1-carboxyvinyltransferase
PstP_12189T0	K00844	HK; hexokinase
PstP_14193T0	K00844	HK; hexokinase
PstP_16486T0	K00844	HK; hexokinase
PstP_08446T0	K00621	GNPNAT1, GNA1; glucosamine-phosphate N-acetyltransferase
PstP_00653T0	K00820	glmS, GFPT; glucosamine---fructose-6-phosphate aminotransferase (isomerizing)
PstP_15471T0	K00820	glmS, GFPT; glucosamine---fructose-6-phosphate aminotransferase (isomerizing)
PstP_06310T0	K08678	UXS1, uxs; UDP-glucuronate decarboxylase
PstP_02071T0	K01810	GPI, pgi; glucose-6-phosphate isomerase
PstP_05029T0	K01835	pgm; phosphoglucomutase
PstP_14591T0	K00963	UGP2, galU, galF; UTP--glucose-1-phosphate uridylyltransferase
PstP_14439T0	K00012	UGDH, ugd; UDPglucose 6-dehydrogenase
PstP_08397T0	K00849	galK; galactokinase
PstP_14407T0	K00849	galK; galactokinase
PstP_01390T0	K00965	galT, GALT; UDPglucose--hexose-1-phosphate uridylyltransferase
PstP_05419T0	K00965	galT, GALT; UDPglucose--hexose-1-phosphate uridylyltransferase
PstP_05450T0	K00965	galT, GALT; UDPglucose--hexose-1-phosphate uridylyltransferase
PstP_01048T0	K01784	galE, GALE; UDP-glucose 4-epimerase
PstP_04017T0	K01784	galE, GALE; UDP-glucose 4-epimerase
PstP_11863T0	K17497	PMM; phosphomannomutase
PstP_00569T0	K00966	GMPP; mannose-1-phosphate guanylyltransferase
PstP_07833T0	K00966	GMPP; mannose-1-phosphate guanylyltransferase
PstP_04860T0	K01711	gmd, GMDS; GDPmannose 4,6-dehydratase
PstP_11046T0	K01809	manA, MPI; mannose-6-phosphate isomerase
PstP_11047T0	K01809	manA, MPI; mannose-6-phosphate isomerase
PstP_12583T0	K02377	TSTA3, fcl; GDP-L-fucose synthase
PstP_15900T0	K02377	TSTA3, fcl; GDP-L-fucose synthase
00620 Pyruvate metabolism [PATH:ko00620]
PstP_15284T0	K01895	ACSS, acs; acetyl-CoA synthetase
PstP_15795T0	K00161	PDHA, pdhA; pyruvate dehydrogenase E1 component alpha subunit
PstP_16136T0	K00161	PDHA, pdhA; pyruvate dehydrogenase E1 component alpha subunit
PstP_14572T0	K00162	PDHB, pdhB; pyruvate dehydrogenase E1 component beta subunit
PstP_14796T0	K00627	DLAT, aceF, pdhC; pyruvate dehydrogenase E2 component (dihydrolipoamide acetyltransferase)
PstP_08591T0	K00382	DLD, lpd, pdhD; dihydrolipoamide dehydrogenase
PstP_05373T0	K00873	PK, pyk; pyruvate kinase
PstP_09928T0	K00873	PK, pyk; pyruvate kinase
PstP_10368T0	K11262	ACACA; acetyl-CoA carboxylase / biotin carboxylase 1
PstP_13983T0	K11262	ACACA; acetyl-CoA carboxylase / biotin carboxylase 1
PstP_16367T0	K11262	ACACA; acetyl-CoA carboxylase / biotin carboxylase 1
PstP_03003T0	K00128	ALDH; aldehyde dehydrogenase (NAD+)
PstP_09118T0	K00128	ALDH; aldehyde dehydrogenase (NAD+)
PstP_13898T0	K00128	ALDH; aldehyde dehydrogenase (NAD+)
PstP_14515T0	K14085	ALDH7A1; aldehyde dehydrogenase family 7 member A1
PstP_11696T0	K00101	lldD; L-lactate dehydrogenase (cytochrome)
PstP_11699T0	K00101	lldD; L-lactate dehydrogenase (cytochrome)
PstP_13752T0	K00102	LDHD, dld; D-lactate dehydrogenase (cytochrome)
PstP_06658T0	K21618	DLD3; (R)-2-hydroxyglutarate---pyruvate transhydrogenase
PstP_13613T0	K01759	GLO1, gloA; lactoylglutathione lyase
PstP_14627T0	K01759	GLO1, gloA; lactoylglutathione lyase
PstP_12777T0	K01069	gloB, HAGH; hydroxyacylglutathione hydrolase
PstP_16269T0	K01069	gloB, HAGH; hydroxyacylglutathione hydrolase
PstP_11386T0	K00029	E1.1.1.40, maeB; malate dehydrogenase (oxaloacetate-decarboxylating)(NADP+)
PstP_02209T0	K01958	PC, pyc; pyruvate carboxylase
PstP_09098T0	K00026	MDH2; malate dehydrogenase
PstP_10425T0	K00026	MDH2; malate dehydrogenase
PstP_17008T0	K00026	MDH2; malate dehydrogenase
PstP_13014T0	K01679	E4.2.1.2B, fumC; fumarate hydratase, class II
PstP_16780T0	K01596	E4.1.1.32, pckA, PCK; phosphoenolpyruvate carboxykinase (GTP)
PstP_00470T0	K01610	E4.1.1.49, pckA; phosphoenolpyruvate carboxykinase (ATP)
PstP_00268T0	K01638	aceB, glcB; malate synthase
PstP_01518T0	K00626	E2.3.1.9, atoB; acetyl-CoA C-acetyltransferase
PstP_05970T0	K00626	E2.3.1.9, atoB; acetyl-CoA C-acetyltransferase
PstP_09415T0	K00626	E2.3.1.9, atoB; acetyl-CoA C-acetyltransferase
PstP_00070T0	K01649	leuA, IMS; 2-isopropylmalate synthase
PstP_14732T0	K01649	leuA, IMS; 2-isopropylmalate synthase
PstP_14733T0	K01649	leuA, IMS; 2-isopropylmalate synthase
PstP_08791T0	K01655	LYS21, LYS20; homocitrate synthase
00630 Glyoxylate and dicarboxylate metabolism [PATH:ko00630]
PstP_04862T0	K01637	E4.1.3.1, aceA; isocitrate lyase
PstP_09857T0	K01637	E4.1.3.1, aceA; isocitrate lyase
PstP_00268T0	K01638	aceB, glcB; malate synthase
PstP_09098T0	K00026	MDH2; malate dehydrogenase
PstP_10425T0	K00026	MDH2; malate dehydrogenase
PstP_17008T0	K00026	MDH2; malate dehydrogenase
PstP_05528T0	K01647	CS, gltA; citrate synthase
PstP_09126T0	K01647	CS, gltA; citrate synthase
PstP_08173T0	K01681	ACO, acnA; aconitate hydratase
PstP_01518T0	K00626	E2.3.1.9, atoB; acetyl-CoA C-acetyltransferase
PstP_05970T0	K00626	E2.3.1.9, atoB; acetyl-CoA C-acetyltransferase
PstP_09415T0	K00626	E2.3.1.9, atoB; acetyl-CoA C-acetyltransferase
PstP_10354T0	K03781	katE, CAT, catB, srpA; catalase
PstP_11242T0	K03781	katE, CAT, catB, srpA; catalase
PstP_11257T0	K03781	katE, CAT, catB, srpA; catalase
PstP_11258T0	K03781	katE, CAT, catB, srpA; catalase
PstP_14979T0	K03781	katE, CAT, catB, srpA; catalase
PstP_03380T0	K00830	AGXT; alanine-glyoxylate transaminase / serine-glyoxylate transaminase / serine-pyruvate transaminase
PstP_04192T0	K01915	glnA, GLUL; glutamine synthetase
PstP_04242T0	K01915	glnA, GLUL; glutamine synthetase
PstP_17148T0	K01915	glnA, GLUL; glutamine synthetase
PstP_00811T0	K00600	glyA, SHMT; glycine hydroxymethyltransferase
PstP_14924T0	K00281	GLDC, gcvP; glycine dehydrogenase
PstP_15215T0	K00281	GLDC, gcvP; glycine dehydrogenase
PstP_02773T0	K00605	gcvT, AMT; aminomethyltransferase
PstP_02774T0	K00605	gcvT, AMT; aminomethyltransferase
PstP_04398T0	K00605	gcvT, AMT; aminomethyltransferase
PstP_08591T0	K00382	DLD, lpd, pdhD; dihydrolipoamide dehydrogenase
PstP_06331T0	K02437	gcvH, GCSH; glycine cleavage system H protein
PstP_02830T0	K15918	GLYK; D-glycerate 3-kinase
PstP_04301T0	K22133	AAE3; oxalate---CoA ligase
00640 Propanoate metabolism [PATH:ko00640]
PstP_15284T0	K01895	ACSS, acs; acetyl-CoA synthetase
PstP_06616T0	K00166	BCKDHA, bkdA1; 2-oxoisovalerate dehydrogenase E1 component alpha subunit
PstP_03496T0	K00167	BCKDHB, bkdA2; 2-oxoisovalerate dehydrogenase E1 component beta subunit
PstP_08422T0	K00167	BCKDHB, bkdA2; 2-oxoisovalerate dehydrogenase E1 component beta subunit
PstP_12102T0	K09699	DBT, bkdB; 2-oxoisovalerate dehydrogenase E2 component (dihydrolipoyl transacylase)
PstP_12103T0	K09699	DBT, bkdB; 2-oxoisovalerate dehydrogenase E2 component (dihydrolipoyl transacylase)
PstP_08591T0	K00382	DLD, lpd, pdhD; dihydrolipoamide dehydrogenase
PstP_06336T0	K00249	ACADM, acd; acyl-CoA dehydrogenase
PstP_09402T0	K00249	ACADM, acd; acyl-CoA dehydrogenase
PstP_09410T0	K00249	ACADM, acd; acyl-CoA dehydrogenase
PstP_00636T0	K07511	ECHS1; enoyl-CoA hydratase
PstP_02623T0	K05605	HIBCH; 3-hydroxyisobutyryl-CoA hydrolase
PstP_10368T0	K11262	ACACA; acetyl-CoA carboxylase / biotin carboxylase 1
PstP_13983T0	K11262	ACACA; acetyl-CoA carboxylase / biotin carboxylase 1
PstP_16367T0	K11262	ACACA; acetyl-CoA carboxylase / biotin carboxylase 1
PstP_08556T0	K13524	ABAT; 4-aminobutyrate aminotransferase / (S)-3-amino-2-methylpropionate transaminase
PstP_08557T0	K13524	ABAT; 4-aminobutyrate aminotransferase / (S)-3-amino-2-methylpropionate transaminase
PstP_02535T0	K01899	LSC1; succinyl-CoA synthetase alpha subunit
PstP_02536T0	K01899	LSC1; succinyl-CoA synthetase alpha subunit
PstP_03004T0	K01900	LSC2; succinyl-CoA synthetase beta subunit
PstP_05735T0	K00140	mmsA, iolA, ALDH6A1; malonate-semialdehyde dehydrogenase (acetylating) / methylmalonate-semialdehyde dehydrogenase
PstP_09334T0	K00140	mmsA, iolA, ALDH6A1; malonate-semialdehyde dehydrogenase (acetylating) / methylmalonate-semialdehyde dehydrogenase
PstP_00395T0	K01720	prpD; 2-methylcitrate dehydratase
PstP_01518T0	K00626	E2.3.1.9, atoB; acetyl-CoA C-acetyltransferase
PstP_05970T0	K00626	E2.3.1.9, atoB; acetyl-CoA C-acetyltransferase
PstP_09415T0	K00626	E2.3.1.9, atoB; acetyl-CoA C-acetyltransferase
00650 Butanoate metabolism [PATH:ko00650]
PstP_01518T0	K00626	E2.3.1.9, atoB; acetyl-CoA C-acetyltransferase
PstP_05970T0	K00626	E2.3.1.9, atoB; acetyl-CoA C-acetyltransferase
PstP_09415T0	K00626	E2.3.1.9, atoB; acetyl-CoA C-acetyltransferase
PstP_11679T0	K00074	paaH, hbd, fadB, mmgB; 3-hydroxybutyryl-CoA dehydrogenase
PstP_06228T0	K00022	HADH; 3-hydroxyacyl-CoA dehydrogenase
PstP_00636T0	K07511	ECHS1; enoyl-CoA hydratase
PstP_02471T0	K00239	sdhA, frdA; succinate dehydrogenase / fumarate reductase, flavoprotein subunit
PstP_06125T0	K01580	E4.1.1.15, gadB, gadA, GAD; glutamate decarboxylase
PstP_08556T0	K13524	ABAT; 4-aminobutyrate aminotransferase / (S)-3-amino-2-methylpropionate transaminase
PstP_08557T0	K13524	ABAT; 4-aminobutyrate aminotransferase / (S)-3-amino-2-methylpropionate transaminase
PstP_14589T0	K00135	gabD; succinate-semialdehyde dehydrogenase / glutarate-semialdehyde dehydrogenase
PstP_05875T0	K01641	E2.3.3.10; hydroxymethylglutaryl-CoA synthase
PstP_07345T0	K01640	E4.1.3.4, HMGCL, hmgL; hydroxymethylglutaryl-CoA lyase
PstP_05899T0	K01027	OXCT; 3-oxoacid CoA-transferase
PstP_05938T0	K01652	E2.2.1.6L, ilvB, ilvG, ilvI; acetolactate synthase I/II/III large subunit
PstP_08904T0	K01653	E2.2.1.6S, ilvH, ilvN; acetolactate synthase I/III small subunit
00660 C5-Branched dibasic acid metabolism [PATH:ko00660]
PstP_05938T0	K01652	E2.2.1.6L, ilvB, ilvG, ilvI; acetolactate synthase I/II/III large subunit
PstP_08904T0	K01653	E2.2.1.6S, ilvH, ilvN; acetolactate synthase I/III small subunit
PstP_12755T0	K00052	leuB, IMDH; 3-isopropylmalate dehydrogenase
00562 Inositol phosphate metabolism [PATH:ko00562]
PstP_15043T0	K00914	PIK3C3, VPS34; phosphatidylinositol 3-kinase
PstP_07777T0	K18083	MTMR6_7_8; myotubularin-related protein 6/7/8
PstP_15428T0	K18083	MTMR6_7_8; myotubularin-related protein 6/7/8
PstP_15429T0	K18083	MTMR6_7_8; myotubularin-related protein 6/7/8
PstP_08285T0	K00888	PI4KA; phosphatidylinositol 4-kinase A
PstP_15383T0	K00888	PI4KA; phosphatidylinositol 4-kinase A
PstP_12969T0	K19801	PI4KB; phosphatidylinositol 4-kinase B
PstP_00315T0	K13711	PI4K2; phosphatidylinositol 4-kinase type 2
PstP_13605T0	K21797	SAC1, SACM1L; phosphatidylinositol 4-phosphatase
PstP_14619T0	K21797	SAC1, SACM1L; phosphatidylinositol 4-phosphatase
PstP_08684T0	K00889	PIP5K; 1-phosphatidylinositol-4-phosphate 5-kinase
PstP_02322T0	K01099	INPP5B_F; inositol polyphosphate 5-phosphatase INPP5B/F
PstP_10109T0	K01099	INPP5B_F; inositol polyphosphate 5-phosphatase INPP5B/F
PstP_10270T0	K01099	INPP5B_F; inositol polyphosphate 5-phosphatase INPP5B/F
PstP_04671T0	K20279	SYNJ; synaptojanin
PstP_16311T0	K20279	SYNJ; synaptojanin
PstP_16312T0	K20279	SYNJ; synaptojanin
PstP_02050T0	K01110	PTEN; phosphatidylinositol-3,4,5-trisphosphate 3-phosphatase and dual-specificity protein phosphatase PTEN
PstP_11569T0	K01110	PTEN; phosphatidylinositol-3,4,5-trisphosphate 3-phosphatase and dual-specificity protein phosphatase PTEN
PstP_09161T0	K00921	PIKFYVE, FAB1; 1-phosphatidylinositol-3-phosphate 5-kinase
PstP_02792T0	K05857	PLCD; phosphatidylinositol phospholipase C, delta
PstP_02756T0	K01771	plc; 1-phosphatidylinositol phosphodiesterase
PstP_02816T0	K01771	plc; 1-phosphatidylinositol phosphodiesterase
PstP_04179T0	K01771	plc; 1-phosphatidylinositol phosphodiesterase
PstP_03413T0	K01092	E3.1.3.25, IMPA, suhB; myo-inositol-1(or 4)-monophosphatase
PstP_14694T0	K00999	CDIPT; CDP-diacylglycerol--inositol 3-phosphatidyltransferase
PstP_06610T0	K01858	INO1, ISYNA1; myo-inositol-1-phosphate synthase
PstP_05387T0	K00915	IPMK, IPK2; inositol-polyphosphate multikinase
PstP_05388T0	K00915	IPMK, IPK2; inositol-polyphosphate multikinase
PstP_10956T0	K00915	IPMK, IPK2; inositol-polyphosphate multikinase
PstP_05272T0	K10572	IPPK; inositol-pentakisphosphate 2-kinase
PstP_05735T0	K00140	mmsA, iolA, ALDH6A1; malonate-semialdehyde dehydrogenase (acetylating) / methylmalonate-semialdehyde dehydrogenase
PstP_09334T0	K00140	mmsA, iolA, ALDH6A1; malonate-semialdehyde dehydrogenase (acetylating) / methylmalonate-semialdehyde dehydrogenase
PstP_04405T0	K01803	TPI, tpiA; triosephosphate isomerase (TIM)
09102 Energy metabolism
00190 Oxidative phosphorylation [PATH:ko00190]
PstP_14664T0	K00330	nuoA; NADH-quinone oxidoreductase subunit A
PstP_02796T0	K00335	nuoF; NADH-quinone oxidoreductase subunit F
PstP_14676T0	K03878	ND1; NADH-ubiquinone oxidoreductase chain 1
PstP_14672T0	K03882	ND4L; NADH-ubiquinone oxidoreductase chain 4L
PstP_14671T0	K03883	ND5; NADH-ubiquinone oxidoreductase chain 5
PstP_03069T0	K03934	NDUFS1; NADH dehydrogenase (ubiquinone) Fe-S protein 1
PstP_13541T0	K03934	NDUFS1; NADH dehydrogenase (ubiquinone) Fe-S protein 1
PstP_16188T0	K03934	NDUFS1; NADH dehydrogenase (ubiquinone) Fe-S protein 1
PstP_08145T0	K03935	NDUFS2; NADH dehydrogenase (ubiquinone) Fe-S protein 2
PstP_08146T0	K03935	NDUFS2; NADH dehydrogenase (ubiquinone) Fe-S protein 2
PstP_09757T0	K03936	NDUFS3; NADH dehydrogenase (ubiquinone) Fe-S protein 3
PstP_16794T0	K03936	NDUFS3; NADH dehydrogenase (ubiquinone) Fe-S protein 3
PstP_16795T0	K03936	NDUFS3; NADH dehydrogenase (ubiquinone) Fe-S protein 3
PstP_01608T0	K03937	NDUFS4; NADH dehydrogenase (ubiquinone) Fe-S protein 4
PstP_02225T0	K03938	NDUFS5; NADH dehydrogenase (ubiquinone) Fe-S protein 5
PstP_02254T0	K03938	NDUFS5; NADH dehydrogenase (ubiquinone) Fe-S protein 5
PstP_06678T0	K03939	NDUFS6; NADH dehydrogenase (ubiquinone) Fe-S protein 6
PstP_11485T0	K03940	NDUFS7; NADH dehydrogenase (ubiquinone) Fe-S protein 7
PstP_16972T0	K03940	NDUFS7; NADH dehydrogenase (ubiquinone) Fe-S protein 7
PstP_01601T0	K03941	NDUFS8; NADH dehydrogenase (ubiquinone) Fe-S protein 8
PstP_13031T0	K03942	NDUFV1; NADH dehydrogenase (ubiquinone) flavoprotein 1
PstP_00184T0	K03943	NDUFV2; NADH dehydrogenase (ubiquinone) flavoprotein 2
PstP_08899T0	K03946	NDUFA2; NADH dehydrogenase (ubiquinone) 1 alpha subcomplex subunit 2
PstP_09191T0	K03946	NDUFA2; NADH dehydrogenase (ubiquinone) 1 alpha subcomplex subunit 2
PstP_16137T0	K03948	NDUFA4; NADH dehydrogenase (ubiquinone) 1 alpha subcomplex subunit 4
PstP_04578T0	K03949	NDUFA5; NADH dehydrogenase (ubiquinone) 1 alpha subcomplex subunit 5
PstP_04925T0	K03950	NDUFA6; NADH dehydrogenase (ubiquinone) 1 alpha subcomplex subunit 6
PstP_03016T0	K03952	NDUFA8; NADH dehydrogenase (ubiquinone) 1 alpha subcomplex subunit 8
PstP_09918T0	K03953	NDUFA9; NADH dehydrogenase (ubiquinone) 1 alpha subcomplex subunit 9
PstP_11650T0	K03953	NDUFA9; NADH dehydrogenase (ubiquinone) 1 alpha subcomplex subunit 9
PstP_05810T0	K03955	NDUFAB1; NADH dehydrogenase (ubiquinone) 1 alpha/beta subcomplex 1
PstP_07254T0	K11353	NDUFA13; NADH dehydrogenase (ubiquinone) 1 alpha subcomplex subunit 13
PstP_07260T0	K11353	NDUFA13; NADH dehydrogenase (ubiquinone) 1 alpha subcomplex subunit 13
PstP_13845T0	K03959	NDUFB3; NADH dehydrogenase (ubiquinone) 1 beta subcomplex subunit 3
PstP_07180T0	K03963	NDUFB7; NADH dehydrogenase (ubiquinone) 1 beta subcomplex subunit 7
PstP_07211T0	K03964	NDUFB8; NADH dehydrogenase (ubiquinone) 1 beta subcomplex subunit 8
PstP_09432T0	K03965	NDUFB9; NADH dehydrogenase (ubiquinone) 1 beta subcomplex subunit 9
PstP_07631T0	K03885	ndh; NADH dehydrogenase
PstP_13150T0	K00234	SDHA, SDH1; succinate dehydrogenase (ubiquinone) flavoproteinsubunit
PstP_07496T0	K00235	SDHB, SDH2; succinate dehydrogenase (ubiquinone) iron-sulfur subunit
PstP_03344T0	K00236	SDHC, SDH3; succinate dehydrogenase (ubiquinone) cytochrome b560 subunit
PstP_06545T0	K00237	SDHD, SDH4; succinate dehydrogenase (ubiquinone) membrane anchor subunit
PstP_02471T0	K00239	sdhA, frdA; succinate dehydrogenase / fumarate reductase, flavoprotein subunit
PstP_12184T0	K00411	UQCRFS1, RIP1, petA; ubiquinol-cytochrome c reductase iron-sulfur subunit
PstP_02977T0	K00413	CYC1, CYT1, petC; ubiquinol-cytochrome c reductase cytochromec1 subunit
PstP_00609T0	K00415	QCR2, UQCRC2; ubiquinol-cytochrome c reductase core subunit 2
PstP_08280T0	K00416	QCR6, UQCRH; ubiquinol-cytochrome c reductase subunit 6
PstP_03414T0	K00417	QCR7, UQCRB; ubiquinol-cytochrome c reductase subunit 7
PstP_03880T0	K00418	QCR8, UQCRQ; ubiquinol-cytochrome c reductase subunit 8
PstP_13761T0	K02257	COX10; protoheme IX farnesyltransferase
PstP_07626T0	K02263	COX4; cytochrome c oxidase subunit 4
PstP_09330T0	K02264	COX5A; cytochrome c oxidase subunit 5a
PstP_09337T0	K02264	COX5A; cytochrome c oxidase subunit 5a
PstP_11177T0	K02265	COX5B; cytochrome c oxidase subunit 5b
PstP_02506T0	K02266	COX6A; cytochrome c oxidase subunit 6a
PstP_01532T0	K02267	COX6B; cytochrome c oxidase subunit 6b
PstP_15000T0	K02267	COX6B; cytochrome c oxidase subunit 6b
PstP_08450T0	K02269	COX7; cytochrome c oxidase subunit 7
PstP_15051T0	K02270	COX7A; cytochrome c oxidase subunit 7a
PstP_10304T0	K02258	COX11; cytochrome c oxidase assembly protein subunit 11
PstP_09961T0	K02259	COX15; cytochrome c oxidase assembly protein subunit 15
PstP_09715T0	K02260	COX17; cytochrome c oxidase assembly protein subunit 17
PstP_01073T0	K02132	ATPeF1A, ATP5A1, ATP1; F-type H+-transporting ATPase subunit alpha
PstP_06070T0	K02132	ATPeF1A, ATP5A1, ATP1; F-type H+-transporting ATPase subunit alpha
PstP_06652T0	K02132	ATPeF1A, ATP5A1, ATP1; F-type H+-transporting ATPase subunit alpha
PstP_11474T0	K02132	ATPeF1A, ATP5A1, ATP1; F-type H+-transporting ATPase subunit alpha
PstP_14542T0	K02132	ATPeF1A, ATP5A1, ATP1; F-type H+-transporting ATPase subunit alpha
PstP_16790T0	K02132	ATPeF1A, ATP5A1, ATP1; F-type H+-transporting ATPase subunit alpha
PstP_10420T0	K02133	ATPeF1B, ATP5B, ATP2; F-type H+-transporting ATPase subunit beta
PstP_08263T0	K02136	ATPeF1G, ATP5C1, ATP3; F-type H+-transporting ATPase subunit gamma
PstP_00444T0	K02134	ATPeF1D, ATP5D, ATP16; F-type H+-transporting ATPase subunit delta
PstP_00506T0	K02137	ATPeF0O, ATP5O, ATP5; F-type H+-transporting ATPase subunit O
PstP_10137T0	K02137	ATPeF0O, ATP5O, ATP5; F-type H+-transporting ATPase subunit O
PstP_14662T0	K02126	ATPeF0A, MTATP6, ATP6; F-type H+-transporting ATPase subunit a
PstP_11086T0	K02127	ATPeF0B, ATP5F1, ATP4; F-type H+-transporting ATPase subunit b
PstP_14197T0	K02138	ATPeF0D, ATP5H, ATP7; F-type H+-transporting ATPase subunit d
PstP_16483T0	K02138	ATPeF0D, ATP5H, ATP7; F-type H+-transporting ATPase subunit d
PstP_10596T0	K02139	ATPeFF, ATP17; F-type H+-transporting ATPase subunit f
PstP_05713T0	K02140	ATPeFG, ATP5L, ATP20; F-type H+-transporting ATPase subunit g
PstP_02680T0	K02141	ATPeFH, ATP14; F-type H+-transporting ATPase subunit h
PstP_02193T0	K02142	ATPeFJ, ATP18; F-type H+-transporting ATPase subunit j
PstP_17092T0	K02142	ATPeFJ, ATP18; F-type H+-transporting ATPase subunit j
PstP_11620T0	K02145	ATPeV1A, ATP6A; V-type H+-transporting ATPase subunit A
PstP_10042T0	K02147	ATPeV1B, ATP6B; V-type H+-transporting ATPase subunit B
PstP_08834T0	K02148	ATPeV1C, ATP6C; V-type H+-transporting ATPase subunit C
PstP_11036T0	K02148	ATPeV1C, ATP6C; V-type H+-transporting ATPase subunit C
PstP_09679T0	K02149	ATPeV1D, ATP6M; V-type H+-transporting ATPase subunit D
PstP_09690T0	K02149	ATPeV1D, ATP6M; V-type H+-transporting ATPase subunit D
PstP_09691T0	K02149	ATPeV1D, ATP6M; V-type H+-transporting ATPase subunit D
PstP_16913T0	K02149	ATPeV1D, ATP6M; V-type H+-transporting ATPase subunit D
PstP_09217T0	K02150	ATPeV1E, ATP6E; V-type H+-transporting ATPase subunit E
PstP_15530T0	K02150	ATPeV1E, ATP6E; V-type H+-transporting ATPase subunit E
PstP_07409T0	K02151	ATPeV1F, ATP6S14; V-type H+-transporting ATPase subunit F
PstP_15814T0	K02151	ATPeV1F, ATP6S14; V-type H+-transporting ATPase subunit F
PstP_16001T0	K02151	ATPeV1F, ATP6S14; V-type H+-transporting ATPase subunit F
PstP_00820T0	K02152	ATPeV1G, ATP6G; V-type H+-transporting ATPase subunit G
PstP_00826T0	K02152	ATPeV1G, ATP6G; V-type H+-transporting ATPase subunit G
PstP_02290T0	K02144	ATPeV1H; V-type H+-transporting ATPase subunit H
PstP_14992T0	K02154	ATPeV0A, ATP6N; V-type H+-transporting ATPase subunit a
PstP_16527T0	K02154	ATPeV0A, ATP6N; V-type H+-transporting ATPase subunit a
PstP_07080T0	K02155	ATPeV0C, ATP6L; V-type H+-transporting ATPase 16kDa proteolipid subunit
PstP_07332T0	K02155	ATPeV0C, ATP6L; V-type H+-transporting ATPase 16kDa proteolipid subunit
PstP_15643T0	K02155	ATPeV0C, ATP6L; V-type H+-transporting ATPase 16kDa proteolipid subunit
PstP_02467T0	K03661	ATPeV0B, ATP6F; V-type H+-transporting ATPase 21kDa proteolipid subunit
PstP_01463T0	K02146	ATPeV0D, ATP6D; V-type H+-transporting ATPase subunit d
PstP_06183T0	K02146	ATPeV0D, ATP6D; V-type H+-transporting ATPase subunit d
PstP_00142T0	K01535	PMA1, PMA2; H+-transporting ATPase
PstP_00251T0	K01535	PMA1, PMA2; H+-transporting ATPase
PstP_01051T0	K01535	PMA1, PMA2; H+-transporting ATPase
PstP_06538T0	K01535	PMA1, PMA2; H+-transporting ATPase
PstP_07970T0	K01535	PMA1, PMA2; H+-transporting ATPase
PstP_10117T0	K01535	PMA1, PMA2; H+-transporting ATPase
PstP_10897T0	K01535	PMA1, PMA2; H+-transporting ATPase
PstP_10964T0	K01535	PMA1, PMA2; H+-transporting ATPase
PstP_11775T0	K01535	PMA1, PMA2; H+-transporting ATPase
PstP_13329T0	K01535	PMA1, PMA2; H+-transporting ATPase
PstP_14040T0	K01535	PMA1, PMA2; H+-transporting ATPase
PstP_15227T0	K01535	PMA1, PMA2; H+-transporting ATPase
PstP_06417T0	K01507	ppa; inorganic pyrophosphatase
00710 Carbon fixation in photosynthetic organisms [PATH:ko00710]
PstP_10165T0	K00927	PGK, pgk; phosphoglycerate kinase
PstP_13696T0	K00927	PGK, pgk; phosphoglycerate kinase
PstP_04967T0	K00134	GAPDH, gapA; glyceraldehyde 3-phosphate dehydrogenase
PstP_07847T0	K00134	GAPDH, gapA; glyceraldehyde 3-phosphate dehydrogenase
PstP_09869T0	K00134	GAPDH, gapA; glyceraldehyde 3-phosphate dehydrogenase
PstP_06323T0	K01624	FBA, fbaA; fructose-bisphosphate aldolase, class II
PstP_05452T0	K03841	FBP, fbp; fructose-1,6-bisphosphatase I
PstP_03936T0	K01807	rpiA; ribose 5-phosphate isomerase A
PstP_10969T0	K01807	rpiA; ribose 5-phosphate isomerase A
PstP_10973T0	K01807	rpiA; ribose 5-phosphate isomerase A
PstP_10974T0	K01807	rpiA; ribose 5-phosphate isomerase A
PstP_04405T0	K01803	TPI, tpiA; triosephosphate isomerase (TIM)
PstP_04515T0	K01783	rpe, RPE; ribulose-phosphate 3-epimerase
PstP_08282T0	K14454	GOT1; aspartate aminotransferase, cytoplasmic
PstP_00470T0	K01610	E4.1.1.49, pckA; phosphoenolpyruvate carboxykinase (ATP)
PstP_02108T0	K00814	GPT, ALT; alanine transaminase
PstP_11386T0	K00029	E1.1.1.40, maeB; malate dehydrogenase (oxaloacetate-decarboxylating)(NADP+)
PstP_00915T0	K14455	GOT2; aspartate aminotransferase, mitochondrial
PstP_00916T0	K14455	GOT2; aspartate aminotransferase, mitochondrial
PstP_05789T0	K14455	GOT2; aspartate aminotransferase, mitochondrial
PstP_06950T0	K14455	GOT2; aspartate aminotransferase, mitochondrial
PstP_08225T0	K14455	GOT2; aspartate aminotransferase, mitochondrial
PstP_08226T0	K14455	GOT2; aspartate aminotransferase, mitochondrial
PstP_16745T0	K14455	GOT2; aspartate aminotransferase, mitochondrial
PstP_09098T0	K00026	MDH2; malate dehydrogenase
PstP_10425T0	K00026	MDH2; malate dehydrogenase
PstP_17008T0	K00026	MDH2; malate dehydrogenase
00720 Carbon fixation pathways in prokaryotes [PATH:ko00720]
PstP_02209T0	K01958	PC, pyc; pyruvate carboxylase
PstP_13014T0	K01679	E4.2.1.2B, fumC; fumarate hydratase, class II
PstP_02471T0	K00239	sdhA, frdA; succinate dehydrogenase / fumarate reductase, flavoprotein subunit
PstP_01518T0	K00626	E2.3.1.9, atoB; acetyl-CoA C-acetyltransferase
PstP_05970T0	K00626	E2.3.1.9, atoB; acetyl-CoA C-acetyltransferase
PstP_09415T0	K00626	E2.3.1.9, atoB; acetyl-CoA C-acetyltransferase
PstP_08173T0	K01681	ACO, acnA; aconitate hydratase
PstP_02144T0	K01648	ACLY; ATP citrate (pro-S)-lyase
PstP_08677T0	K01648	ACLY; ATP citrate (pro-S)-lyase
PstP_14631T0	K01648	ACLY; ATP citrate (pro-S)-lyase
PstP_16469T0	K01648	ACLY; ATP citrate (pro-S)-lyase
PstP_02952T0	K00297	metF, MTHFR; methylenetetrahydrofolate reductase (NADPH)
PstP_11609T0	K00297	metF, MTHFR; methylenetetrahydrofolate reductase (NADPH)
PstP_15284T0	K01895	ACSS, acs; acetyl-CoA synthetase
00680 Methane metabolism [PATH:ko00680]
PstP_03911T0	K00121	frmA, ADH5, adhC; S-(hydroxymethyl)glutathione dehydrogenase /alcohol dehydrogenase
PstP_14969T0	K00121	frmA, ADH5, adhC; S-(hydroxymethyl)glutathione dehydrogenase /alcohol dehydrogenase
PstP_00811T0	K00600	glyA, SHMT; glycine hydroxymethyltransferase
PstP_03380T0	K00830	AGXT; alanine-glyoxylate transaminase / serine-glyoxylate transaminase / serine-pyruvate transaminase
PstP_10328T0	K01689	ENO, eno; enolase
PstP_07018T0	K00863	DAK, TKFC; triose/dihydroxyacetone kinase / FAD-AMP lyase (cyclizing)
PstP_06323T0	K01624	FBA, fbaA; fructose-bisphosphate aldolase, class II
PstP_05452T0	K03841	FBP, fbp; fructose-1,6-bisphosphatase I
PstP_03954T0	K00850	pfkA, PFK; 6-phosphofructokinase 1
PstP_15284T0	K01895	ACSS, acs; acetyl-CoA synthetase
PstP_02440T0	K01834	PGAM, gpmA; 2,3-bisphosphoglycerate-dependent phosphoglyceratemutase
PstP_05160T0	K01834	PGAM, gpmA; 2,3-bisphosphoglycerate-dependent phosphoglyceratemutase
PstP_06098T0	K01834	PGAM, gpmA; 2,3-bisphosphoglycerate-dependent phosphoglyceratemutase
PstP_16603T0	K01834	PGAM, gpmA; 2,3-bisphosphoglycerate-dependent phosphoglyceratemutase
PstP_11108T0	K15634	gpmB; probable phosphoglycerate mutase
PstP_13396T0	K15634	gpmB; probable phosphoglycerate mutase
PstP_09730T0	K00058	serA, PHGDH; D-3-phosphoglycerate dehydrogenase / 2-oxoglutarate reductase
PstP_05936T0	K00831	serC, PSAT1; phosphoserine aminotransferase
00910 Nitrogen metabolism [PATH:ko00910]
PstP_12048T0	K15371	GDH2; glutamate dehydrogenase
PstP_04192T0	K01915	glnA, GLUL; glutamine synthetase
PstP_04242T0	K01915	glnA, GLUL; glutamine synthetase
PstP_17148T0	K01915	glnA, GLUL; glutamine synthetase
PstP_01912T0	K00264	GLT1; glutamate synthase (NADPH/NADH)
PstP_03207T0	K00264	GLT1; glutamate synthase (NADPH/NADH)
PstP_06247T0	K01725	cynS; cyanate lyase
PstP_02704T0	K01673	cynT, can; carbonic anhydrase
PstP_05248T0	K01673	cynT, can; carbonic anhydrase
00920 Sulfur metabolism [PATH:ko00920]
PstP_12827T0	K01082	cysQ, MET22, BPNT1; 3'(2'), 5'-bisphosphate nucleotidase
PstP_03356T0	K08738	CYC; cytochrome c
PstP_01762T0	K01011	TST, MPST, sseA; thiosulfate/3-mercaptopyruvate sulfurtransferase
PstP_02072T0	K01738	cysK; cysteine synthase A
PstP_02262T0	K01738	cysK; cysteine synthase A
PstP_09249T0	K01739	metB; cystathionine gamma-synthase
PstP_09262T0	K01739	metB; cystathionine gamma-synthase
PstP_09266T0	K01739	metB; cystathionine gamma-synthase
PstP_10222T0	K01739	metB; cystathionine gamma-synthase
09103 Lipid metabolism
00061 Fatty acid biosynthesis [PATH:ko00061]
PstP_10368T0	K11262	ACACA; acetyl-CoA carboxylase / biotin carboxylase 1
PstP_13983T0	K11262	ACACA; acetyl-CoA carboxylase / biotin carboxylase 1
PstP_16367T0	K11262	ACACA; acetyl-CoA carboxylase / biotin carboxylase 1
PstP_10594T0	K00668	FAS1; fatty acid synthase subunit beta, fungi type
PstP_10602T0	K00668	FAS1; fatty acid synthase subunit beta, fungi type
PstP_03312T0	K00059	fabG; 3-oxoacyl-[acyl-carrier protein] reductase
PstP_00099T0	K01897	ACSL, fadD; long-chain acyl-CoA synthetase
PstP_00591T0	K01897	ACSL, fadD; long-chain acyl-CoA synthetase
PstP_03226T0	K01897	ACSL, fadD; long-chain acyl-CoA synthetase
00062 Fatty acid elongation [PATH:ko00062]
PstP_02455T0	K07508	ACAA2; acetyl-CoA acyltransferase 2
PstP_06228T0	K00022	HADH; 3-hydroxyacyl-CoA dehydrogenase
PstP_00636T0	K07511	ECHS1; enoyl-CoA hydratase
PstP_05904T0	K07512	MECR, NRBF1; mitochondrial trans-2-enoyl-CoA reductase
PstP_13133T0	K01074	PPT; palmitoyl-protein thioesterase
PstP_04791T0	K10246	ELO3; fatty acid elongase 3
PstP_15938T0	K10246	ELO3; fatty acid elongase 3
PstP_09441T0	K10251	HSD17B12, KAR, IFA38; 17beta-estradiol 17-dehydrogenase / very-long-chain 3-oxoacyl-CoA reductase
PstP_14609T0	K10251	HSD17B12, KAR, IFA38; 17beta-estradiol 17-dehydrogenase / very-long-chain 3-oxoacyl-CoA reductase
PstP_05989T0	K10703	PHS1, PAS2; very-long-chain (3R)-3-hydroxyacyl-CoA dehydratase
PstP_02944T0	K10258	TER, TSC13, CER10; very-long-chain enoyl-CoA reductase
00071 Fatty acid degradation [PATH:ko00071]
PstP_01518T0	K00626	E2.3.1.9, atoB; acetyl-CoA C-acetyltransferase
PstP_05970T0	K00626	E2.3.1.9, atoB; acetyl-CoA C-acetyltransferase
PstP_09415T0	K00626	E2.3.1.9, atoB; acetyl-CoA C-acetyltransferase
PstP_06707T0	K07513	ACAA1; acetyl-CoA acyltransferase 1
PstP_12883T0	K07513	ACAA1; acetyl-CoA acyltransferase 1
PstP_16437T0	K07513	ACAA1; acetyl-CoA acyltransferase 1
PstP_02455T0	K07508	ACAA2; acetyl-CoA acyltransferase 2
PstP_06228T0	K00022	HADH; 3-hydroxyacyl-CoA dehydrogenase
PstP_00636T0	K07511	ECHS1; enoyl-CoA hydratase
PstP_01019T0	K00232	E1.3.3.6, ACOX1, ACOX3; acyl-CoA oxidase
PstP_02572T0	K00232	E1.3.3.6, ACOX1, ACOX3; acyl-CoA oxidase
PstP_10589T0	K00232	E1.3.3.6, ACOX1, ACOX3; acyl-CoA oxidase
PstP_10721T0	K00232	E1.3.3.6, ACOX1, ACOX3; acyl-CoA oxidase
PstP_12127T0	K00232	E1.3.3.6, ACOX1, ACOX3; acyl-CoA oxidase
PstP_15012T0	K00232	E1.3.3.6, ACOX1, ACOX3; acyl-CoA oxidase
PstP_06336T0	K00249	ACADM, acd; acyl-CoA dehydrogenase
PstP_09402T0	K00249	ACADM, acd; acyl-CoA dehydrogenase
PstP_09410T0	K00249	ACADM, acd; acyl-CoA dehydrogenase
PstP_11219T0	K00252	GCDH, gcdH; glutaryl-CoA dehydrogenase
PstP_00099T0	K01897	ACSL, fadD; long-chain acyl-CoA synthetase
PstP_00591T0	K01897	ACSL, fadD; long-chain acyl-CoA synthetase
PstP_03226T0	K01897	ACSL, fadD; long-chain acyl-CoA synthetase
PstP_03911T0	K00121	frmA, ADH5, adhC; S-(hydroxymethyl)glutathione dehydrogenase /alcohol dehydrogenase
PstP_14969T0	K00121	frmA, ADH5, adhC; S-(hydroxymethyl)glutathione dehydrogenase /alcohol dehydrogenase
PstP_03003T0	K00128	ALDH; aldehyde dehydrogenase (NAD+)
PstP_09118T0	K00128	ALDH; aldehyde dehydrogenase (NAD+)
PstP_13898T0	K00128	ALDH; aldehyde dehydrogenase (NAD+)
PstP_14515T0	K14085	ALDH7A1; aldehyde dehydrogenase family 7 member A1
00072 Synthesis and degradation of ketone bodies [PATH:ko00072]
PstP_05875T0	K01641	E2.3.3.10; hydroxymethylglutaryl-CoA synthase
PstP_07345T0	K01640	E4.1.3.4, HMGCL, hmgL; hydroxymethylglutaryl-CoA lyase
PstP_05899T0	K01027	OXCT; 3-oxoacid CoA-transferase
PstP_01518T0	K00626	E2.3.1.9, atoB; acetyl-CoA C-acetyltransferase
PstP_05970T0	K00626	E2.3.1.9, atoB; acetyl-CoA C-acetyltransferase
PstP_09415T0	K00626	E2.3.1.9, atoB; acetyl-CoA C-acetyltransferase
00100 Steroid biosynthesis [PATH:ko00100]
PstP_08125T0	K00801	FDFT1; farnesyl-diphosphate farnesyltransferase
PstP_07598T0	K00511	SQLE, ERG1; squalene monooxygenase
PstP_01686T0	K01852	LSS, ERG7; lanosterol synthase
PstP_01687T0	K01852	LSS, ERG7; lanosterol synthase
PstP_04002T0	K01852	LSS, ERG7; lanosterol synthase
PstP_08574T0	K05917	CYP51; sterol 14-demethylase
PstP_11006T0	K07750	E1.14.13.72, SC4MOL, ERG25; methylsterol monooxygenase
PstP_11323T0	K07750	E1.14.13.72, SC4MOL, ERG25; methylsterol monooxygenase
PstP_02954T0	K07748	E1.1.1.170, NSDHL, ERG26; sterol-4alpha-carboxylate 3-dehydrogenase (decarboxylating)
PstP_14061T0	K09827	ERG27; 3-keto steroid reductase
PstP_01293T0	K00637	SOAT; sterol O-acyltransferase
PstP_05857T0	K00559	E2.1.1.41, SMT1, ERG6; sterol 24-C-methyltransferase
PstP_11072T0	K09829	ERG2; C-8 sterol isomerase
PstP_14017T0	K00223	ERG4; Delta24(24(1))-sterol reductase
00120 Primary bile acid biosynthesis [PATH:ko00120]
PstP_06327T0	K11992	ACOT8, PTE; acyl-CoA thioesterase 8
PstP_09905T0	K11992	ACOT8, PTE; acyl-CoA thioesterase 8
00140 Steroid hormone biosynthesis [PATH:ko00140]
PstP_09441T0	K10251	HSD17B12, KAR, IFA38; 17beta-estradiol 17-dehydrogenase / very-long-chain 3-oxoacyl-CoA reductase
PstP_14609T0	K10251	HSD17B12, KAR, IFA38; 17beta-estradiol 17-dehydrogenase / very-long-chain 3-oxoacyl-CoA reductase
00561 Glycerolipid metabolism [PATH:ko00561]
PstP_02830T0	K15918	GLYK; D-glycerate 3-kinase
PstP_03003T0	K00128	ALDH; aldehyde dehydrogenase (NAD+)
PstP_09118T0	K00128	ALDH; aldehyde dehydrogenase (NAD+)
PstP_13898T0	K00128	ALDH; aldehyde dehydrogenase (NAD+)
PstP_14515T0	K14085	ALDH7A1; aldehyde dehydrogenase family 7 member A1
PstP_07018T0	K00863	DAK, TKFC; triose/dihydroxyacetone kinase / FAD-AMP lyase (cyclizing)
PstP_04018T0	K00864	glpK, GK; glycerol kinase
PstP_04978T0	K13507	GAT; glycerol-3-phosphate O-acyltransferase / dihydroxyacetonephosphate acyltransferase
PstP_12695T0	K13507	GAT; glycerol-3-phosphate O-acyltransferase / dihydroxyacetonephosphate acyltransferase
PstP_13457T0	K13507	GAT; glycerol-3-phosphate O-acyltransferase / dihydroxyacetonephosphate acyltransferase
PstP_02786T0	K13509	AGPAT1_2; lysophosphatidate acyltransferase
PstP_08047T0	K13519	LPT1, ALE1; lysophospholipid acyltransferase
PstP_04240T0	K15728	LPIN; phosphatidate phosphatase LPIN
PstP_07123T0	K15728	LPIN; phosphatidate phosphatase LPIN
PstP_08705T0	K18693	DPP1, DPPL, PLPP4_5; diacylglycerol diphosphate phosphatase /phosphatidate phosphatase
PstP_09109T0	K18693	DPP1, DPPL, PLPP4_5; diacylglycerol diphosphate phosphatase /phosphatidate phosphatase
PstP_03234T0	K00679	E2.3.1.158; phospholipid:diacylglycerol acyltransferase
PstP_10919T0	K00679	E2.3.1.158; phospholipid:diacylglycerol acyltransferase
PstP_05031T0	K01054	MGLL; acylglycerol lipase
PstP_02731T0	K07407	E3.2.1.22B, galA, rafA; alpha-galactosidase
PstP_04613T0	K07407	E3.2.1.22B, galA, rafA; alpha-galactosidase
PstP_05074T0	K07407	E3.2.1.22B, galA, rafA; alpha-galactosidase
PstP_12982T0	K07407	E3.2.1.22B, galA, rafA; alpha-galactosidase
PstP_13196T0	K07407	E3.2.1.22B, galA, rafA; alpha-galactosidase
PstP_13197T0	K07407	E3.2.1.22B, galA, rafA; alpha-galactosidase
PstP_13198T0	K07407	E3.2.1.22B, galA, rafA; alpha-galactosidase
00564 Glycerophospholipid metabolism [PATH:ko00564]
PstP_08685T0	K00006	GPD1; glycerol-3-phosphate dehydrogenase (NAD+)
PstP_14806T0	K00111	glpA, glpD; glycerol-3-phosphate dehydrogenase
PstP_04978T0	K13507	GAT; glycerol-3-phosphate O-acyltransferase / dihydroxyacetonephosphate acyltransferase
PstP_12695T0	K13507	GAT; glycerol-3-phosphate O-acyltransferase / dihydroxyacetonephosphate acyltransferase
PstP_13457T0	K13507	GAT; glycerol-3-phosphate O-acyltransferase / dihydroxyacetonephosphate acyltransferase
PstP_02786T0	K13509	AGPAT1_2; lysophosphatidate acyltransferase
PstP_08047T0	K13519	LPT1, ALE1; lysophospholipid acyltransferase
PstP_04240T0	K15728	LPIN; phosphatidate phosphatase LPIN
PstP_07123T0	K15728	LPIN; phosphatidate phosphatase LPIN
PstP_08705T0	K18693	DPP1, DPPL, PLPP4_5; diacylglycerol diphosphate phosphatase /phosphatidate phosphatase
PstP_09109T0	K18693	DPP1, DPPL, PLPP4_5; diacylglycerol diphosphate phosphatase /phosphatidate phosphatase
PstP_04324T0	K16368	DGK1; diacylglycerol kinase (CTP)
PstP_02581T0	K18694	PGC1; phosphatidylglycerol phospholipase C
PstP_04582T0	K18694	PGC1; phosphatidylglycerol phospholipase C
PstP_14413T0	K18694	PGC1; phosphatidylglycerol phospholipase C
PstP_14417T0	K18694	PGC1; phosphatidylglycerol phospholipase C
PstP_14707T0	K18694	PGC1; phosphatidylglycerol phospholipase C
PstP_04857T0	K01115	PLD1_2; phospholipase D1/2
PstP_05341T0	K01115	PLD1_2; phospholipase D1/2
PstP_11761T0	K06130	LYPLA2; lysophospholipase II
PstP_00288T0	K13333	PLB; lysophospholipase
PstP_00314T0	K13333	PLB; lysophospholipase
PstP_00334T0	K13333	PLB; lysophospholipase
PstP_00394T0	K13333	PLB; lysophospholipase
PstP_00399T0	K13333	PLB; lysophospholipase
PstP_01072T0	K13333	PLB; lysophospholipase
PstP_02059T0	K13333	PLB; lysophospholipase
PstP_02060T0	K13333	PLB; lysophospholipase
PstP_04103T0	K13333	PLB; lysophospholipase
PstP_05106T0	K13333	PLB; lysophospholipase
PstP_11263T0	K13333	PLB; lysophospholipase
PstP_11267T0	K13333	PLB; lysophospholipase
PstP_13371T0	K13333	PLB; lysophospholipase
PstP_15053T0	K13333	PLB; lysophospholipase
PstP_10206T0	K14676	NTE, NRE; lysophospholipid hydrolase
PstP_07348T0	K00866	CKI1; choline kinase
PstP_04898T0	K00968	PCYT1; choline-phosphate cytidylyltransferase
PstP_03775T0	K00993	EPT1; ethanolaminephosphotransferase
PstP_04636T0	K00993	EPT1; ethanolaminephosphotransferase
PstP_11350T0	K00967	PCYT2; ethanolamine-phosphate cytidylyltransferase
PstP_08584T0	K16369	CHO2; phosphatidylethanolamine N-methyltransferase
PstP_10764T0	K00550	OPI3; methylene-fatty-acyl-phospholipid synthase
PstP_12042T0	K00981	E2.7.7.41, CDS1, CDS2, cdsA; phosphatidate cytidylyltransferase
PstP_10400T0	K17103	CHO1, pssA; CDP-diacylglycerol---serine O-phosphatidyltransferase
PstP_15251T0	K17103	CHO1, pssA; CDP-diacylglycerol---serine O-phosphatidyltransferase
PstP_06472T0	K08730	PTDSS2; phosphatidylserine synthase 2
PstP_05271T0	K01613	psd, PISD; phosphatidylserine decarboxylase
PstP_14507T0	K01613	psd, PISD; phosphatidylserine decarboxylase
PstP_07064T0	K00995	pgsA, PGS1; CDP-diacylglycerol---glycerol-3-phosphate 3-phosphatidyltransferase
PstP_09901T0	K01094	GEP4; phosphatidylglycerophosphatase GEP4
PstP_02034T0	K08744	CRLS; cardiolipin synthase (CMP-forming)
PstP_13586T0	K08744	CRLS; cardiolipin synthase (CMP-forming)
PstP_03121T0	K13511	TAZ; monolysocardiolipin acyltransferase
PstP_14694T0	K00999	CDIPT; CDP-diacylglycerol--inositol 3-phosphatidyltransferase
PstP_12250T0	K13516	MBOAT7; lysophospholipid acyltransferase 7
00565 Ether li	pid met	abolism [PATH:ko00565]
PstP_03775T0	K00993	EPT1; ethanolaminephosphotransferase
PstP_04636T0	K00993	EPT1; ethanolaminephosphotransferase
PstP_04857T0	K01115	PLD1_2; phospholipase D1/2
PstP_05341T0	K01115	PLD1_2; phospholipase D1/2
PstP_08047T0	K13519	LPT1, ALE1; lysophospholipid acyltransferase
PstP_02171T0	K16794	PAFAH1B1, LIS1; platelet-activating factor acetylhydrolase IBsubunit alpha
PstP_09768T0	K01062	PLA2G7, PAFAH; platelet-activating factor acetylhydrolase
00600 Sphingolipid metabolism [PATH:ko00600]
PstP_01839T0	K00654	SPT; serine palmitoyltransferase
PstP_01843T0	K00654	SPT; serine palmitoyltransferase
PstP_02460T0	K00654	SPT; serine palmitoyltransferase
PstP_03567T0	K00654	SPT; serine palmitoyltransferase
PstP_11372T0	K04708	E1.1.1.102; 3-dehydrosphinganine reductase
PstP_06790T0	K04709	LAG1; Acyl-CoA-dependent ceramide synthase
PstP_12824T0	K04709	LAG1; Acyl-CoA-dependent ceramide synthase
PstP_12846T0	K04709	LAG1; Acyl-CoA-dependent ceramide synthase
PstP_14391T0	K04709	LAG1; Acyl-CoA-dependent ceramide synthase
PstP_04450T0	K04711	ACER3, YDC1; dihydroceramidase
PstP_07015T0	K04711	ACER3, YDC1; dihydroceramidase
PstP_00850T0	K04712	DEGS; sphingolipid 4-desaturase/C4-monooxygenase
PstP_04292T0	K04712	DEGS; sphingolipid 4-desaturase/C4-monooxygenase
PstP_06290T0	K04713	SUR2; sphinganine C4-monooxygenase
PstP_06635T0	K04713	SUR2; sphinganine C4-monooxygenase
PstP_06063T0	K12350	SMPD1, ASM; sphingomyelin phosphodiesterase
PstP_03788T0	K12351	SMPD2; sphingomyelin phosphodiesterase 2
PstP_14343T0	K04718	SPHK; sphingosine kinase
PstP_08442T0	K01634	SGPL1, DPL1; sphinganine-1-phosphate aldolase
PstP_06813T0	K00720	UGCG; ceramide glucosyltransferase
PstP_12831T0	K00720	UGCG; ceramide glucosyltransferase
PstP_02731T0	K07407	E3.2.1.22B, galA, rafA; alpha-galactosidase
PstP_04613T0	K07407	E3.2.1.22B, galA, rafA; alpha-galactosidase
PstP_05074T0	K07407	E3.2.1.22B, galA, rafA; alpha-galactosidase
PstP_12982T0	K07407	E3.2.1.22B, galA, rafA; alpha-galactosidase
PstP_13196T0	K07407	E3.2.1.22B, galA, rafA; alpha-galactosidase
PstP_13197T0	K07407	E3.2.1.22B, galA, rafA; alpha-galactosidase
PstP_13198T0	K07407	E3.2.1.22B, galA, rafA; alpha-galactosidase
00590 Arachidonic acid metabolism [PATH:ko00590]
PstP_01846T0	K11987	PTGS2, COX2; prostaglandin-endoperoxide synthase 2
PstP_12003T0	K04097	HPGDS; prostaglandin-H2 D-isomerase / glutathione transferase
PstP_12005T0	K04097	HPGDS; prostaglandin-H2 D-isomerase / glutathione transferase
PstP_13018T0	K04097	HPGDS; prostaglandin-H2 D-isomerase / glutathione transferase
PstP_13351T0	K01254	LTA4H; leukotriene-A4 hydrolase
PstP_07463T0	K18592	GGT1_5, CD224; gamma-glutamyltranspeptidase / glutathione hydrolase / leukotriene-C4 hydrolase
PstP_07464T0	K18592	GGT1_5, CD224; gamma-glutamyltranspeptidase / glutathione hydrolase / leukotriene-C4 hydrolase
PstP_09559T0	K00432	gpx; glutathione peroxidase
PstP_07408T0	K08726	EPHX2; soluble epoxide hydrolase / lipid-phosphate phosphatase
PstP_15815T0	K08726	EPHX2; soluble epoxide hydrolase / lipid-phosphate phosphatase
PstP_16002T0	K08726	EPHX2; soluble epoxide hydrolase / lipid-phosphate phosphatase
00591 Linoleic acid metabolism [PATH:ko00591]
PstP_02201T0	K17862	PPOC; linoleate 10R-lipoxygenase
00592 alpha-Linolenic acid metabolism [PATH:ko00592]
PstP_01019T0	K00232	E1.3.3.6, ACOX1, ACOX3; acyl-CoA oxidase
PstP_02572T0	K00232	E1.3.3.6, ACOX1, ACOX3; acyl-CoA oxidase
PstP_10589T0	K00232	E1.3.3.6, ACOX1, ACOX3; acyl-CoA oxidase
PstP_10721T0	K00232	E1.3.3.6, ACOX1, ACOX3; acyl-CoA oxidase
PstP_12127T0	K00232	E1.3.3.6, ACOX1, ACOX3; acyl-CoA oxidase
PstP_15012T0	K00232	E1.3.3.6, ACOX1, ACOX3; acyl-CoA oxidase
PstP_06707T0	K07513	ACAA1; acetyl-CoA acyltransferase 1
PstP_12883T0	K07513	ACAA1; acetyl-CoA acyltransferase 1
PstP_16437T0	K07513	ACAA1; acetyl-CoA acyltransferase 1
01040 Biosynthesis of unsaturated fatty acids [PATH:ko01040]
PstP_04791T0	K10246	ELO3; fatty acid elongase 3
PstP_15938T0	K10246	ELO3; fatty acid elongase 3
PstP_03312T0	K00059	fabG; 3-oxoacyl-[acyl-carrier protein] reductase
PstP_09441T0	K10251	HSD17B12, KAR, IFA38; 17beta-estradiol 17-dehydrogenase / very-long-chain 3-oxoacyl-CoA reductase
PstP_14609T0	K10251	HSD17B12, KAR, IFA38; 17beta-estradiol 17-dehydrogenase / very-long-chain 3-oxoacyl-CoA reductase
PstP_05989T0	K10703	PHS1, PAS2; very-long-chain (3R)-3-hydroxyacyl-CoA dehydratase
PstP_02944T0	K10258	TER, TSC13, CER10; very-long-chain enoyl-CoA reductase
PstP_02078T0	K00507	SCD, desC; stearoyl-CoA desaturase (Delta-9 desaturase)
PstP_04994T0	K00507	SCD, desC; stearoyl-CoA desaturase (Delta-9 desaturase)
PstP_06884T0	K00507	SCD, desC; stearoyl-CoA desaturase (Delta-9 desaturase)
PstP_01019T0	K00232	E1.3.3.6, ACOX1, ACOX3; acyl-CoA oxidase
PstP_02572T0	K00232	E1.3.3.6, ACOX1, ACOX3; acyl-CoA oxidase
PstP_10589T0	K00232	E1.3.3.6, ACOX1, ACOX3; acyl-CoA oxidase
PstP_10721T0	K00232	E1.3.3.6, ACOX1, ACOX3; acyl-CoA oxidase
PstP_12127T0	K00232	E1.3.3.6, ACOX1, ACOX3; acyl-CoA oxidase
PstP_15012T0	K00232	E1.3.3.6, ACOX1, ACOX3; acyl-CoA oxidase
PstP_06707T0	K07513	ACAA1; acetyl-CoA acyltransferase 1
PstP_12883T0	K07513	ACAA1; acetyl-CoA acyltransferase 1
PstP_16437T0	K07513	ACAA1; acetyl-CoA acyltransferase 1
01004 Lipid biosynthesis proteins [BR:ko01004]
PstP_10594T0	K00668	FAS1; fatty acid synthase subunit beta, fungi type
PstP_10602T0	K00668	FAS1; fatty acid synthase subunit beta, fungi type
PstP_03312T0	K00059	fabG; 3-oxoacyl-[acyl-carrier protein] reductase
PstP_09441T0	K10251	HSD17B12, KAR, IFA38; 17beta-estradiol 17-dehydrogenase / very-long-chain 3-oxoacyl-CoA reductase
PstP_14609T0	K10251	HSD17B12, KAR, IFA38; 17beta-estradiol 17-dehydrogenase / very-long-chain 3-oxoacyl-CoA reductase
PstP_05989T0	K10703	PHS1, PAS2; very-long-chain (3R)-3-hydroxyacyl-CoA dehydratase
PstP_02944T0	K10258	TER, TSC13, CER10; very-long-chain enoyl-CoA reductase
PstP_13133T0	K01074	PPT; palmitoyl-protein thioesterase
PstP_02078T0	K00507	SCD, desC; stearoyl-CoA desaturase (Delta-9 desaturase)
PstP_04994T0	K00507	SCD, desC; stearoyl-CoA desaturase (Delta-9 desaturase)
PstP_06884T0	K00507	SCD, desC; stearoyl-CoA desaturase (Delta-9 desaturase)
PstP_00850T0	K04712	DEGS; sphingolipid 4-desaturase/C4-monooxygenase
PstP_04292T0	K04712	DEGS; sphingolipid 4-desaturase/C4-monooxygenase
PstP_04791T0	K10246	ELO3; fatty acid elongase 3
PstP_15938T0	K10246	ELO3; fatty acid elongase 3
PstP_15284T0	K01895	ACSS, acs; acetyl-CoA synthetase
PstP_00099T0	K01897	ACSL, fadD; long-chain acyl-CoA synthetase
PstP_00591T0	K01897	ACSL, fadD; long-chain acyl-CoA synthetase
PstP_03226T0	K01897	ACSL, fadD; long-chain acyl-CoA synthetase
PstP_04978T0	K13507	GAT; glycerol-3-phosphate O-acyltransferase / dihydroxyacetonephosphate acyltransferase
PstP_12695T0	K13507	GAT; glycerol-3-phosphate O-acyltransferase / dihydroxyacetonephosphate acyltransferase
PstP_13457T0	K13507	GAT; glycerol-3-phosphate O-acyltransferase / dihydroxyacetonephosphate acyltransferase
PstP_02786T0	K13509	AGPAT1_2; lysophosphatidate acyltransferase
PstP_03121T0	K13511	TAZ; monolysocardiolipin acyltransferase
PstP_08047T0	K13519	LPT1, ALE1; lysophospholipid acyltransferase
PstP_12250T0	K13516	MBOAT7; lysophospholipid acyltransferase 7
09104 Nucleotide metabolism
00230 Purine metabolism [PATH:ko00230]
PstP_04455T0	K01515	nudF; ADP-ribose pyrophosphatase
PstP_05029T0	K01835	pgm; phosphoglucomutase
PstP_08558T0	K00948	PRPS, prsA; ribose-phosphate pyrophosphokinase
PstP_00151T0	K00764	purF, PPAT; amidophosphoribosyltransferase
PstP_08396T0	K11788	ADE5; phosphoribosylamine--glycine ligase / phosphoribosylformylglycinamidine cyclo-ligase
PstP_11832T0	K00601	E2.1.2.2; phosphoribosylglycinamide formyltransferase
PstP_02750T0	K01952	purL, PFAS; phosphoribosylformylglycinamidine synthase
PstP_05200T0	K11808	ADE2; phosphoribosylaminoimidazole carboxylase
PstP_08445T0	K01923	purC; phosphoribosylaminoimidazole-succinocarboxamide synthase
PstP_01542T0	K01756	purB, ADSL; adenylosuccinate lyase
PstP_12576T0	K01756	purB, ADSL; adenylosuccinate lyase
PstP_16748T0	K00602	purH; phosphoribosylaminoimidazolecarboxamide formyltransferase / IMP cyclohydrolase
PstP_17000T0	K00602	purH; phosphoribosylaminoimidazolecarboxamide formyltransferase / IMP cyclohydrolase
PstP_04151T0	K00759	APRT, apt; adenine phosphoribosyltransferase
PstP_07360T0	K00759	APRT, apt; adenine phosphoribosyltransferase
PstP_10786T0	K03783	punA, PNP; purine-nucleoside phosphorylase
PstP_16261T0	K03783	punA, PNP; purine-nucleoside phosphorylase
PstP_17106T0	K00088	IMPDH, guaB; IMP dehydrogenase
PstP_04948T0	K00940	ndk, NME; nucleoside-diphosphate kinase
PstP_03067T0	K01519	ITPA; inosine triphosphate pyrophosphatase
PstP_02566T0	K01951	guaA, GMPS; GMP synthase (glutamine-hydrolysing)
PstP_03762T0	K01487	E3.5.4.3, guaD; guanine deaminase
PstP_05124T0	K00942	E2.7.4.8, gmk; guanylate kinase
PstP_05373T0	K00873	PK, pyk; pyruvate kinase
PstP_09928T0	K00873	PK, pyk; pyruvate kinase
PstP_01465T0	K10807	RRM1; ribonucleoside-diphosphate reductase subunit M1
PstP_05443T0	K10807	RRM1; ribonucleoside-diphosphate reductase subunit M1
PstP_06223T0	K10808	RRM2; ribonucleoside-diphosphate reductase subunit M2
PstP_03820T0	K02999	RPA1, POLR1A; DNA-directed RNA polymerase I subunit RPA1
PstP_15933T0	K02999	RPA1, POLR1A; DNA-directed RNA polymerase I subunit RPA1
PstP_01877T0	K03002	RPA2, POLR1B; DNA-directed RNA polymerase I subunit RPA2
PstP_06203T0	K03002	RPA2, POLR1B; DNA-directed RNA polymerase I subunit RPA2
PstP_16828T0	K03002	RPA2, POLR1B; DNA-directed RNA polymerase I subunit RPA2
PstP_07627T0	K03000	RPA12, ZNRD1; DNA-directed RNA polymerase I subunit RPA12
PstP_12112T0	K03006	RPB1, POLR2A; DNA-directed RNA polymerase II subunit RPB1
PstP_15813T0	K03006	RPB1, POLR2A; DNA-directed RNA polymerase II subunit RPB1
PstP_16000T0	K03006	RPB1, POLR2A; DNA-directed RNA polymerase II subunit RPB1
PstP_17028T0	K03006	RPB1, POLR2A; DNA-directed RNA polymerase II subunit RPB1
PstP_17112T0	K03006	RPB1, POLR2A; DNA-directed RNA polymerase II subunit RPB1
PstP_09839T0	K03010	RPB2, POLR2B; DNA-directed RNA polymerase II subunit RPB2
PstP_15154T0	K03010	RPB2, POLR2B; DNA-directed RNA polymerase II subunit RPB2
PstP_04378T0	K03011	RPB3, POLR2C; DNA-directed RNA polymerase II subunit RPB3
PstP_15909T0	K03011	RPB3, POLR2C; DNA-directed RNA polymerase II subunit RPB3
PstP_14513T0	K03012	RPB4, POLR2D; DNA-directed RNA polymerase II subunit RPB4
PstP_04104T0	K03013	RPB5, POLR2E; DNA-directed RNA polymerases I, II, and III subunit RPABC1
PstP_05726T0	K03014	RPB6, POLR2F; DNA-directed RNA polymerases I, II, and III subunit RPABC2
PstP_16560T0	K03014	RPB6, POLR2F; DNA-directed RNA polymerases I, II, and III subunit RPABC2
PstP_16588T0	K03014	RPB6, POLR2F; DNA-directed RNA polymerases I, II, and III subunit RPABC2
PstP_08038T0	K03015	RPB7, POLR2G; DNA-directed RNA polymerase II subunit RPB7
PstP_08398T0	K03016	RPB8, POLR2H; DNA-directed RNA polymerases I, II, and III subunit RPABC3
PstP_14408T0	K03016	RPB8, POLR2H; DNA-directed RNA polymerases I, II, and III subunit RPABC3
PstP_11493T0	K03017	RPB9, POLR2I; DNA-directed RNA polymerase II subunit RPB9
PstP_13462T0	K03007	RPB10, POLR2L; DNA-directed RNA polymerases I, II, and III subunit RPABC5
PstP_06488T0	K03008	RPB11, POLR2J; DNA-directed RNA polymerase II subunit RPB11
PstP_00252T0	K03018	RPC1, POLR3A; DNA-directed RNA polymerase III subunit RPC1
PstP_08572T0	K03021	RPC2, POLR3B; DNA-directed RNA polymerase III subunit RPC2
PstP_08573T0	K03021	RPC2, POLR3B; DNA-directed RNA polymerase III subunit RPC2
PstP_07593T0	K03023	RPC3, POLR3C; DNA-directed RNA polymerase III subunit RPC3
PstP_10160T0	K03026	RPC4, POLR3D; DNA-directed RNA polymerase III subunit RPC4
PstP_09680T0	K14721	RPC5, POLR3E; DNA-directed RNA polymerase III subunit RPC5
PstP_02602T0	K03027	RPC40, POLR1C; DNA-directed RNA polymerases I and III subunitRPAC1
PstP_07698T0	K03019	RPC11, POLR3K; DNA-directed RNA polymerase III subunit RPC11
PstP_12819T0	K03020	RPC19, POLR1D; DNA-directed RNA polymerases I and III subunitRPAC2
PstP_12213T0	K03022	RPC8, POLR3H; DNA-directed RNA polymerase III subunit RPC8
PstP_09814T0	K03025	RPC6, POLR3F; DNA-directed RNA polymerase III subunit RPC6
PstP_16886T0	K03025	RPC6, POLR3F; DNA-directed RNA polymerase III subunit RPC6
PstP_10205T0	K02320	POLA1; DNA polymerase alpha subunit A
PstP_01501T0	K02321	POLA2; DNA polymerase alpha subunit B
PstP_12765T0	K02684	PRI1; DNA primase small subunit
PstP_15231T0	K02685	PRI2; DNA primase large subunit
PstP_17062T0	K02685	PRI2; DNA primase large subunit
PstP_07816T0	K02327	POLD1; DNA polymerase delta subunit 1
PstP_10214T0	K02328	POLD2; DNA polymerase delta subunit 2
PstP_02790T0	K02324	POLE1; DNA polymerase epsilon subunit 1
PstP_09225T0	K02325	POLE2; DNA polymerase epsilon subunit 2
PstP_09229T0	K02325	POLE2; DNA polymerase epsilon subunit 2
PstP_14862T0	K02325	POLE2; DNA polymerase epsilon subunit 2
PstP_14866T0	K02325	POLE2; DNA polymerase epsilon subunit 2
PstP_00389T0	K03506	POLE4; DNA polymerase epsilon subunit 4
PstP_02687T0	K01514	PRUNE, PPX1; exopolyphosphatase
PstP_09783T0	K01514	PRUNE, PPX1; exopolyphosphatase
PstP_00484T0	K01768	E4.6.1.1; adenylate cyclase
PstP_04120T0	K01939	purA, ADSS; adenylosuccinate synthase
PstP_12378T0	K01490	AMPD; AMP deaminase
PstP_09821T0	K00856	E2.7.1.20, ADK; adenosine kinase
PstP_10912T0	K01488	add, ADA; adenosine deaminase
PstP_00240T0	K00939	adk, AK; adenylate kinase
PstP_03411T0	K18532	AK6, FAP7; adenylate kinase
PstP_05470T0	K01522	FHIT; bis(5'-adenosyl)-triphosphatase
PstP_07846T0	K00365	uaZ; urate oxidase
PstP_09870T0	K00365	uaZ; urate oxidase
PstP_12785T0	K01466	allB; allantoinase
PstP_12789T0	K01466	allB; allantoinase
PstP_01376T0	K01477	alc, ALLC; allantoicase
PstP_05244T0	K01477	alc, ALLC; allantoicase
PstP_07939T0	K01427	URE; urease
00240 Pyrimidine metabolism [PATH:ko00240]
PstP_03221T0	K11541	URA2; carbamoyl-phosphate synthase / aspartate carbamoyltransferase
PstP_06850T0	K11541	URA2; carbamoyl-phosphate synthase / aspartate carbamoyltransferase
PstP_10007T0	K11541	URA2; carbamoyl-phosphate synthase / aspartate carbamoyltransferase
PstP_00225T0	K01955	carB, CPA2; carbamoyl-phosphate synthase large subunit
PstP_00233T0	K01955	carB, CPA2; carbamoyl-phosphate synthase large subunit
PstP_02215T0	K01465	URA4, pyrC; dihydroorotase
PstP_06992T0	K00254	DHODH, pyrD; dihydroorotate dehydrogenase
PstP_16427T0	K00762	pyrE; orotate phosphoribosyltransferase
PstP_03291T0	K13800	CMPK1, UMPK; UMP-CMP kinase
PstP_04330T0	K13800	CMPK1, UMPK; UMP-CMP kinase
PstP_15844T0	K13800	CMPK1, UMPK; UMP-CMP kinase
PstP_04948T0	K00940	ndk, NME; nucleoside-diphosphate kinase
PstP_09542T0	K01937	pyrG, CTPS; CTP synthase
PstP_16657T0	K01937	pyrG, CTPS; CTP synthase
PstP_03820T0	K02999	RPA1, POLR1A; DNA-directed RNA polymerase I subunit RPA1
PstP_15933T0	K02999	RPA1, POLR1A; DNA-directed RNA polymerase I subunit RPA1
PstP_01877T0	K03002	RPA2, POLR1B; DNA-directed RNA polymerase I subunit RPA2
PstP_06203T0	K03002	RPA2, POLR1B; DNA-directed RNA polymerase I subunit RPA2
PstP_16828T0	K03002	RPA2, POLR1B; DNA-directed RNA polymerase I subunit RPA2
PstP_07627T0	K03000	RPA12, ZNRD1; DNA-directed RNA polymerase I subunit RPA12
PstP_12112T0	K03006	RPB1, POLR2A; DNA-directed RNA polymerase II subunit RPB1
PstP_15813T0	K03006	RPB1, POLR2A; DNA-directed RNA polymerase II subunit RPB1
PstP_16000T0	K03006	RPB1, POLR2A; DNA-directed RNA polymerase II subunit RPB1
PstP_17028T0	K03006	RPB1, POLR2A; DNA-directed RNA polymerase II subunit RPB1
PstP_17112T0	K03006	RPB1, POLR2A; DNA-directed RNA polymerase II subunit RPB1
PstP_09839T0	K03010	RPB2, POLR2B; DNA-directed RNA polymerase II subunit RPB2
PstP_15154T0	K03010	RPB2, POLR2B; DNA-directed RNA polymerase II subunit RPB2
PstP_04378T0	K03011	RPB3, POLR2C; DNA-directed RNA polymerase II subunit RPB3
PstP_15909T0	K03011	RPB3, POLR2C; DNA-directed RNA polymerase II subunit RPB3
PstP_14513T0	K03012	RPB4, POLR2D; DNA-directed RNA polymerase II subunit RPB4
PstP_04104T0	K03013	RPB5, POLR2E; DNA-directed RNA polymerases I, II, and III subunit RPABC1
PstP_05726T0	K03014	RPB6, POLR2F; DNA-directed RNA polymerases I, II, and III subunit RPABC2
PstP_16560T0	K03014	RPB6, POLR2F; DNA-directed RNA polymerases I, II, and III subunit RPABC2
PstP_16588T0	K03014	RPB6, POLR2F; DNA-directed RNA polymerases I, II, and III subunit RPABC2
PstP_08038T0	K03015	RPB7, POLR2G; DNA-directed RNA polymerase II subunit RPB7
PstP_08398T0	K03016	RPB8, POLR2H; DNA-directed RNA polymerases I, II, and III subunit RPABC3
PstP_14408T0	K03016	RPB8, POLR2H; DNA-directed RNA polymerases I, II, and III subunit RPABC3
PstP_11493T0	K03017	RPB9, POLR2I; DNA-directed RNA polymerase II subunit RPB9
PstP_13462T0	K03007	RPB10, POLR2L; DNA-directed RNA polymerases I, II, and III subunit RPABC5
PstP_06488T0	K03008	RPB11, POLR2J; DNA-directed RNA polymerase II subunit RPB11
PstP_00252T0	K03018	RPC1, POLR3A; DNA-directed RNA polymerase III subunit RPC1
PstP_08572T0	K03021	RPC2, POLR3B; DNA-directed RNA polymerase III subunit RPC2
PstP_08573T0	K03021	RPC2, POLR3B; DNA-directed RNA polymerase III subunit RPC2
PstP_07593T0	K03023	RPC3, POLR3C; DNA-directed RNA polymerase III subunit RPC3
PstP_10160T0	K03026	RPC4, POLR3D; DNA-directed RNA polymerase III subunit RPC4
PstP_09680T0	K14721	RPC5, POLR3E; DNA-directed RNA polymerase III subunit RPC5
PstP_02602T0	K03027	RPC40, POLR1C; DNA-directed RNA polymerases I and III subunitRPAC1
PstP_07698T0	K03019	RPC11, POLR3K; DNA-directed RNA polymerase III subunit RPC11
PstP_12819T0	K03020	RPC19, POLR1D; DNA-directed RNA polymerases I and III subunitRPAC2
PstP_12213T0	K03022	RPC8, POLR3H; DNA-directed RNA polymerase III subunit RPC8
PstP_09814T0	K03025	RPC6, POLR3F; DNA-directed RNA polymerase III subunit RPC6
PstP_16886T0	K03025	RPC6, POLR3F; DNA-directed RNA polymerase III subunit RPC6
PstP_10205T0	K02320	POLA1; DNA polymerase alpha subunit A
PstP_01501T0	K02321	POLA2; DNA polymerase alpha subunit B
PstP_12765T0	K02684	PRI1; DNA primase small subunit
PstP_15231T0	K02685	PRI2; DNA primase large subunit
PstP_17062T0	K02685	PRI2; DNA primase large subunit
PstP_07816T0	K02327	POLD1; DNA polymerase delta subunit 1
PstP_10214T0	K02328	POLD2; DNA polymerase delta subunit 2
PstP_02790T0	K02324	POLE1; DNA polymerase epsilon subunit 1
PstP_09225T0	K02325	POLE2; DNA polymerase epsilon subunit 2
PstP_09229T0	K02325	POLE2; DNA polymerase epsilon subunit 2
PstP_14862T0	K02325	POLE2; DNA polymerase epsilon subunit 2
PstP_14866T0	K02325	POLE2; DNA polymerase epsilon subunit 2
PstP_00389T0	K03506	POLE4; DNA polymerase epsilon subunit 4
PstP_10391T0	K00761	upp, UPRT; uracil phosphoribosyltransferase
PstP_14822T0	K00761	upp, UPRT; uracil phosphoribosyltransferase
PstP_03329T0	K16066	ydfG; 3-hydroxy acid dehydrogenase / malonic semialdehyde reductase
PstP_01465T0	K10807	RRM1; ribonucleoside-diphosphate reductase subunit M1
PstP_05443T0	K10807	RRM1; ribonucleoside-diphosphate reductase subunit M1
PstP_06223T0	K10808	RRM2; ribonucleoside-diphosphate reductase subunit M2
PstP_08530T0	K01520	dut, DUT; dUTP pyrophosphatase
PstP_14496T0	K00560	thyA, TYMS; thymidylate synthase
PstP_14249T0	K01489	cdd, CDA; cytidine deaminase
PstP_16010T0	K01489	cdd, CDA; cytidine deaminase
PstP_10786T0	K03783	punA, PNP; purine-nucleoside phosphorylase
PstP_16261T0	K03783	punA, PNP; purine-nucleoside phosphorylase
PstP_08176T0	K01493	comEB; dCMP deaminase
PstP_13608T0	K00943	tmk, DTYMK; dTMP kinase
PstP_14621T0	K00943	tmk, DTYMK; dTMP kinase
PstP_04588T0	K16330	K16330; pseudouridylate synthase / pseudouridine kinase
09105 Amino acid metabolism
00250 Alanine, aspartate and glutamate metabolism [PATH:ko00250]
PstP_08282T0	K14454	GOT1; aspartate aminotransferase, cytoplasmic
PstP_00915T0	K14455	GOT2; aspartate aminotransferase, mitochondrial
PstP_00916T0	K14455	GOT2; aspartate aminotransferase, mitochondrial
PstP_05789T0	K14455	GOT2; aspartate aminotransferase, mitochondrial
PstP_06950T0	K14455	GOT2; aspartate aminotransferase, mitochondrial
PstP_08225T0	K14455	GOT2; aspartate aminotransferase, mitochondrial
PstP_08226T0	K14455	GOT2; aspartate aminotransferase, mitochondrial
PstP_16745T0	K14455	GOT2; aspartate aminotransferase, mitochondrial
PstP_07508T0	K01953	asnB, ASNS; asparagine synthase (glutamine-hydrolysing)
PstP_02108T0	K00814	GPT, ALT; alanine transaminase
PstP_03380T0	K00830	AGXT; alanine-glyoxylate transaminase / serine-glyoxylate transaminase / serine-pyruvate transaminase
PstP_01093T0	K01940	argG, ASS1; argininosuccinate synthase
PstP_12353T0	K01940	argG, ASS1; argininosuccinate synthase
PstP_13139T0	K01940	argG, ASS1; argininosuccinate synthase
PstP_02642T0	K01755	argH, ASL; argininosuccinate lyase
PstP_04120T0	K01939	purA, ADSS; adenylosuccinate synthase
PstP_01542T0	K01756	purB, ADSL; adenylosuccinate lyase
PstP_12576T0	K01756	purB, ADSL; adenylosuccinate lyase
PstP_08622T0	K18310	RIMKLB, NAAGS-I; beta-citrylglutamate/N-acetylaspartylglutamate synthase
PstP_06125T0	K01580	E4.1.1.15, gadB, gadA, GAD; glutamate decarboxylase
PstP_08556T0	K13524	ABAT; 4-aminobutyrate aminotransferase / (S)-3-amino-2-methylpropionate transaminase
PstP_08557T0	K13524	ABAT; 4-aminobutyrate aminotransferase / (S)-3-amino-2-methylpropionate transaminase
PstP_14589T0	K00135	gabD; succinate-semialdehyde dehydrogenase / glutarate-semialdehyde dehydrogenase
PstP_01912T0	K00264	GLT1; glutamate synthase (NADPH/NADH)
PstP_03207T0	K00264	GLT1; glutamate synthase (NADPH/NADH)
PstP_12048T0	K15371	GDH2; glutamate dehydrogenase
PstP_04356T0	K00294	E1.2.1.88; 1-pyrroline-5-carboxylate dehydrogenase
PstP_10953T0	K00294	E1.2.1.88; 1-pyrroline-5-carboxylate dehydrogenase
PstP_04192T0	K01915	glnA, GLUL; glutamine synthetase
PstP_04242T0	K01915	glnA, GLUL; glutamine synthetase
PstP_17148T0	K01915	glnA, GLUL; glutamine synthetase
PstP_03221T0	K11541	URA2; carbamoyl-phosphate synthase / aspartate carbamoyltransferase
PstP_06850T0	K11541	URA2; carbamoyl-phosphate synthase / aspartate carbamoyltransferase
PstP_10007T0	K11541	URA2; carbamoyl-phosphate synthase / aspartate carbamoyltransferase
PstP_00225T0	K01955	carB, CPA2; carbamoyl-phosphate synthase large subunit
PstP_00233T0	K01955	carB, CPA2; carbamoyl-phosphate synthase large subunit
PstP_00653T0	K00820	glmS, GFPT; glucosamine---fructose-6-phosphate aminotransferase (isomerizing)
PstP_15471T0	K00820	glmS, GFPT; glucosamine---fructose-6-phosphate aminotransferase (isomerizing)
PstP_00151T0	K00764	purF, PPAT; amidophosphoribosyltransferase
00260 Glycine, serine and threonine metabolism [PATH:ko00260]
PstP_11541T0	K00928	lysC; aspartate kinase
PstP_11542T0	K00928	lysC; aspartate kinase
PstP_11548T0	K00928	lysC; aspartate kinase
PstP_00684T0	K00133	asd; aspartate-semialdehyde dehydrogenase
PstP_15558T0	K00133	asd; aspartate-semialdehyde dehydrogenase
PstP_06041T0	K00003	E1.1.1.3; homoserine dehydrogenase
PstP_15244T0	K00872	thrB1; homoserine kinase
PstP_03300T0	K01733	thrC; threonine synthase
PstP_03307T0	K01733	thrC; threonine synthase
PstP_05367T0	K01620	ltaE; threonine aldolase
PstP_00811T0	K00600	glyA, SHMT; glycine hydroxymethyltransferase
PstP_03380T0	K00830	AGXT; alanine-glyoxylate transaminase / serine-glyoxylate transaminase / serine-pyruvate transaminase
PstP_02440T0	K01834	PGAM, gpmA; 2,3-bisphosphoglycerate-dependent phosphoglyceratemutase
PstP_05160T0	K01834	PGAM, gpmA; 2,3-bisphosphoglycerate-dependent phosphoglyceratemutase
PstP_06098T0	K01834	PGAM, gpmA; 2,3-bisphosphoglycerate-dependent phosphoglyceratemutase
PstP_16603T0	K01834	PGAM, gpmA; 2,3-bisphosphoglycerate-dependent phosphoglyceratemutase
PstP_11108T0	K15634	gpmB; probable phosphoglycerate mutase
PstP_13396T0	K15634	gpmB; probable phosphoglycerate mutase
PstP_02830T0	K15918	GLYK; D-glycerate 3-kinase
PstP_09730T0	K00058	serA, PHGDH; D-3-phosphoglycerate dehydrogenase / 2-oxoglutarate reductase
PstP_05936T0	K00831	serC, PSAT1; phosphoserine aminotransferase
PstP_03329T0	K16066	ydfG; 3-hydroxy acid dehydrogenase / malonic semialdehyde reductase
PstP_09422T0	K00643	E2.3.1.37, ALAS; 5-aminolevulinate synthase
PstP_06726T0	K00276	AOC3, AOC2, tynA; primary-amine oxidase
PstP_14924T0	K00281	GLDC, gcvP; glycine dehydrogenase
PstP_15215T0	K00281	GLDC, gcvP; glycine dehydrogenase
PstP_02773T0	K00605	gcvT, AMT; aminomethyltransferase
PstP_02774T0	K00605	gcvT, AMT; aminomethyltransferase
PstP_04398T0	K00605	gcvT, AMT; aminomethyltransferase
PstP_08591T0	K00382	DLD, lpd, pdhD; dihydrolipoamide dehydrogenase
PstP_06331T0	K02437	gcvH, GCSH; glycine cleavage system H protein
PstP_10400T0	K17103	CHO1, pssA; CDP-diacylglycerol---serine O-phosphatidyltransferase
PstP_15251T0	K17103	CHO1, pssA; CDP-diacylglycerol---serine O-phosphatidyltransferase
PstP_14515T0	K14085	ALDH7A1; aldehyde dehydrogenase family 7 member A1
PstP_00323T0	K00306	PIPOX; sarcosine oxidase / L-pipecolate oxidase
PstP_10673T0	K01697	CBS; cystathionine beta-synthase
PstP_11504T0	K01697	CBS; cystathionine beta-synthase
PstP_07609T0	K01758	CTH; cystathionine gamma-lyase
PstP_03400T0	K01754	E4.3.1.19, ilvA, tdcB; threonine dehydratase
PstP_13159T0	K01694	TRP; tryptophan synthase
PstP_13991T0	K01694	TRP; tryptophan synthase
PstP_15757T0	K01694	TRP; tryptophan synthase
00270 Cysteine and methionine metabolism [PATH:ko00270]
PstP_02072T0	K01738	cysK; cysteine synthase A
PstP_02262T0	K01738	cysK; cysteine synthase A
PstP_07609T0	K01758	CTH; cystathionine gamma-lyase
PstP_10673T0	K01697	CBS; cystathionine beta-synthase
PstP_11504T0	K01697	CBS; cystathionine beta-synthase
PstP_14288T0	K00547	mmuM, BHMT2; homocysteine S-methyltransferase
PstP_03332T0	K00549	metE; 5-methyltetrahydropteroyltriglutamate--homocysteine methyltransferase
PstP_04368T0	K00789	metK; S-adenosylmethionine synthetase
PstP_07783T0	K00789	metK; S-adenosylmethionine synthetase
PstP_14811T0	K01611	speD, AMD1; S-adenosylmethionine decarboxylase
PstP_09541T0	K00772	mtaP, MTAP; 5'-methylthioadenosine phosphorylase
PstP_16656T0	K00772	mtaP, MTAP; 5'-methylthioadenosine phosphorylase
PstP_01259T0	K08963	mtnA; methylthioribose-1-phosphate isomerase
PstP_13474T0	K08964	mtnB; methylthioribulose-1-phosphate dehydratase
PstP_15133T0	K08967	mtnD, mtnZ, ADI1; 1,2-dihydroxy-3-keto-5-methylthiopentene dioxygenase
PstP_09726T0	K00558	DNMT1, dcm; DNA (cytosine-5)-methyltransferase 1
PstP_00872T0	K01251	E3.3.1.1, ahcY; adenosylhomocysteinase
PstP_12479T0	K01251	E3.3.1.1, ahcY; adenosylhomocysteinase
PstP_11541T0	K00928	lysC; aspartate kinase
PstP_11542T0	K00928	lysC; aspartate kinase
PstP_11548T0	K00928	lysC; aspartate kinase
PstP_00684T0	K00133	asd; aspartate-semialdehyde dehydrogenase
PstP_15558T0	K00133	asd; aspartate-semialdehyde dehydrogenase
PstP_06041T0	K00003	E1.1.1.3; homoserine dehydrogenase
PstP_09249T0	K01739	metB; cystathionine gamma-synthase
PstP_09262T0	K01739	metB; cystathionine gamma-synthase
PstP_09266T0	K01739	metB; cystathionine gamma-synthase
PstP_10222T0	K01739	metB; cystathionine gamma-synthase
PstP_06410T0	K00641	metX; homoserine O-acetyltransferase
PstP_06854T0	K00641	metX; homoserine O-acetyltransferase
PstP_10872T0	K00641	metX; homoserine O-acetyltransferase
PstP_04893T0	K00826	E2.6.1.42, ilvE; branched-chain amino acid aminotransferase
PstP_08050T0	K00826	E2.6.1.42, ilvE; branched-chain amino acid aminotransferase
PstP_11205T0	K00826	E2.6.1.42, ilvE; branched-chain amino acid aminotransferase
PstP_14445T0	K11204	GCLC; glutamate--cysteine ligase catalytic subunit
PstP_09372T0	K21456	GSS; glutathione synthase
PstP_08282T0	K14454	GOT1; aspartate aminotransferase, cytoplasmic
PstP_00915T0	K14455	GOT2; aspartate aminotransferase, mitochondrial
PstP_00916T0	K14455	GOT2; aspartate aminotransferase, mitochondrial
PstP_05789T0	K14455	GOT2; aspartate aminotransferase, mitochondrial
PstP_06950T0	K14455	GOT2; aspartate aminotransferase, mitochondrial
PstP_08225T0	K14455	GOT2; aspartate aminotransferase, mitochondrial
PstP_08226T0	K14455	GOT2; aspartate aminotransferase, mitochondrial
PstP_16745T0	K14455	GOT2; aspartate aminotransferase, mitochondrial
PstP_01762T0	K01011	TST, MPST, sseA; thiosulfate/3-mercaptopyruvate sulfurtransferase
PstP_09098T0	K00026	MDH2; malate dehydrogenase
PstP_10425T0	K00026	MDH2; malate dehydrogenase
PstP_17008T0	K00026	MDH2; malate dehydrogenase
00280 Valine, leucine and isoleucine degradation [PATH:ko00280]
PstP_04893T0	K00826	E2.6.1.42, ilvE; branched-chain amino acid aminotransferase
PstP_08050T0	K00826	E2.6.1.42, ilvE; branched-chain amino acid aminotransferase
PstP_11205T0	K00826	E2.6.1.42, ilvE; branched-chain amino acid aminotransferase
PstP_06616T0	K00166	BCKDHA, bkdA1; 2-oxoisovalerate dehydrogenase E1 component alpha subunit
PstP_03496T0	K00167	BCKDHB, bkdA2; 2-oxoisovalerate dehydrogenase E1 component beta subunit
PstP_08422T0	K00167	BCKDHB, bkdA2; 2-oxoisovalerate dehydrogenase E1 component beta subunit
PstP_12102T0	K09699	DBT, bkdB; 2-oxoisovalerate dehydrogenase E2 component (dihydrolipoyl transacylase)
PstP_12103T0	K09699	DBT, bkdB; 2-oxoisovalerate dehydrogenase E2 component (dihydrolipoyl transacylase)
PstP_08591T0	K00382	DLD, lpd, pdhD; dihydrolipoamide dehydrogenase
PstP_06336T0	K00249	ACADM, acd; acyl-CoA dehydrogenase
PstP_09402T0	K00249	ACADM, acd; acyl-CoA dehydrogenase
PstP_09410T0	K00249	ACADM, acd; acyl-CoA dehydrogenase
PstP_13862T0	K00253	IVD, ivd; isovaleryl-CoA dehydrogenase
PstP_15179T0	K00253	IVD, ivd; isovaleryl-CoA dehydrogenase
PstP_00636T0	K07511	ECHS1; enoyl-CoA hydratase
PstP_06228T0	K00022	HADH; 3-hydroxyacyl-CoA dehydrogenase
PstP_06707T0	K07513	ACAA1; acetyl-CoA acyltransferase 1
PstP_12883T0	K07513	ACAA1; acetyl-CoA acyltransferase 1
PstP_16437T0	K07513	ACAA1; acetyl-CoA acyltransferase 1
PstP_02455T0	K07508	ACAA2; acetyl-CoA acyltransferase 2
PstP_02623T0	K05605	HIBCH; 3-hydroxyisobutyryl-CoA hydrolase
PstP_16809T0	K00020	mmsB, HIBADH; 3-hydroxyisobutyrate dehydrogenase
PstP_05735T0	K00140	mmsA, iolA, ALDH6A1; malonate-semialdehyde dehydrogenase (acetylating) / methylmalonate-semialdehyde dehydrogenase
PstP_09334T0	K00140	mmsA, iolA, ALDH6A1; malonate-semialdehyde dehydrogenase (acetylating) / methylmalonate-semialdehyde dehydrogenase
PstP_03003T0	K00128	ALDH; aldehyde dehydrogenase (NAD+)
PstP_09118T0	K00128	ALDH; aldehyde dehydrogenase (NAD+)
PstP_13898T0	K00128	ALDH; aldehyde dehydrogenase (NAD+)
PstP_14515T0	K14085	ALDH7A1; aldehyde dehydrogenase family 7 member A1
PstP_08556T0	K13524	ABAT; 4-aminobutyrate aminotransferase / (S)-3-amino-2-methylpropionate transaminase
PstP_08557T0	K13524	ABAT; 4-aminobutyrate aminotransferase / (S)-3-amino-2-methylpropionate transaminase
PstP_02291T0	K01968	E6.4.1.4A; 3-methylcrotonyl-CoA carboxylase alpha subunit
PstP_07426T0	K01969	E6.4.1.4B; 3-methylcrotonyl-CoA carboxylase beta subunit
PstP_04475T0	K05607	AUH; methylglutaconyl-CoA hydratase
PstP_07345T0	K01640	E4.1.3.4, HMGCL, hmgL; hydroxymethylglutaryl-CoA lyase
PstP_05899T0	K01027	OXCT; 3-oxoacid CoA-transferase
PstP_01518T0	K00626	E2.3.1.9, atoB; acetyl-CoA C-acetyltransferase
PstP_05970T0	K00626	E2.3.1.9, atoB; acetyl-CoA C-acetyltransferase
PstP_09415T0	K00626	E2.3.1.9, atoB; acetyl-CoA C-acetyltransferase
PstP_05875T0	K01641	E2.3.3.10; hydroxymethylglutaryl-CoA synthase
00290 Valine, leucine and isoleucine biosynthesis [PATH:ko00290]
PstP_03400T0	K01754	E4.3.1.19, ilvA, tdcB; threonine dehydratase
PstP_05599T0	K01702	LEU1; 3-isopropylmalate dehydratase
PstP_07549T0	K01702	LEU1; 3-isopropylmalate dehydratase
PstP_12755T0	K00052	leuB, IMDH; 3-isopropylmalate dehydrogenase
PstP_05938T0	K01652	E2.2.1.6L, ilvB, ilvG, ilvI; acetolactate synthase I/II/III large subunit
PstP_08904T0	K01653	E2.2.1.6S, ilvH, ilvN; acetolactate synthase I/III small subunit
PstP_13777T0	K00053	ilvC; ketol-acid reductoisomerase
PstP_15113T0	K00053	ilvC; ketol-acid reductoisomerase
PstP_07927T0	K01687	ilvD; dihydroxy-acid dehydratase
PstP_09327T0	K01687	ilvD; dihydroxy-acid dehydratase
PstP_10977T0	K01687	ilvD; dihydroxy-acid dehydratase
PstP_10978T0	K01687	ilvD; dihydroxy-acid dehydratase
PstP_04893T0	K00826	E2.6.1.42, ilvE; branched-chain amino acid aminotransferase
PstP_08050T0	K00826	E2.6.1.42, ilvE; branched-chain amino acid aminotransferase
PstP_11205T0	K00826	E2.6.1.42, ilvE; branched-chain amino acid aminotransferase
PstP_00070T0	K01649	leuA, IMS; 2-isopropylmalate synthase
PstP_14732T0	K01649	leuA, IMS; 2-isopropylmalate synthase
PstP_14733T0	K01649	leuA, IMS; 2-isopropylmalate synthase
00300 Lysine biosynthesis [PATH:ko00300]
PstP_06041T0	K00003	E1.1.1.3; homoserine dehydrogenase
PstP_11541T0	K00928	lysC; aspartate kinase
PstP_11542T0	K00928	lysC; aspartate kinase
PstP_11548T0	K00928	lysC; aspartate kinase
PstP_00684T0	K00133	asd; aspartate-semialdehyde dehydrogenase
PstP_15558T0	K00133	asd; aspartate-semialdehyde dehydrogenase
PstP_08791T0	K01655	LYS21, LYS20; homocitrate synthase
PstP_13236T0	K17450	ACO2; homoaconitase
PstP_10650T0	K01705	LYS4; homoaconitate hydratase
PstP_09703T0	K05824	LYS12; homoisocitrate dehydrogenase
PstP_13886T0	K05824	LYS12; homoisocitrate dehydrogenase
PstP_06123T0	K00143	LYS2; L-2-aminoadipate reductase
PstP_11642T0	K00290	LYS1; saccharopine dehydrogenase (NAD+, L-lysine forming)
00310 Lysine degradation [PATH:ko00310]
PstP_11642T0	K00290	LYS1; saccharopine dehydrogenase (NAD+, L-lysine forming)
PstP_06017T0	K14157	AASS; alpha-aminoadipic semialdehyde synthase
PstP_14515T0	K14085	ALDH7A1; aldehyde dehydrogenase family 7 member A1
PstP_05914T0	K00164	OGDH, sucA; 2-oxoglutarate dehydrogenase E1 component
PstP_06512T0	K00658	DLST, sucB; 2-oxoglutarate dehydrogenase E2 component (dihydrolipoamide succinyltransferase)
PstP_11219T0	K00252	GCDH, gcdH; glutaryl-CoA dehydrogenase
PstP_00636T0	K07511	ECHS1; enoyl-CoA hydratase
PstP_06228T0	K00022	HADH; 3-hydroxyacyl-CoA dehydrogenase
PstP_01518T0	K00626	E2.3.1.9, atoB; acetyl-CoA C-acetyltransferase
PstP_05970T0	K00626	E2.3.1.9, atoB; acetyl-CoA C-acetyltransferase
PstP_09415T0	K00626	E2.3.1.9, atoB; acetyl-CoA C-acetyltransferase
PstP_14589T0	K00135	gabD; succinate-semialdehyde dehydrogenase / glutarate-semialdehyde dehydrogenase
PstP_00323T0	K00306	PIPOX; sarcosine oxidase / L-pipecolate oxidase
PstP_10844T0	K06101	ASH1L; histone-lysine N-methyltransferase ASH1L
PstP_03723T0	K11427	DOT1L, DOT1; histone-lysine N-methyltransferase, H3 lysine-79specific
PstP_08805T0	K11422	SETD1, SET1; histone-lysine N-methyltransferase SETD1
PstP_00537T0	K11423	SETD2, SET2; histone-lysine N-methyltransferase SETD2
PstP_09560T0	K11419	SUV39H, CLR4; histone-lysine N-methyltransferase SUV39H
PstP_09636T0	K11429	SUV420H; histone-lysine N-methyltransferase SUV420H
PstP_09693T0	K11429	SUV420H; histone-lysine N-methyltransferase SUV420H
PstP_13826T0	K11430	EZH2; histone-lysine N-methyltransferase EZH2
PstP_08661T0	K00474	TMLHE; trimethyllysine dioxygenase
PstP_16668T0	K00474	TMLHE; trimethyllysine dioxygenase
PstP_03003T0	K00128	ALDH; aldehyde dehydrogenase (NAD+)
PstP_09118T0	K00128	ALDH; aldehyde dehydrogenase (NAD+)
PstP_13898T0	K00128	ALDH; aldehyde dehydrogenase (NAD+)
00220 Arginine biosynthesis [PATH:ko00220]
PstP_00504T0	K00611	OTC, argF, argI; ornithine carbamoyltransferase
PstP_15327T0	K00611	OTC, argF, argI; ornithine carbamoyltransferase
PstP_01093T0	K01940	argG, ASS1; argininosuccinate synthase
PstP_12353T0	K01940	argG, ASS1; argininosuccinate synthase
PstP_13139T0	K01940	argG, ASS1; argininosuccinate synthase
PstP_02642T0	K01755	argH, ASL; argininosuccinate lyase
PstP_05369T0	K01476	E3.5.3.1, rocF, arg; arginase
PstP_09922T0	K01476	E3.5.3.1, rocF, arg; arginase
PstP_07939T0	K01427	URE; urease
PstP_04192T0	K01915	glnA, GLUL; glutamine synthetase
PstP_04242T0	K01915	glnA, GLUL; glutamine synthetase
PstP_17148T0	K01915	glnA, GLUL; glutamine synthetase
PstP_12048T0	K15371	GDH2; glutamate dehydrogenase
PstP_08282T0	K14454	GOT1; aspartate aminotransferase, cytoplasmic
PstP_00915T0	K14455	GOT2; aspartate aminotransferase, mitochondrial
PstP_00916T0	K14455	GOT2; aspartate aminotransferase, mitochondrial
PstP_05789T0	K14455	GOT2; aspartate aminotransferase, mitochondrial
PstP_06950T0	K14455	GOT2; aspartate aminotransferase, mitochondrial
PstP_08225T0	K14455	GOT2; aspartate aminotransferase, mitochondrial
PstP_08226T0	K14455	GOT2; aspartate aminotransferase, mitochondrial
PstP_16745T0	K14455	GOT2; aspartate aminotransferase, mitochondrial
PstP_02108T0	K00814	GPT, ALT; alanine transaminase
PstP_12664T0	K00618	E2.3.1.1; amino-acid N-acetyltransferase
PstP_02932T0	K00620	argJ; glutamate N-acetyltransferase / amino-acid N-acetyltransferase
PstP_09244T0	K12659	ARG56; N-acetyl-gamma-glutamyl-phosphate reductase / acetylglutamate kinase
PstP_01159T0	K00818	E2.6.1.11, argD; acetylornithine aminotransferase
PstP_06135T0	K00818	E2.6.1.11, argD; acetylornithine aminotransferase
00330 Arginine and proline metabolism [PATH:ko00330]
PstP_11791T0	K01581	E4.1.1.17, ODC1, speC, speF; ornithine decarboxylase
PstP_14811T0	K01611	speD, AMD1; S-adenosylmethionine decarboxylase
PstP_03003T0	K00128	ALDH; aldehyde dehydrogenase (NAD+)
PstP_09118T0	K00128	ALDH; aldehyde dehydrogenase (NAD+)
PstP_13898T0	K00128	ALDH; aldehyde dehydrogenase (NAD+)
PstP_14515T0	K14085	ALDH7A1; aldehyde dehydrogenase family 7 member A1
PstP_05369T0	K01476	E3.5.3.1, rocF, arg; arginase
PstP_09922T0	K01476	E3.5.3.1, rocF, arg; arginase
PstP_11552T0	K00819	rocD, OAT; ornithine--oxo-acid transaminase
PstP_04331T0	K00286	proC; pyrroline-5-carboxylate reductase
PstP_15845T0	K00286	proC; pyrroline-5-carboxylate reductase
PstP_10636T0	K00318	PRODH; proline dehydrogenase
PstP_04356T0	K00294	E1.2.1.88; 1-pyrroline-5-carboxylate dehydrogenase
PstP_10953T0	K00294	E1.2.1.88; 1-pyrroline-5-carboxylate dehydrogenase
PstP_07781T0	K00931	proB; glutamate 5-kinase
PstP_14053T0	K00147	proA; glutamate-5-semialdehyde dehydrogenase
PstP_13125T0	K01259	pip; proline iminopeptidase
PstP_02434T0	K11142	LAP3; cytosol aminopeptidase
PstP_08282T0	K14454	GOT1; aspartate aminotransferase, cytoplasmic
PstP_00915T0	K14455	GOT2; aspartate aminotransferase, mitochondrial
PstP_00916T0	K14455	GOT2; aspartate aminotransferase, mitochondrial
PstP_05789T0	K14455	GOT2; aspartate aminotransferase, mitochondrial
PstP_06950T0	K14455	GOT2; aspartate aminotransferase, mitochondrial
PstP_08225T0	K14455	GOT2; aspartate aminotransferase, mitochondrial
PstP_08226T0	K14455	GOT2; aspartate aminotransferase, mitochondrial
PstP_16745T0	K14455	GOT2; aspartate aminotransferase, mitochondrial
00340 Histidine metabolism [PATH:ko00340]
PstP_13162T0	K00765	hisG; ATP phosphoribosyltransferase
PstP_16570T0	K00765	hisG; ATP phosphoribosyltransferase
PstP_13477T0	K14152	#NAME?
PstP_05180T0	K01814	hisA; phosphoribosylformimino-5-aminoimidazole carboxamide ribotide isomerase
PstP_04564T0	K01663	HIS7; glutamine amidotransferase / cyclase
PstP_05355T0	K01693	hisB; imidazoleglycerol-phosphate dehydratase
PstP_12129T0	K01693	hisB; imidazoleglycerol-phosphate dehydratase
PstP_12135T0	K01693	hisB; imidazoleglycerol-phosphate dehydratase
PstP_03603T0	K00817	hisC; histidinol-phosphate aminotransferase
PstP_03003T0	K00128	ALDH; aldehyde dehydrogenase (NAD+)
PstP_09118T0	K00128	ALDH; aldehyde dehydrogenase (NAD+)
PstP_13898T0	K00128	ALDH; aldehyde dehydrogenase (NAD+)
PstP_14515T0	K14085	ALDH7A1; aldehyde dehydrogenase family 7 member A1
PstP_08783T0	K19787	CARNMT1; carnosine N-methyltransferase
PstP_11964T0	K20246	EGT1; L-histidine Nalpha-methyltransferase / hercynylcysteineS-oxide synthase
00350 Tyrosine metabolism [PATH:ko00350]
PstP_08282T0	K14454	GOT1; aspartate aminotransferase, cytoplasmic
PstP_00915T0	K14455	GOT2; aspartate aminotransferase, mitochondrial
PstP_00916T0	K14455	GOT2; aspartate aminotransferase, mitochondrial
PstP_05789T0	K14455	GOT2; aspartate aminotransferase, mitochondrial
PstP_06950T0	K14455	GOT2; aspartate aminotransferase, mitochondrial
PstP_08225T0	K14455	GOT2; aspartate aminotransferase, mitochondrial
PstP_08226T0	K14455	GOT2; aspartate aminotransferase, mitochondrial
PstP_16745T0	K14455	GOT2; aspartate aminotransferase, mitochondrial
PstP_03603T0	K00817	hisC; histidinol-phosphate aminotransferase
PstP_07581T0	K00457	HPD, hppD; 4-hydroxyphenylpyruvate dioxygenase
PstP_16270T0	K00457	HPD, hppD; 4-hydroxyphenylpyruvate dioxygenase
PstP_01405T0	K00505	TYR; tyrosinase
PstP_02782T0	K00505	TYR; tyrosinase
PstP_02814T0	K00505	TYR; tyrosinase
PstP_07832T0	K00505	TYR; tyrosinase
PstP_07834T0	K00505	TYR; tyrosinase
PstP_06726T0	K00276	AOC3, AOC2, tynA; primary-amine oxidase
PstP_03911T0	K00121	frmA, ADH5, adhC; S-(hydroxymethyl)glutathione dehydrogenase /alcohol dehydrogenase
PstP_14969T0	K00121	frmA, ADH5, adhC; S-(hydroxymethyl)glutathione dehydrogenase /alcohol dehydrogenase
PstP_14589T0	K00135	gabD; succinate-semialdehyde dehydrogenase / glutarate-semialdehyde dehydrogenase
PstP_08208T0	K01557	FAHD1; acylpyruvate hydrolase
PstP_16300T0	K01557	FAHD1; acylpyruvate hydrolase
00360 Phenylalanine metabolism [PATH:ko00360]
PstP_06726T0	K00276	AOC3, AOC2, tynA; primary-amine oxidase
PstP_11679T0	K00074	paaH, hbd, fadB, mmgB; 3-hydroxybutyryl-CoA dehydrogenase
PstP_08282T0	K14454	GOT1; aspartate aminotransferase, cytoplasmic
PstP_00915T0	K14455	GOT2; aspartate aminotransferase, mitochondrial
PstP_00916T0	K14455	GOT2; aspartate aminotransferase, mitochondrial
PstP_05789T0	K14455	GOT2; aspartate aminotransferase, mitochondrial
PstP_06950T0	K14455	GOT2; aspartate aminotransferase, mitochondrial
PstP_08225T0	K14455	GOT2; aspartate aminotransferase, mitochondrial
PstP_08226T0	K14455	GOT2; aspartate aminotransferase, mitochondrial
PstP_16745T0	K14455	GOT2; aspartate aminotransferase, mitochondrial
PstP_03603T0	K00817	hisC; histidinol-phosphate aminotransferase
PstP_07581T0	K00457	HPD, hppD; 4-hydroxyphenylpyruvate dioxygenase
PstP_16270T0	K00457	HPD, hppD; 4-hydroxyphenylpyruvate dioxygenase
PstP_06003T0	K10775	PAL; phenylalanine ammonia-lyase
PstP_11216T0	K10775	PAL; phenylalanine ammonia-lyase
00380 Tryptophan metabolism [PATH:ko00380]
PstP_03771T0	K00463	IDO, INDO; indoleamine 2,3-dioxygenase
PstP_03805T0	K00463	IDO, INDO; indoleamine 2,3-dioxygenase
PstP_04116T0	K00463	IDO, INDO; indoleamine 2,3-dioxygenase
PstP_06529T0	K00486	KMO; kynurenine 3-monooxygenase
PstP_08674T0	K01556	KYNU, kynU; kynureninase
PstP_09758T0	K01556	KYNU, kynU; kynureninase
PstP_12116T0	K00452	HAAO; 3-hydroxyanthranilate 3,4-dioxygenase
PstP_12121T0	K00452	HAAO; 3-hydroxyanthranilate 3,4-dioxygenase
PstP_05914T0	K00164	OGDH, sucA; 2-oxoglutarate dehydrogenase E1 component
PstP_11219T0	K00252	GCDH, gcdH; glutaryl-CoA dehydrogenase
PstP_00636T0	K07511	ECHS1; enoyl-CoA hydratase
PstP_06228T0	K00022	HADH; 3-hydroxyacyl-CoA dehydrogenase
PstP_01518T0	K00626	E2.3.1.9, atoB; acetyl-CoA C-acetyltransferase
PstP_05970T0	K00626	E2.3.1.9, atoB; acetyl-CoA C-acetyltransferase
PstP_09415T0	K00626	E2.3.1.9, atoB; acetyl-CoA C-acetyltransferase
PstP_05506T0	K14264	BNA3; kynurenine aminotransferase
PstP_03003T0	K00128	ALDH; aldehyde dehydrogenase (NAD+)
PstP_09118T0	K00128	ALDH; aldehyde dehydrogenase (NAD+)
PstP_13898T0	K00128	ALDH; aldehyde dehydrogenase (NAD+)
PstP_14515T0	K14085	ALDH7A1; aldehyde dehydrogenase family 7 member A1
PstP_06322T0	K14265	Tam1; tryptophan aminotransferase
PstP_07830T0	K00466	iaaM; tryptophan 2-monooxygenase
PstP_10354T0	K03781	katE, CAT, catB, srpA; catalase
PstP_11242T0	K03781	katE, CAT, catB, srpA; catalase
PstP_11257T0	K03781	katE, CAT, catB, srpA; catalase
PstP_11258T0	K03781	katE, CAT, catB, srpA; catalase
PstP_14979T0	K03781	katE, CAT, catB, srpA; catalase
00400 Phenylalanine, tyrosine and tryptophan biosynthesis [PATH:ko00400]
PstP_03420T0	K01626	E2.5.1.54, aroF, aroG, aroH; 3-deoxy-7-phosphoheptulonate synthase
PstP_05479T0	K01626	E2.5.1.54, aroF, aroG, aroH; 3-deoxy-7-phosphoheptulonate synthase
PstP_06758T0	K01626	E2.5.1.54, aroF, aroG, aroH; 3-deoxy-7-phosphoheptulonate synthase
PstP_06834T0	K01626	E2.5.1.54, aroF, aroG, aroH; 3-deoxy-7-phosphoheptulonate synthase
PstP_06843T0	K01626	E2.5.1.54, aroF, aroG, aroH; 3-deoxy-7-phosphoheptulonate synthase
PstP_06851T0	K01626	E2.5.1.54, aroF, aroG, aroH; 3-deoxy-7-phosphoheptulonate synthase
PstP_13911T0	K01626	E2.5.1.54, aroF, aroG, aroH; 3-deoxy-7-phosphoheptulonate synthase
PstP_05186T0	K13830	ARO1; pentafunctional AROM polypeptide
PstP_04903T0	K01736	aroC; chorismate synthase
PstP_10911T0	K01736	aroC; chorismate synthase
PstP_08021T0	K13501	TRP1; anthranilate synthase / indole-3-glycerol phosphate synthase / phosphoribosylanthranilate isomerase
PstP_00086T0	K01657	trpE; anthranilate synthase component I
PstP_03315T0	K00766	trpD; anthranilate phosphoribosyltransferase
PstP_05107T0	K00766	trpD; anthranilate phosphoribosyltransferase
PstP_13159T0	K01694	TRP; tryptophan synthase
PstP_13991T0	K01694	TRP; tryptophan synthase
PstP_15757T0	K01694	TRP; tryptophan synthase
PstP_06291T0	K01850	E5.4.99.5; chorismate mutase
PstP_06634T0	K01850	E5.4.99.5; chorismate mutase
PstP_06600T0	K00211	TYR1; prephenate dehydrogenase (NADP+)
PstP_14147T0	K00211	TYR1; prephenate dehydrogenase (NADP+)
PstP_15071T0	K00211	TYR1; prephenate dehydrogenase (NADP+)
PstP_08282T0	K14454	GOT1; aspartate aminotransferase, cytoplasmic
PstP_00915T0	K14455	GOT2; aspartate aminotransferase, mitochondrial
PstP_00916T0	K14455	GOT2; aspartate aminotransferase, mitochondrial
PstP_05789T0	K14455	GOT2; aspartate aminotransferase, mitochondrial
PstP_06950T0	K14455	GOT2; aspartate aminotransferase, mitochondrial
PstP_08225T0	K14455	GOT2; aspartate aminotransferase, mitochondrial
PstP_08226T0	K14455	GOT2; aspartate aminotransferase, mitochondrial
PstP_16745T0	K14455	GOT2; aspartate aminotransferase, mitochondrial
PstP_03603T0	K00817	hisC; histidinol-phosphate aminotransferase
01007 Amino acid related enzymes [BR:ko01007]
PstP_01114T0	K01885	EARS, gltX; glutamyl-tRNA synthetase
PstP_04218T0	K01885	EARS, gltX; glutamyl-tRNA synthetase
PstP_06531T0	K01885	EARS, gltX; glutamyl-tRNA synthetase
PstP_12086T0	K01885	EARS, gltX; glutamyl-tRNA synthetase
PstP_00349T0	K01886	QARS, glnS; glutaminyl-tRNA synthetase
PstP_04987T0	K01867	WARS, trpS; tryptophanyl-tRNA synthetase
PstP_04988T0	K01867	WARS, trpS; tryptophanyl-tRNA synthetase
PstP_09073T0	K01867	WARS, trpS; tryptophanyl-tRNA synthetase
PstP_01881T0	K01866	YARS, tyrS; tyrosyl-tRNA synthetase
PstP_02567T0	K01866	YARS, tyrS; tyrosyl-tRNA synthetase
PstP_05079T0	K01866	YARS, tyrS; tyrosyl-tRNA synthetase
PstP_11596T0	K01883	CARS, cysS; cysteinyl-tRNA synthetase
PstP_13046T0	K01883	CARS, cysS; cysteinyl-tRNA synthetase
PstP_03008T0	K01887	RARS, argS; arginyl-tRNA synthetase
PstP_08296T0	K01887	RARS, argS; arginyl-tRNA synthetase
PstP_08821T0	K01887	RARS, argS; arginyl-tRNA synthetase
PstP_02763T0	K01874	MARS, metG; methionyl-tRNA synthetase
PstP_02772T0	K01874	MARS, metG; methionyl-tRNA synthetase
PstP_00373T0	K01870	IARS, ileS; isoleucyl-tRNA synthetase
PstP_08281T0	K01870	IARS, ileS; isoleucyl-tRNA synthetase
PstP_07005T0	K01873	VARS, valS; valyl-tRNA synthetase
PstP_12927T0	K01873	VARS, valS; valyl-tRNA synthetase
PstP_03884T0	K01869	LARS, leuS; leucyl-tRNA synthetase
PstP_06663T0	K01869	LARS, leuS; leucyl-tRNA synthetase
PstP_00701T0	K04567	KARS, lysS; lysyl-tRNA synthetase, class II
PstP_12236T0	K04567	KARS, lysS; lysyl-tRNA synthetase, class II
PstP_04150T0	K01876	DARS, aspS; aspartyl-tRNA synthetase
PstP_01670T0	K01893	NARS, asnS; asparaginyl-tRNA synthetase
PstP_13624T0	K01893	NARS, asnS; asparaginyl-tRNA synthetase
PstP_14346T0	K01893	NARS, asnS; asparaginyl-tRNA synthetase
PstP_01067T0	K01892	HARS, hisS; histidyl-tRNA synthetase
PstP_08526T0	K01880	GARS, glyS1; glycyl-tRNA synthetase
PstP_01312T0	K01875	SARS, serS; seryl-tRNA synthetase
PstP_07121T0	K01875	SARS, serS; seryl-tRNA synthetase
PstP_01568T0	K01881	PARS, proS; prolyl-tRNA synthetase
PstP_11543T0	K01881	PARS, proS; prolyl-tRNA synthetase
PstP_15258T0	K01881	PARS, proS; prolyl-tRNA synthetase
PstP_13152T0	K01868	TARS, thrS; threonyl-tRNA synthetase
PstP_15749T0	K01868	TARS, thrS; threonyl-tRNA synthetase
PstP_02250T0	K01872	AARS, alaS; alanyl-tRNA synthetase
PstP_01124T0	K01889	FARSA, pheS; phenylalanyl-tRNA synthetase alpha chain
PstP_01126T0	K01889	FARSA, pheS; phenylalanyl-tRNA synthetase alpha chain
PstP_11366T0	K01889	FARSA, pheS; phenylalanyl-tRNA synthetase alpha chain
PstP_13210T0	K01890	FARSB, pheT; phenylalanyl-tRNA synthetase beta chain
PstP_13211T0	K01890	FARSB, pheT; phenylalanyl-tRNA synthetase beta chain
PstP_13215T0	K01890	FARSB, pheT; phenylalanyl-tRNA synthetase beta chain
PstP_13827T0	K01890	FARSB, pheT; phenylalanyl-tRNA synthetase beta chain
PstP_08282T0	K14454	GOT1; aspartate aminotransferase, cytoplasmic
PstP_00915T0	K14455	GOT2; aspartate aminotransferase, mitochondrial
PstP_00916T0	K14455	GOT2; aspartate aminotransferase, mitochondrial
PstP_05789T0	K14455	GOT2; aspartate aminotransferase, mitochondrial
PstP_06950T0	K14455	GOT2; aspartate aminotransferase, mitochondrial
PstP_08225T0	K14455	GOT2; aspartate aminotransferase, mitochondrial
PstP_08226T0	K14455	GOT2; aspartate aminotransferase, mitochondrial
PstP_16745T0	K14455	GOT2; aspartate aminotransferase, mitochondrial
PstP_02108T0	K00814	GPT, ALT; alanine transaminase
PstP_05506T0	K14264	BNA3; kynurenine aminotransferase
PstP_06322T0	K14265	Tam1; tryptophan aminotransferase
PstP_03603T0	K00817	hisC; histidinol-phosphate aminotransferase
PstP_09422T0	K00643	E2.3.1.37, ALAS; 5-aminolevulinate synthase
PstP_05111T0	K00652	bioF; 8-amino-7-oxononanoate synthase
PstP_01839T0	K00654	SPT; serine palmitoyltransferase
PstP_01843T0	K00654	SPT; serine palmitoyltransferase
PstP_02460T0	K00654	SPT; serine palmitoyltransferase
PstP_03567T0	K00654	SPT; serine palmitoyltransferase
PstP_11552T0	K00819	rocD, OAT; ornithine--oxo-acid transaminase
PstP_01159T0	K00818	E2.6.1.11, argD; acetylornithine aminotransferase
PstP_06135T0	K00818	E2.6.1.11, argD; acetylornithine aminotransferase
PstP_08556T0	K13524	ABAT; 4-aminobutyrate aminotransferase / (S)-3-amino-2-methylpropionate transaminase
PstP_08557T0	K13524	ABAT; 4-aminobutyrate aminotransferase / (S)-3-amino-2-methylpropionate transaminase
PstP_04893T0	K00826	E2.6.1.42, ilvE; branched-chain amino acid aminotransferase
PstP_08050T0	K00826	E2.6.1.42, ilvE; branched-chain amino acid aminotransferase
PstP_11205T0	K00826	E2.6.1.42, ilvE; branched-chain amino acid aminotransferase
PstP_03380T0	K00830	AGXT; alanine-glyoxylate transaminase / serine-glyoxylate transaminase / serine-pyruvate transaminase
PstP_05936T0	K00831	serC, PSAT1; phosphoserine aminotransferase
09106 Metabolism of other amino acids
00410 beta-Alanine metabolism [PATH:ko00410]
PstP_06125T0	K01580	E4.1.1.15, gadB, gadA, GAD; glutamate decarboxylase
PstP_08556T0	K13524	ABAT; 4-aminobutyrate aminotransferase / (S)-3-amino-2-methylpropionate transaminase
PstP_08557T0	K13524	ABAT; 4-aminobutyrate aminotransferase / (S)-3-amino-2-methylpropionate transaminase
PstP_06726T0	K00276	AOC3, AOC2, tynA; primary-amine oxidase
PstP_03003T0	K00128	ALDH; aldehyde dehydrogenase (NAD+)
PstP_09118T0	K00128	ALDH; aldehyde dehydrogenase (NAD+)
PstP_13898T0	K00128	ALDH; aldehyde dehydrogenase (NAD+)
PstP_14515T0	K14085	ALDH7A1; aldehyde dehydrogenase family 7 member A1
PstP_01530T0	K01918	panC; pantoate--beta-alanine ligase
PstP_10987T0	K01918	panC; pantoate--beta-alanine ligase
PstP_15720T0	K01918	panC; pantoate--beta-alanine ligase
PstP_02623T0	K05605	HIBCH; 3-hydroxyisobutyryl-CoA hydrolase
PstP_00636T0	K07511	ECHS1; enoyl-CoA hydratase
PstP_06336T0	K00249	ACADM, acd; acyl-CoA dehydrogenase
PstP_09402T0	K00249	ACADM, acd; acyl-CoA dehydrogenase
PstP_09410T0	K00249	ACADM, acd; acyl-CoA dehydrogenase
PstP_05735T0	K00140	mmsA, iolA, ALDH6A1; malonate-semialdehyde dehydrogenase (acetylating) / methylmalonate-semialdehyde dehydrogenase
PstP_09334T0	K00140	mmsA, iolA, ALDH6A1; malonate-semialdehyde dehydrogenase (acetylating) / methylmalonate-semialdehyde dehydrogenase
00430 Taurine and hypotaurine metabolism [PATH:ko00430]
PstP_06125T0	K01580	E4.1.1.15, gadB, gadA, GAD; glutamate decarboxylase
PstP_07463T0	K18592	GGT1_5, CD224; gamma-glutamyltranspeptidase / glutathione hydrolase / leukotriene-C4 hydrolase
PstP_07464T0	K18592	GGT1_5, CD224; gamma-glutamyltranspeptidase / glutathione hydrolase / leukotriene-C4 hydrolase
PstP_12048T0	K15371	GDH2; glutamate dehydrogenase
00440 Phosphonate and phosphinate metabolism [PATH:ko00440]
PstP_11350T0	K00967	PCYT2; ethanolamine-phosphate cytidylyltransferase
PstP_03775T0	K00993	EPT1; ethanolaminephosphotransferase
PstP_04636T0	K00993	EPT1; ethanolaminephosphotransferase
PstP_04898T0	K00968	PCYT1; choline-phosphate cytidylyltransferase
00450 Selenocompound metabolism [PATH:ko00450]
PstP_09249T0	K01739	metB; cystathionine gamma-synthase
PstP_09262T0	K01739	metB; cystathionine gamma-synthase
PstP_09266T0	K01739	metB; cystathionine gamma-synthase
PstP_10222T0	K01739	metB; cystathionine gamma-synthase
PstP_03332T0	K00549	metE; 5-methyltetrahydropteroyltriglutamate--homocysteine methyltransferase
PstP_07609T0	K01758	CTH; cystathionine gamma-lyase
PstP_05705T0	K00384	trxB, TRR; thioredoxin reductase (NADPH)
PstP_16948T0	K00384	trxB, TRR; thioredoxin reductase (NADPH)
PstP_02763T0	K01874	MARS, metG; methionyl-tRNA synthetase
PstP_02772T0	K01874	MARS, metG; methionyl-tRNA synthetase
00460 Cyanoamino acid metabolism [PATH:ko00460]
PstP_04376T0	K05349	bglX; beta-glucosidase
PstP_04377T0	K05349	bglX; beta-glucosidase
PstP_15907T0	K05349	bglX; beta-glucosidase
PstP_15908T0	K05349	bglX; beta-glucosidase
PstP_07463T0	K18592	GGT1_5, CD224; gamma-glutamyltranspeptidase / glutathione hydrolase / leukotriene-C4 hydrolase
PstP_07464T0	K18592	GGT1_5, CD224; gamma-glutamyltranspeptidase / glutathione hydrolase / leukotriene-C4 hydrolase
PstP_00811T0	K00600	glyA, SHMT; glycine hydroxymethyltransferase
00480 Glutathione metabolism [PATH:ko00480]
PstP_07463T0	K18592	GGT1_5, CD224; gamma-glutamyltranspeptidase / glutathione hydrolase / leukotriene-C4 hydrolase
PstP_07464T0	K18592	GGT1_5, CD224; gamma-glutamyltranspeptidase / glutathione hydrolase / leukotriene-C4 hydrolase
PstP_06308T0	K01469	OPLAH, OXP1, oplAH; 5-oxoprolinase (ATP-hydrolysing)
PstP_08183T0	K01469	OPLAH, OXP1, oplAH; 5-oxoprolinase (ATP-hydrolysing)
PstP_14445T0	K11204	GCLC; glutamate--cysteine ligase catalytic subunit
PstP_09372T0	K21456	GSS; glutathione synthase
PstP_02434T0	K11142	LAP3; cytosol aminopeptidase
PstP_05927T0	K00799	GST, gst; glutathione S-transferase
PstP_14356T0	K00799	GST, gst; glutathione S-transferase
PstP_04454T0	K13299	GSTK1; glutathione S-transferase kappa 1
PstP_04458T0	K13299	GSTK1; glutathione S-transferase kappa 1
PstP_16757T0	K13299	GSTK1; glutathione S-transferase kappa 1
PstP_12003T0	K04097	HPGDS; prostaglandin-H2 D-isomerase / glutathione transferase
PstP_12005T0	K04097	HPGDS; prostaglandin-H2 D-isomerase / glutathione transferase
PstP_13018T0	K04097	HPGDS; prostaglandin-H2 D-isomerase / glutathione transferase
PstP_07423T0	K00383	GSR, gor; glutathione reductase (NADPH)
PstP_12820T0	K00033	PGD, gnd, gntZ; 6-phosphogluconate dehydrogenase
PstP_05023T0	K00036	G6PD, zwf; glucose-6-phosphate 1-dehydrogenase
PstP_16773T0	K00036	G6PD, zwf; glucose-6-phosphate 1-dehydrogenase
PstP_09559T0	K00432	gpx; glutathione peroxidase
PstP_11791T0	K01581	E4.1.1.17, ODC1, speC, speF; ornithine decarboxylase
PstP_01465T0	K10807	RRM1; ribonucleoside-diphosphate reductase subunit M1
PstP_05443T0	K10807	RRM1; ribonucleoside-diphosphate reductase subunit M1
PstP_06223T0	K10808	RRM2; ribonucleoside-diphosphate reductase subunit M2
09107 Glycan biosynthesis and metabolism
01003 Glycosyltransferases [BR:ko01003]
PstP_11367T0	K07432	ALG13; beta-1,4-N-acetylglucosaminyltransferase
PstP_03142T0	K07441	ALG14; beta-1,4-N-acetylglucosaminyltransferase
PstP_11307T0	K07441	ALG14; beta-1,4-N-acetylglucosaminyltransferase
PstP_04688T0	K03842	ALG1; beta-1,4-mannosyltransferase
PstP_11621T0	K03843	ALG2; alpha-1,3/alpha-1,6-mannosyltransferase
PstP_08135T0	K03844	ALG11; alpha-1,2-mannosyltransferase
PstP_07509T0	K03845	ALG3; alpha-1,3-mannosyltransferase
PstP_02022T0	K03847	ALG12; alpha-1,6-mannosyltransferase
PstP_08604T0	K03847	ALG12; alpha-1,6-mannosyltransferase
PstP_15832T0	K03847	ALG12; alpha-1,6-mannosyltransferase
PstP_02145T0	K03846	ALG9; alpha-1,2-mannosyltransferase
PstP_03767T0	K03846	ALG9; alpha-1,2-mannosyltransferase
PstP_00018T0	K00729	ALG5; dolichyl-phosphate beta-glucosyltransferase
PstP_16283T0	K03848	ALG6; alpha-1,3-glucosyltransferase
PstP_04481T0	K03849	ALG8; alpha-1,3-glucosyltransferase
PstP_07122T0	K03850	ALG10; alpha-1,2-glucosyltransferase
PstP_16432T0	K07151	STT3; dolichyl-diphosphooligosaccharide---protein glycosyltransferase
PstP_07289T0	K00721	DPM1; dolichol-phosphate mannosyltransferase
PstP_12034T0	K00721	DPM1; dolichol-phosphate mannosyltransferase
PstP_03089T0	K00728	POMT; dolichyl-phosphate-mannose-protein mannosyltransferase
PstP_03151T0	K00728	POMT; dolichyl-phosphate-mannose-protein mannosyltransferase
PstP_07461T0	K00728	POMT; dolichyl-phosphate-mannose-protein mannosyltransferase
PstP_16511T0	K00728	POMT; dolichyl-phosphate-mannose-protein mannosyltransferase
PstP_16513T0	K00728	POMT; dolichyl-phosphate-mannose-protein mannosyltransferase
PstP_17064T0	K00728	POMT; dolichyl-phosphate-mannose-protein mannosyltransferase
PstP_17065T0	K00728	POMT; dolichyl-phosphate-mannose-protein mannosyltransferase
PstP_01396T0	K03857	PIGA, GPI3; phosphatidylinositol glycan, class A
PstP_01757T0	K03857	PIGA, GPI3; phosphatidylinositol glycan, class A
PstP_02810T0	K05284	PIGM; phosphatidylinositol glycan, class M
PstP_08165T0	K05284	PIGM; phosphatidylinositol glycan, class M
PstP_06377T0	K07542	PIGV; phosphatidylinositol glycan, class V
PstP_15389T0	K07542	PIGV; phosphatidylinositol glycan, class V
PstP_14338T0	K05286	PIGB; phosphatidylinositol glycan, class B
PstP_04012T0	K08098	PIGZ, SMP3; phosphatidylinositol glycan, class Z
PstP_06813T0	K00720	UGCG; ceramide glucosyltransferase
PstP_12831T0	K00720	UGCG; ceramide glucosyltransferase
PstP_09567T0	K07820	B3GALT2; beta-1,3-galactosyltransferase 2
PstP_09232T0	K00753	E2.4.1.214; glycoprotein 3-alpha-L-fucosyltransferase
PstP_09234T0	K00753	E2.4.1.214; glycoprotein 3-alpha-L-fucosyltransferase
PstP_14860T0	K00753	E2.4.1.214; glycoprotein 3-alpha-L-fucosyltransferase
PstP_13019T0	K10158	B3GAT3; galactosylgalactosylxylosylprotein 3-beta-glucuronosyltransferase 3
PstP_02098T0	K10967	KTR1_3; alpha 1,2-mannosyltransferase
PstP_06161T0	K00693	GYS; glycogen synthase
PstP_05486T0	K00706	E2.4.1.34; 1,3-beta-glucan synthase
PstP_06612T0	K00749	E2.4.1.183; alpha-1,3-glucan synthase
PstP_06613T0	K00749	E2.4.1.183; alpha-1,3-glucan synthase
PstP_01707T0	K00698	CHS1; chitin synthase
PstP_06406T0	K00698	CHS1; chitin synthase
PstP_06407T0	K00698	CHS1; chitin synthase
PstP_07328T0	K00698	CHS1; chitin synthase
PstP_07528T0	K00698	CHS1; chitin synthase
PstP_09055T0	K00698	CHS1; chitin synthase
PstP_09057T0	K00698	CHS1; chitin synthase
PstP_10065T0	K00698	CHS1; chitin synthase
PstP_12816T0	K00698	CHS1; chitin synthase
PstP_13258T0	K00698	CHS1; chitin synthase
PstP_14057T0	K00698	CHS1; chitin synthase
PstP_14327T0	K00698	CHS1; chitin synthase
PstP_16894T0	K00698	CHS1; chitin synthase
PstP_03363T0	K13690	CMT1; alpha-1,3-mannosyltransferase
PstP_07837T0	K13690	CMT1; alpha-1,3-mannosyltransferase
PstP_00765T0	K05841	E2.4.1.173; sterol 3beta-glucosyltransferase
PstP_01964T0	K05841	E2.4.1.173; sterol 3beta-glucosyltransferase
PstP_03729T0	K05841	E2.4.1.173; sterol 3beta-glucosyltransferase
PstP_09169T0	K05841	E2.4.1.173; sterol 3beta-glucosyltransferase
PstP_11580T0	K05841	E2.4.1.173; sterol 3beta-glucosyltransferase
PstP_15278T0	K05841	E2.4.1.173; sterol 3beta-glucosyltransferase
PstP_15347T0	K05841	E2.4.1.173; sterol 3beta-glucosyltransferase
PstP_15348T0	K05841	E2.4.1.173; sterol 3beta-glucosyltransferase
PstP_16784T0	K05841	E2.4.1.173; sterol 3beta-glucosyltransferase
PstP_17130T0	K05841	E2.4.1.173; sterol 3beta-glucosyltransferase
PstP_06979T0	K11718	HUGT; UDP-glucose:glycoprotein glucosyltransferase
PstP_00993T0	K00697	otsA; trehalose 6-phosphate synthase
PstP_02292T0	K16055	TPS; trehalose 6-phosphate synthase/phosphatase
PstP_04396T0	K16055	TPS; trehalose 6-phosphate synthase/phosphatase
PstP_04667T0	K16055	TPS; trehalose 6-phosphate synthase/phosphatase
PstP_09192T0	K16055	TPS; trehalose 6-phosphate synthase/phosphatase
PstP_12631T0	K16055	TPS; trehalose 6-phosphate synthase/phosphatase
PstP_17072T0	K16055	TPS; trehalose 6-phosphate synthase/phosphatase
PstP_11018T0	K09660	MPDU1; mannose-P-dolichol utilization defect 1
00510 N-Glycan biosynthesis [PATH:ko00510]
PstP_00018T0	K00729	ALG5; dolichyl-phosphate beta-glucosyltransferase
PstP_11367T0	K07432	ALG13; beta-1,4-N-acetylglucosaminyltransferase
PstP_03142T0	K07441	ALG14; beta-1,4-N-acetylglucosaminyltransferase
PstP_11307T0	K07441	ALG14; beta-1,4-N-acetylglucosaminyltransferase
PstP_07289T0	K00721	DPM1; dolichol-phosphate mannosyltransferase
PstP_12034T0	K00721	DPM1; dolichol-phosphate mannosyltransferase
PstP_04688T0	K03842	ALG1; beta-1,4-mannosyltransferase
PstP_11621T0	K03843	ALG2; alpha-1,3/alpha-1,6-mannosyltransferase
PstP_08135T0	K03844	ALG11; alpha-1,2-mannosyltransferase
PstP_07509T0	K03845	ALG3; alpha-1,3-mannosyltransferase
PstP_02145T0	K03846	ALG9; alpha-1,2-mannosyltransferase
PstP_03767T0	K03846	ALG9; alpha-1,2-mannosyltransferase
PstP_02022T0	K03847	ALG12; alpha-1,6-mannosyltransferase
PstP_08604T0	K03847	ALG12; alpha-1,6-mannosyltransferase
PstP_15832T0	K03847	ALG12; alpha-1,6-mannosyltransferase
PstP_16283T0	K03848	ALG6; alpha-1,3-glucosyltransferase
PstP_04481T0	K03849	ALG8; alpha-1,3-glucosyltransferase
PstP_07122T0	K03850	ALG10; alpha-1,2-glucosyltransferase
PstP_16432T0	K07151	STT3; dolichyl-diphosphooligosaccharide---protein glycosyltransferase
PstP_04440T0	K12666	OST1, RPN1; oligosaccharyltransferase complex subunit alpha (ribophorin I)
PstP_00531T0	K12668	OST2, DAD1; oligosaccharyltransferase complex subunit epsilon
PstP_04326T0	K12669	OST3, OST6; oligosaccharyltransferase complex subunit gamma
PstP_11387T0	K12670	WBP1; oligosaccharyltransferase complex subunit beta
PstP_14029T0	K01228	GCS1; mannosyl-oligosaccharide glucosidase
PstP_16731T0	K05546	GANAB; alpha 1,3-glucosidase
PstP_00274T0	K01230	MAN1; mannosyl-oligosaccharide alpha-1,2-mannosidase
PstP_00384T0	K01230	MAN1; mannosyl-oligosaccharide alpha-1,2-mannosidase
PstP_00392T0	K01230	MAN1; mannosyl-oligosaccharide alpha-1,2-mannosidase
PstP_04859T0	K01230	MAN1; mannosyl-oligosaccharide alpha-1,2-mannosidase
PstP_06722T0	K01230	MAN1; mannosyl-oligosaccharide alpha-1,2-mannosidase
PstP_06723T0	K01230	MAN1; mannosyl-oligosaccharide alpha-1,2-mannosidase
PstP_06724T0	K01230	MAN1; mannosyl-oligosaccharide alpha-1,2-mannosidase
PstP_08301T0	K01230	MAN1; mannosyl-oligosaccharide alpha-1,2-mannosidase
PstP_08309T0	K01230	MAN1; mannosyl-oligosaccharide alpha-1,2-mannosidase
PstP_08734T0	K01230	MAN1; mannosyl-oligosaccharide alpha-1,2-mannosidase
PstP_10319T0	K01230	MAN1; mannosyl-oligosaccharide alpha-1,2-mannosidase
PstP_12884T0	K01230	MAN1; mannosyl-oligosaccharide alpha-1,2-mannosidase
PstP_16438T0	K01230	MAN1; mannosyl-oligosaccharide alpha-1,2-mannosidase
00513 Various types of N-glycan biosynthesis [PATH:ko00513]
PstP_11367T0	K07432	ALG13; beta-1,4-N-acetylglucosaminyltransferase
PstP_03142T0	K07441	ALG14; beta-1,4-N-acetylglucosaminyltransferase
PstP_11307T0	K07441	ALG14; beta-1,4-N-acetylglucosaminyltransferase
PstP_04688T0	K03842	ALG1; beta-1,4-mannosyltransferase
PstP_11621T0	K03843	ALG2; alpha-1,3/alpha-1,6-mannosyltransferase
PstP_08135T0	K03844	ALG11; alpha-1,2-mannosyltransferase
PstP_07509T0	K03845	ALG3; alpha-1,3-mannosyltransferase
PstP_02145T0	K03846	ALG9; alpha-1,2-mannosyltransferase
PstP_03767T0	K03846	ALG9; alpha-1,2-mannosyltransferase
PstP_02022T0	K03847	ALG12; alpha-1,6-mannosyltransferase
PstP_08604T0	K03847	ALG12; alpha-1,6-mannosyltransferase
PstP_15832T0	K03847	ALG12; alpha-1,6-mannosyltransferase
PstP_16432T0	K07151	STT3; dolichyl-diphosphooligosaccharide---protein glycosyltransferase
PstP_04440T0	K12666	OST1, RPN1; oligosaccharyltransferase complex subunit alpha (ribophorin I)
PstP_00531T0	K12668	OST2, DAD1; oligosaccharyltransferase complex subunit epsilon
PstP_04326T0	K12669	OST3, OST6; oligosaccharyltransferase complex subunit gamma
PstP_11387T0	K12670	WBP1; oligosaccharyltransferase complex subunit beta
PstP_00274T0	K01230	MAN1; mannosyl-oligosaccharide alpha-1,2-mannosidase
PstP_00384T0	K01230	MAN1; mannosyl-oligosaccharide alpha-1,2-mannosidase
PstP_00392T0	K01230	MAN1; mannosyl-oligosaccharide alpha-1,2-mannosidase
PstP_04859T0	K01230	MAN1; mannosyl-oligosaccharide alpha-1,2-mannosidase
PstP_06722T0	K01230	MAN1; mannosyl-oligosaccharide alpha-1,2-mannosidase
PstP_06723T0	K01230	MAN1; mannosyl-oligosaccharide alpha-1,2-mannosidase
PstP_06724T0	K01230	MAN1; mannosyl-oligosaccharide alpha-1,2-mannosidase
PstP_08301T0	K01230	MAN1; mannosyl-oligosaccharide alpha-1,2-mannosidase
PstP_08309T0	K01230	MAN1; mannosyl-oligosaccharide alpha-1,2-mannosidase
PstP_08734T0	K01230	MAN1; mannosyl-oligosaccharide alpha-1,2-mannosidase
PstP_10319T0	K01230	MAN1; mannosyl-oligosaccharide alpha-1,2-mannosidase
PstP_12884T0	K01230	MAN1; mannosyl-oligosaccharide alpha-1,2-mannosidase
PstP_16438T0	K01230	MAN1; mannosyl-oligosaccharide alpha-1,2-mannosidase
PstP_09232T0	K00753	E2.4.1.214; glycoprotein 3-alpha-L-fucosyltransferase
PstP_09234T0	K00753	E2.4.1.214; glycoprotein 3-alpha-L-fucosyltransferase
PstP_14860T0	K00753	E2.4.1.214; glycoprotein 3-alpha-L-fucosyltransferase
PstP_04443T0	K12373	HEXA_B; hexosaminidase
00515 Mannose type O-glycan biosyntheis [PATH:ko00515]
PstP_03089T0	K00728	POMT; dolichyl-phosphate-mannose-protein mannosyltransferase
PstP_03151T0	K00728	POMT; dolichyl-phosphate-mannose-protein mannosyltransferase
PstP_07461T0	K00728	POMT; dolichyl-phosphate-mannose-protein mannosyltransferase
PstP_16511T0	K00728	POMT; dolichyl-phosphate-mannose-protein mannosyltransferase
PstP_16513T0	K00728	POMT; dolichyl-phosphate-mannose-protein mannosyltransferase
PstP_17064T0	K00728	POMT; dolichyl-phosphate-mannose-protein mannosyltransferase
PstP_17065T0	K00728	POMT; dolichyl-phosphate-mannose-protein mannosyltransferase
00514 Other types of O-glycan biosynthesis [PATH:ko00514]
PstP_03089T0	K00728	POMT; dolichyl-phosphate-mannose-protein mannosyltransferase
PstP_03151T0	K00728	POMT; dolichyl-phosphate-mannose-protein mannosyltransferase
PstP_07461T0	K00728	POMT; dolichyl-phosphate-mannose-protein mannosyltransferase
PstP_16511T0	K00728	POMT; dolichyl-phosphate-mannose-protein mannosyltransferase
PstP_16513T0	K00728	POMT; dolichyl-phosphate-mannose-protein mannosyltransferase
PstP_17064T0	K00728	POMT; dolichyl-phosphate-mannose-protein mannosyltransferase
PstP_17065T0	K00728	POMT; dolichyl-phosphate-mannose-protein mannosyltransferase
PstP_02098T0	K10967	KTR1_3; alpha 1,2-mannosyltransferase
00532 Glycosaminoglycan biosynthesis - chondroitin sulfate / dermatan sulfate [PATH:ko00532]
PstP_13019T0	K10158	B3GAT3; galactosylgalactosylxylosylprotein 3-beta-glucuronosyltransferase 3
00534 Glycosaminoglycan biosynthesis - heparan sulfate / heparin [PATH:ko00534]
PstP_13019T0	K10158	B3GAT3; galactosylgalactosylxylosylprotein 3-beta-glucuronosyltransferase 3
00535 Proteoglycans [BR:ko00535]
PstP_12170T0	K06669	SMC3, CSPG6; structural maintenance of chromosome 3 (chondroitin sulfate proteoglycan 6)
00536 Glycosaminoglycan binding proteins [BR:ko00536]
PstP_13463T0	K15414	C1QBP; complement component 1 Q subcomponent-binding protein,mitochondrial
PstP_12422T0	K09554	CDC37; cell division cycle protein 37
PstP_13269T0	K09554	CDC37; cell division cycle protein 37
00537 Glycosylphosphatidylinositol (GPI)-anchored proteins [BR:ko00537]
PstP_06434T0	K01077	E3.1.3.1, phoA, phoB; alkaline phosphatase
PstP_08681T0	K01194	TREH, treA, treF; alpha,alpha-trehalase
PstP_11792T0	K01194	TREH, treA, treF; alpha,alpha-trehalase
PstP_08642T0	K08257	E3.2.1.101; mannan endo-1,6-alpha-mannosidase
00531 Glycosaminoglycan degradation [PATH:ko00531]
PstP_04443T0	K12373	HEXA_B; hexosaminidase
00563 Glycosylphosphatidylinositol(GPI)-anchor biosynthesis [PATH:ko00563]
PstP_01396T0	K03857	PIGA, GPI3; phosphatidylinositol glycan, class A
PstP_01757T0	K03857	PIGA, GPI3; phosphatidylinositol glycan, class A
PstP_04499T0	K03859	PIGC, GPI2; phosphatidylinositol glycan, class C
PstP_12219T0	K03859	PIGC, GPI2; phosphatidylinositol glycan, class C
PstP_00077T0	K03860	PIGQ, GPI1; phosphatidylinositol glycan, class Q
PstP_01081T0	K03434	PIGL; N-acetylglucosaminylphosphatidylinositol deacetylase
PstP_06777T0	K03434	PIGL; N-acetylglucosaminylphosphatidylinositol deacetylase
PstP_11697T0	K05283	PIGW; phosphatidylinositol glycan, class W
PstP_15288T0	K05283	PIGW; phosphatidylinositol glycan, class W
PstP_02810T0	K05284	PIGM; phosphatidylinositol glycan, class M
PstP_08165T0	K05284	PIGM; phosphatidylinositol glycan, class M
PstP_06377T0	K07542	PIGV; phosphatidylinositol glycan, class V
PstP_15389T0	K07542	PIGV; phosphatidylinositol glycan, class V
PstP_02475T0	K05285	PIGN; phosphatidylinositol glycan, class N
PstP_14338T0	K05286	PIGB; phosphatidylinositol glycan, class B
PstP_14048T0	K05287	PIGF; phosphatidylinositol glycan, class F
PstP_02582T0	K05288	PIGO; phosphatidylinositol glycan, class O
PstP_06423T0	K05288	PIGO; phosphatidylinositol glycan, class O
PstP_02701T0	K05289	GAA1; glycosylphosphatidylinositol transamidase
PstP_10938T0	K05289	GAA1; glycosylphosphatidylinositol transamidase
PstP_12763T0	K05290	PIGK; phosphatidylinositol glycan, class K
PstP_16823T0	K05290	PIGK; phosphatidylinositol glycan, class K
PstP_13998T0	K05291	PIGS; phosphatidylinositol glycan, class S
PstP_01046T0	K05292	PIGT; phosphatidylinositol glycan, class T
PstP_07042T0	K05293	PIGU; phosphatidylinositol glycan, class U
PstP_13546T0	K05293	PIGU; phosphatidylinositol glycan, class U
PstP_04012T0	K08098	PIGZ, SMP3; phosphatidylinositol glycan, class Z
PstP_14287T0	K05310	GPI7; ethanolaminephosphotransferase
00601 Glycosphingolipid biosynthesis - lacto and neolacto series [PATH:ko00601]
PstP_09567T0	K07820	B3GALT2; beta-1,3-galactosyltransferase 2
00603 Glycosphingolipid biosynthesis - globo and isoglobo series [PATH:ko00603]
PstP_02731T0	K07407	E3.2.1.22B, galA, rafA; alpha-galactosidase
PstP_04613T0	K07407	E3.2.1.22B, galA, rafA; alpha-galactosidase
PstP_05074T0	K07407	E3.2.1.22B, galA, rafA; alpha-galactosidase
PstP_12982T0	K07407	E3.2.1.22B, galA, rafA; alpha-galactosidase
PstP_13196T0	K07407	E3.2.1.22B, galA, rafA; alpha-galactosidase
PstP_13197T0	K07407	E3.2.1.22B, galA, rafA; alpha-galactosidase
PstP_13198T0	K07407	E3.2.1.22B, galA, rafA; alpha-galactosidase
PstP_04443T0	K12373	HEXA_B; hexosaminidase
00604 Glycosphingolipid biosynthesis - ganglio series [PATH:ko00604]
PstP_04443T0	K12373	HEXA_B; hexosaminidase
00550 Peptidoglycan biosynthesis [PATH:ko00550]
PstP_08929T0	K00790	murA; UDP-N-acetylglucosamine 1-carboxyvinyltransferase
01011 Peptidoglycan biosynthesis and degradation proteins [BR:ko01011]
PstP_08929T0	K00790	murA; UDP-N-acetylglucosamine 1-carboxyvinyltransferase
00511 Other glycan degradation [PATH:ko00511]
PstP_04443T0	K12373	HEXA_B; hexosaminidase
PstP_00611T0	K01191	MAN2C1; alpha-mannosidase
PstP_00621T0	K01191	MAN2C1; alpha-mannosidase
PstP_06321T0	K01192	E3.2.1.25, MANBA, manB; beta-mannosidase
PstP_06326T0	K01192	E3.2.1.25, MANBA, manB; beta-mannosidase
PstP_06334T0	K01192	E3.2.1.25, MANBA, manB; beta-mannosidase
09108 Metabolism of cofactors and vitamins
00730 Thiamine metabolism [PATH:ko00730]
PstP_00966T0	K00877	THI20; hydroxymethylpyrimidine/phosphomethylpyrimidine kinase/ thiaminase
PstP_07602T0	K18278	THI5; pyrimidine precursor biosynthesis enzyme
PstP_09214T0	K18278	THI5; pyrimidine precursor biosynthesis enzyme
PstP_15533T0	K18278	THI5; pyrimidine precursor biosynthesis enzyme
PstP_07755T0	K04487	iscS, NFS1; cysteine desulfurase
PstP_03452T0	K03146	THI4, THI1; thiamine thiazole synthase
PstP_07203T0	K14154	THI6; thiamine-phosphate diphosphorylase / hydroxyethylthiazole kinase
PstP_06434T0	K01077	E3.1.3.1, phoA, phoB; alkaline phosphatase
PstP_05517T0	K14394	ACP1; low molecular weight phosphotyrosine protein phosphatase
PstP_09562T0	K00949	thiN, TPK1, THI80; thiamine pyrophosphokinase
PstP_00240T0	K00939	adk, AK; adenylate kinase
00740 Riboflavin metabolism [PATH:ko00740]
PstP_03236T0	K01497	ribA, RIB1; GTP cyclohydrolase II
PstP_07083T0	K14654	#NAME?
PstP_15645T0	K14654	#NAME?
PstP_01821T0	K00794	ribH, RIB4; 6,7-dimethyl-8-ribityllumazine synthase
PstP_00498T0	K00793	ribE, RIB5; riboflavin synthase
PstP_00906T0	K00861	RFK, FMN1; riboflavin kinase
PstP_05517T0	K14394	ACP1; low molecular weight phosphotyrosine protein phosphatase
PstP_07183T0	K00953	FLAD1; FAD synthetase
00750 Vitamin B6 metabolism [PATH:ko00750]
PstP_15466T0	K00868	pdxK, pdxY; pyridoxine kinase
PstP_07560T0	K13248	PHOSPHO2; pyridoxal phosphate phosphatase PHOSPHO2
PstP_13242T0	K05275	E1.1.1.65; pyridoxine 4-dehydrogenase
PstP_05936T0	K00831	serC, PSAT1; phosphoserine aminotransferase
PstP_03300T0	K01733	thrC; threonine synthase
PstP_03307T0	K01733	thrC; threonine synthase
PstP_16378T0	K06215	pdxS, pdx1; pyridoxal 5'-phosphate synthase pdxS subunit
PstP_16891T0	K06215	pdxS, pdx1; pyridoxal 5'-phosphate synthase pdxS subunit
PstP_12985T0	K08681	pdxT, pdx2; 5'-phosphate synthase pdxT subunit
PstP_15774T0	K08681	pdxT, pdx2; 5'-phosphate synthase pdxT subunit
00760 Nicotinate and nicotinamide metabolism [PATH:ko00760]
PstP_08854T0	K00767	nadC, QPRT; nicotinate-nucleotide pyrophosphorylase (carboxylating)
PstP_08863T0	K00767	nadC, QPRT; nicotinate-nucleotide pyrophosphorylase (carboxylating)
PstP_02845T0	K00763	pncB, NAPRT1; nicotinate phosphoribosyltransferase
PstP_10786T0	K03783	punA, PNP; purine-nucleoside phosphorylase
PstP_16261T0	K03783	punA, PNP; purine-nucleoside phosphorylase
PstP_07652T0	K10524	NRK1_2; nicotinamide/nicotinate riboside kinase
PstP_16179T0	K10524	NRK1_2; nicotinamide/nicotinate riboside kinase
PstP_00191T0	K18551	SDT1; pyrimidine and pyridine-specific 5'-nucleotidase
PstP_09027T0	K18551	SDT1; pyrimidine and pyridine-specific 5'-nucleotidase
PstP_05018T0	K06210	NMNAT; nicotinamide mononucleotide adenylyltransferase
PstP_16778T0	K06210	NMNAT; nicotinamide mononucleotide adenylyltransferase
PstP_15827T0	K03426	E3.6.1.22, NUDT12, nudC; NAD+ diphosphatase
PstP_02501T0	K01950	E6.3.5.1, NADSYN1, QNS1, nadE; NAD+ synthase (glutamine-hydrolysing)
PstP_01724T0	K11121	SIR2; NAD-dependent histone deacetylase SIR2
PstP_13430T0	K11121	SIR2; NAD-dependent histone deacetylase SIR2
PstP_14931T0	K11121	SIR2; NAD-dependent histone deacetylase SIR2
PstP_15075T0	K11121	SIR2; NAD-dependent histone deacetylase SIR2
PstP_05223T0	K00858	ppnK, NADK; NAD+ kinase
PstP_11466T0	K00858	ppnK, NADK; NAD+ kinase
PstP_14589T0	K00135	gabD; succinate-semialdehyde dehydrogenase / glutarate-semialdehyde dehydrogenase
00770 Pantothenate and CoA biosynthesis [PATH:ko00770]
PstP_05938T0	K01652	E2.2.1.6L, ilvB, ilvG, ilvI; acetolactate synthase I/II/III large subunit
PstP_08904T0	K01653	E2.2.1.6S, ilvH, ilvN; acetolactate synthase I/III small subunit
PstP_13777T0	K00053	ilvC; ketol-acid reductoisomerase
PstP_15113T0	K00053	ilvC; ketol-acid reductoisomerase
PstP_07927T0	K01687	ilvD; dihydroxy-acid dehydratase
PstP_09327T0	K01687	ilvD; dihydroxy-acid dehydratase
PstP_10977T0	K01687	ilvD; dihydroxy-acid dehydratase
PstP_10978T0	K01687	ilvD; dihydroxy-acid dehydratase
PstP_00375T0	K00606	panB; 3-methyl-2-oxobutanoate hydroxymethyltransferase
PstP_03799T0	K00077	panE, apbA; 2-dehydropantoate 2-reductase
PstP_01530T0	K01918	panC; pantoate--beta-alanine ligase
PstP_10987T0	K01918	panC; pantoate--beta-alanine ligase
PstP_15720T0	K01918	panC; pantoate--beta-alanine ligase
PstP_05794T0	K09680	coaW; type II pantothenate kinase
PstP_16348T0	K09680	coaW; type II pantothenate kinase
PstP_11305T0	K01922	PPCS, COAB; phosphopantothenate---cysteine ligase (ATP)
PstP_07020T0	K01598	PPCDC, coaC; phosphopantothenoylcysteine decarboxylase
PstP_07676T0	K01598	PPCDC, coaC; phosphopantothenoylcysteine decarboxylase
PstP_04686T0	K02201	E2.7.7.3B; pantetheine-phosphate adenylyltransferase
PstP_02468T0	K00859	coaE; dephospho-CoA kinase
PstP_03088T0	K00997	acpS; holo-[acyl-carrier protein] synthase
PstP_17063T0	K00997	acpS; holo-[acyl-carrier protein] synthase
PstP_06479T0	K06133	LYS5, acpT; 4'-phosphopantetheinyl transferase
PstP_16414T0	K06133	LYS5, acpT; 4'-phosphopantetheinyl transferase
PstP_04893T0	K00826	E2.6.1.42, ilvE; branched-chain amino acid aminotransferase
PstP_08050T0	K00826	E2.6.1.42, ilvE; branched-chain amino acid aminotransferase
PstP_11205T0	K00826	E2.6.1.42, ilvE; branched-chain amino acid aminotransferase
00780 Biotin metabolism [PATH:ko00780]
PstP_03312T0	K00059	fabG; 3-oxoacyl-[acyl-carrier protein] reductase
PstP_05111T0	K00652	bioF; 8-amino-7-oxononanoate synthase
PstP_10150T0	K19562	BIO3-BIO1; bifunctional dethiobiotin synthetase / adenosylmethionine---8-amino-7-oxononanoate aminotransferase
PstP_13714T0	K19562	BIO3-BIO1; bifunctional dethiobiotin synthetase / adenosylmethionine---8-amino-7-oxononanoate aminotransferase
PstP_05539T0	K01012	bioB; biotin synthase
PstP_04036T0	K01942	HLCS; biotin---protein ligase
00785 Lipoic acid metabolism [PATH:ko00785]
PstP_03024T0	K03644	lipA; lipoyl synthase
PstP_11746T0	K03801	lipB; lipoyl(octanoyl) transferase
PstP_12115T0	K03800	lplA, lplJ; lipoate---protein ligase
PstP_12120T0	K03800	lplA, lplJ; lipoate---protein ligase
00790 Folate biosynthesis [PATH:ko00790]
PstP_00596T0	K01495	GCH1, folE; GTP cyclohydrolase IA
PstP_06434T0	K01077	E3.1.3.1, phoA, phoB; alkaline phosphatase
PstP_10404T0	K01113	phoD; alkaline phosphatase D
PstP_14384T0	K13941	folKP; 2-amino-4-hydroxy-6-hydroxymethyldihydropteridine diphosphokinase / dihydropteroate synthase
PstP_06729T0	K00287	DHFR, folA; dihydrofolate reductase
PstP_06737T0	K00287	DHFR, folA; dihydrofolate reductase
PstP_02279T0	K01930	FPGS; folylpolyglutamate synthase
PstP_09127T0	K01930	FPGS; folylpolyglutamate synthase
PstP_05577T0	K11754	folC; dihydrofolate synthase / folylpolyglutamate synthase
PstP_03236T0	K01497	ribA, RIB1; GTP cyclohydrolase II
PstP_04992T0	K13950	pabAB; para-aminobenzoate synthetase
[truncated: 11,110 more rows]

## Sheet: Psh (93TX-2)
Table SE11c_2 Annotation of Psh (93TX-2) genes in the KEGG pathways
09100 Metabolism
09101 Carbohydrate metabolism
00010 Glycolysis / Gluconeogenesis [PATH:ko00010]
PshP_11709T0	K00844	HK; hexokinase
PshP_12383T0	K00844	HK; hexokinase
PshP_05828T0	K01810	GPI, pgi; glucose-6-phosphate isomerase
PshP_06571T0	K01810	GPI, pgi; glucose-6-phosphate isomerase
PshP_09611T0	K00850	pfkA, PFK; 6-phosphofructokinase 1
PshP_08684T0	K03841	FBP, fbp; fructose-1,6-bisphosphatase I
PshP_05329T0	K01624	FBA, fbaA; fructose-bisphosphate aldolase, class II
PshP_11813T0	K01803	TPI, tpiA; triosephosphate isomerase (TIM)
PshP_02966T0	K00134	GAPDH, gapA; glyceraldehyde 3-phosphate dehydrogenase
PshP_14349T0	K00927	PGK, pgk; phosphoglycerate kinase
PshP_07436T0	K01834	PGAM, gpmA; 2,3-bisphosphoglycerate-dependent phosphoglycerate mutase
PshP_08283T0	K01834	PGAM, gpmA; 2,3-bisphosphoglycerate-dependent phosphoglycerate mutase
PshP_08296T0	K01834	PGAM, gpmA; 2,3-bisphosphoglycerate-dependent phosphoglycerate mutase
PshP_12835T0	K15634	gpmB; probable phosphoglycerate mutase
PshP_04734T0	K01689	ENO, eno; enolase
PshP_02376T0	K00873	PK, pyk; pyruvate kinase
PshP_16507T0	K00873	PK, pyk; pyruvate kinase
PshP_16508T0	K00873	PK, pyk; pyruvate kinase
PshP_16509T0	K00873	PK, pyk; pyruvate kinase
PshP_10237T0	K00161	PDHA, pdhA; pyruvate dehydrogenase E1 component alpha subunit
PshP_14011T0	K00161	PDHA, pdhA; pyruvate dehydrogenase E1 component alpha subunit
PshP_08761T0	K00162	PDHB, pdhB; pyruvate dehydrogenase E1 component beta subunit
PshP_13908T0	K00627	DLAT, aceF, pdhC; pyruvate dehydrogenase E2 component (dihydrolipoamide acetyltransferase)
PshP_07871T0	K00382	DLD, lpd, pdhD; dihydrolipoamide dehydrogenase
PshP_11367T0	K00121	frmA, ADH5, adhC; S-(hydroxymethyl)glutathione dehydrogenase / alcohol dehydrogenase
PshP_03468T0	K00128	ALDH; aldehyde dehydrogenase (NAD+)
PshP_07905T0	K00128	ALDH; aldehyde dehydrogenase (NAD+)
PshP_07914T0	K00128	ALDH; aldehyde dehydrogenase (NAD+)
PshP_09435T0	K00128	ALDH; aldehyde dehydrogenase (NAD+)
PshP_14127T0	K00128	ALDH; aldehyde dehydrogenase (NAD+)
PshP_10800T0	K14085	ALDH7A1; aldehyde dehydrogenase family 7 member A1
PshP_10065T0	K01895	ACSS, acs; acetyl-CoA synthetase
PshP_03562T0	K01785	galM, GALM; aldose 1-epimerase
PshP_04152T0	K01785	galM, GALM; aldose 1-epimerase
PshP_13061T0	K01835	pgm; phosphoglucomutase
PshP_09298T0	K15779	PGM2; phosphoglucomutase / phosphopentomutase
PshP_15644T0	K01792	E5.1.3.15; glucose-6-phosphate 1-epimerase
PshP_03339T0	K01610	E4.1.1.49, pckA; phosphoenolpyruvate carboxykinase (ATP)
00020 Citrate cycle (TCA cycle) [PATH:ko00020]
PshP_13146T0	K01647	CS, gltA; citrate synthase
PshP_13226T0	K01647	CS, gltA; citrate synthase
PshP_04915T0	K01648	ACLY; ATP citrate (pro-S)-lyase
PshP_05153T0	K01648	ACLY; ATP citrate (pro-S)-lyase
PshP_05157T0	K01648	ACLY; ATP citrate (pro-S)-lyase
PshP_08793T0	K01648	ACLY; ATP citrate (pro-S)-lyase
PshP_05227T0	K01681	ACO, acnA; aconitate hydratase
PshP_04877T0	K00031	IDH1, IDH2, icd; isocitrate dehydrogenase
PshP_08367T0	K00030	IDH3; isocitrate dehydrogenase (NAD+)
PshP_08368T0	K00030	IDH3; isocitrate dehydrogenase (NAD+)
PshP_04261T0	K00164	OGDH, sucA; 2-oxoglutarate dehydrogenase E1 component
PshP_02432T0	K00658	DLST, sucB; 2-oxoglutarate dehydrogenase E2 component (dihydrolipoamide succinyltransferase)
PshP_07871T0	K00382	DLD, lpd, pdhD; dihydrolipoamide dehydrogenase
PshP_07251T0	K01899	LSC1; succinyl-CoA synthetase alpha subunit
PshP_16234T0	K01899	LSC1; succinyl-CoA synthetase alpha subunit
PshP_03467T0	K01900	LSC2; succinyl-CoA synthetase beta subunit
PshP_08179T0	K00234	SDHA, SDH1; succinate dehydrogenase (ubiquinone) flavoprotein subunit
PshP_09677T0	K00235	SDHB, SDH2; succinate dehydrogenase (ubiquinone) iron-sulfur subunit
PshP_02519T0	K00236	SDHC, SDH3; succinate dehydrogenase (ubiquinone) cytochrome b560 subunit
PshP_02463T0	K00237	SDHD, SDH4; succinate dehydrogenase (ubiquinone) membrane anchor subunit
PshP_02997T0	K01679	E4.2.1.2B, fumC; fumarate hydratase, class II
PshP_03621T0	K01679	E4.2.1.2B, fumC; fumarate hydratase, class II
PshP_14052T0	K00026	MDH2; malate dehydrogenase
PshP_14799T0	K00026	MDH2; malate dehydrogenase
PshP_15832T0	K00026	MDH2; malate dehydrogenase
PshP_03548T0	K01958	PC, pyc; pyruvate carboxylase
PshP_03339T0	K01610	E4.1.1.49, pckA; phosphoenolpyruvate carboxykinase (ATP)
PshP_10237T0	K00161	PDHA, pdhA; pyruvate dehydrogenase E1 component alpha subunit
PshP_14011T0	K00161	PDHA, pdhA; pyruvate dehydrogenase E1 component alpha subunit
PshP_08761T0	K00162	PDHB, pdhB; pyruvate dehydrogenase E1 component beta subunit
PshP_13908T0	K00627	DLAT, aceF, pdhC; pyruvate dehydrogenase E2 component (dihydrolipoamide acetyltransferase)
00030 Pentose phosphate pathway [PATH:ko00030]
PshP_05828T0	K01810	GPI, pgi; glucose-6-phosphate isomerase
PshP_06571T0	K01810	GPI, pgi; glucose-6-phosphate isomerase
PshP_15396T0	K00036	G6PD, zwf; glucose-6-phosphate 1-dehydrogenase
PshP_00518T0	K01057	PGLS, pgl, devB; 6-phosphogluconolactonase
PshP_02127T0	K01057	PGLS, pgl, devB; 6-phosphogluconolactonase
PshP_04138T0	K01057	PGLS, pgl, devB; 6-phosphogluconolactonase
PshP_06251T0	K01057	PGLS, pgl, devB; 6-phosphogluconolactonase
PshP_10280T0	K01057	PGLS, pgl, devB; 6-phosphogluconolactonase
PshP_07691T0	K00033	PGD, gnd, gntZ; 6-phosphogluconate dehydrogenase
PshP_09107T0	K01783	rpe, RPE; ribulose-phosphate 3-epimerase
PshP_03042T0	K00616	E2.2.1.2, talA, talB; transaldolase
PshP_04664T0	K00616	E2.2.1.2, talA, talB; transaldolase
PshP_07500T0	K00616	E2.2.1.2, talA, talB; transaldolase
PshP_08358T0	K00616	E2.2.1.2, talA, talB; transaldolase
PshP_10573T0	K00616	E2.2.1.2, talA, talB; transaldolase
PshP_13247T0	K00616	E2.2.1.2, talA, talB; transaldolase
PshP_10019T0	K01807	rpiA; ribose 5-phosphate isomerase A
PshP_10024T0	K01807	rpiA; ribose 5-phosphate isomerase A
PshP_10025T0	K01807	rpiA; ribose 5-phosphate isomerase A
PshP_10498T0	K01807	rpiA; ribose 5-phosphate isomerase A
PshP_06756T0	K00852	rbsK, RBKS; ribokinase
PshP_13061T0	K01835	pgm; phosphoglucomutase
PshP_09298T0	K15779	PGM2; phosphoglucomutase / phosphopentomutase
PshP_08724T0	K00948	PRPS, prsA; ribose-phosphate pyrophosphokinase
PshP_08987T0	K00948	PRPS, prsA; ribose-phosphate pyrophosphokinase
PshP_08259T0	K00851	E2.7.1.12, gntK, idnK; gluconokinase
PshP_05329T0	K01624	FBA, fbaA; fructose-bisphosphate aldolase, class II
PshP_08684T0	K03841	FBP, fbp; fructose-1,6-bisphosphatase I
PshP_09611T0	K00850	pfkA, PFK; 6-phosphofructokinase 1
00040 Pentose and glucuronate interconversions [PATH:ko00040]
PshP_03378T0	K01051	E3.1.1.11; pectinesterase
PshP_05684T0	K01051	E3.1.1.11; pectinesterase
PshP_07005T0	K01051	E3.1.1.11; pectinesterase
PshP_08386T0	K01051	E3.1.1.11; pectinesterase
PshP_07715T0	K18107	GAAD; L-glyceraldehyde reductase
PshP_10729T0	K00012	UGDH, ugd; UDPglucose 6-dehydrogenase
PshP_13544T0	K00963	UGP2, galU, galF; UTP--glucose-1-phosphate uridylyltransferase
PshP_09107T0	K01783	rpe, RPE; ribulose-phosphate 3-epimerase
PshP_02318T0	K00854	xylB, XYLB; xylulokinase
PshP_10123T0	K17818	ARD1; D-arabinitol dehydrogenase (NADP+)
PshP_02402T0	K00008	SORD, gutB; L-iditol 2-dehydrogenase
PshP_03317T0	K00008	SORD, gutB; L-iditol 2-dehydrogenase
PshP_08903T0	K00008	SORD, gutB; L-iditol 2-dehydrogenase
PshP_16371T0	K00008	SORD, gutB; L-iditol 2-dehydrogenase
PshP_16372T0	K00008	SORD, gutB; L-iditol 2-dehydrogenase
PshP_16373T0	K00008	SORD, gutB; L-iditol 2-dehydrogenase
00051 Fructose and mannose metabolism [PATH:ko00051]
PshP_05640T0	K19355	MAN; mannan endo-1,4-beta-mannosidase
PshP_06626T0	K19355	MAN; mannan endo-1,4-beta-mannosidase
PshP_07771T0	K19355	MAN; mannan endo-1,4-beta-mannosidase
PshP_08680T0	K19355	MAN; mannan endo-1,4-beta-mannosidase
PshP_08683T0	K19355	MAN; mannan endo-1,4-beta-mannosidase
PshP_16074T0	K19355	MAN; mannan endo-1,4-beta-mannosidase
PshP_12051T0	K01809	manA, MPI; mannose-6-phosphate isomerase
PshP_12052T0	K01809	manA, MPI; mannose-6-phosphate isomerase
PshP_12100T0	K17497	PMM; phosphomannomutase
PshP_07506T0	K00966	GMPP; mannose-1-phosphate guanylyltransferase
PshP_12878T0	K00966	GMPP; mannose-1-phosphate guanylyltransferase
PshP_03147T0	K01711	gmd, GMDS; GDPmannose 4,6-dehydratase
PshP_08951T0	K02377	TSTA3, fcl; GDP-L-fucose synthase
PshP_11709T0	K00844	HK; hexokinase
PshP_12383T0	K00844	HK; hexokinase
PshP_09611T0	K00850	pfkA, PFK; 6-phosphofructokinase 1
PshP_08684T0	K03841	FBP, fbp; fructose-1,6-bisphosphatase I
PshP_03809T0	K19029	PFKFB2; 6-phosphofructo-2-kinase / fructose-2,6-biphosphatase 2
PshP_16501T0	K19029	PFKFB2; 6-phosphofructo-2-kinase / fructose-2,6-biphosphatase 2
PshP_04322T0	K19030	PFKFB4; 6-phosphofructo-2-kinase / fructose-2,6-biphosphatase 4
PshP_02402T0	K00008	SORD, gutB; L-iditol 2-dehydrogenase
PshP_03317T0	K00008	SORD, gutB; L-iditol 2-dehydrogenase
PshP_08903T0	K00008	SORD, gutB; L-iditol 2-dehydrogenase
PshP_16371T0	K00008	SORD, gutB; L-iditol 2-dehydrogenase
PshP_16372T0	K00008	SORD, gutB; L-iditol 2-dehydrogenase
PshP_16373T0	K00008	SORD, gutB; L-iditol 2-dehydrogenase
PshP_05329T0	K01624	FBA, fbaA; fructose-bisphosphate aldolase, class II
PshP_11813T0	K01803	TPI, tpiA; triosephosphate isomerase (TIM)
PshP_08920T0	K00863	DAK, TKFC; triose/dihydroxyacetone kinase / FAD-AMP lyase (cyclizing)
PshP_13424T0	K00863	DAK, TKFC; triose/dihydroxyacetone kinase / FAD-AMP lyase (cyclizing)
00052 Galactose metabolism [PATH:ko00052]
PshP_03562T0	K01785	galM, GALM; aldose 1-epimerase
PshP_04152T0	K01785	galM, GALM; aldose 1-epimerase
PshP_05659T0	K00849	galK; galactokinase
PshP_08682T0	K00965	galT, GALT; UDPglucose--hexose-1-phosphate uridylyltransferase
PshP_12454T0	K00965	galT, GALT; UDPglucose--hexose-1-phosphate uridylyltransferase
PshP_12747T0	K00965	galT, GALT; UDPglucose--hexose-1-phosphate uridylyltransferase
PshP_01914T0	K01784	galE, GALE; UDP-glucose 4-epimerase
PshP_02729T0	K01784	galE, GALE; UDP-glucose 4-epimerase
PshP_12980T0	K01784	galE, GALE; UDP-glucose 4-epimerase
PshP_15792T0	K01784	galE, GALE; UDP-glucose 4-epimerase
PshP_13544T0	K00963	UGP2, galU, galF; UTP--glucose-1-phosphate uridylyltransferase
PshP_13061T0	K01835	pgm; phosphoglucomutase
PshP_09298T0	K15779	PGM2; phosphoglucomutase / phosphopentomutase
PshP_11709T0	K00844	HK; hexokinase
PshP_12383T0	K00844	HK; hexokinase
PshP_00018T0	K07407	E3.2.1.22B, galA, rafA; alpha-galactosidase
PshP_00019T0	K07407	E3.2.1.22B, galA, rafA; alpha-galactosidase
PshP_04485T0	K07407	E3.2.1.22B, galA, rafA; alpha-galactosidase
PshP_04486T0	K07407	E3.2.1.22B, galA, rafA; alpha-galactosidase
PshP_04512T0	K07407	E3.2.1.22B, galA, rafA; alpha-galactosidase
PshP_04541T0	K07407	E3.2.1.22B, galA, rafA; alpha-galactosidase
PshP_06757T0	K07407	E3.2.1.22B, galA, rafA; alpha-galactosidase
PshP_09611T0	K00850	pfkA, PFK; 6-phosphofructokinase 1
PshP_06642T0	K01193	INV, sacA; beta-fructofuranosidase
PshP_12620T0	K01193	INV, sacA; beta-fructofuranosidase
PshP_13412T0	K01187	malZ; alpha-glucosidase
00053 Ascorbate and aldarate metabolism [PATH:ko00053]
PshP_10729T0	K00012	UGDH, ugd; UDPglucose 6-dehydrogenase
PshP_07876T0	K00103	GULO; L-gulonolactone oxidase
PshP_11304T0	K00423	E1.10.3.3; L-ascorbate oxidase
PshP_12403T0	K00423	E1.10.3.3; L-ascorbate oxidase
PshP_03468T0	K00128	ALDH; aldehyde dehydrogenase (NAD+)
PshP_07905T0	K00128	ALDH; aldehyde dehydrogenase (NAD+)
PshP_07914T0	K00128	ALDH; aldehyde dehydrogenase (NAD+)
PshP_09435T0	K00128	ALDH; aldehyde dehydrogenase (NAD+)
PshP_14127T0	K00128	ALDH; aldehyde dehydrogenase (NAD+)
PshP_10800T0	K14085	ALDH7A1; aldehyde dehydrogenase family 7 member A1
00500 Starch and sucrose metabolism [PATH:ko00500]
PshP_06642T0	K01193	INV, sacA; beta-fructofuranosidase
PshP_12620T0	K01193	INV, sacA; beta-fructofuranosidase
PshP_13412T0	K01187	malZ; alpha-glucosidase
PshP_13544T0	K00963	UGP2, galU, galF; UTP--glucose-1-phosphate uridylyltransferase
PshP_10352T0	K00706	E2.4.1.34; 1,3-beta-glucan synthase
PshP_16213T0	K00706	E2.4.1.34; 1,3-beta-glucan synthase
PshP_16214T0	K00706	E2.4.1.34; 1,3-beta-glucan synthase
PshP_16215T0	K00706	E2.4.1.34; 1,3-beta-glucan synthase
PshP_15260T0	K05349	bglX; beta-glucosidase
PshP_15261T0	K05349	bglX; beta-glucosidase
PshP_16377T0	K05349	bglX; beta-glucosidase
PshP_01486T0	K01179	E3.2.1.4; endoglucanase
PshP_01491T0	K01179	E3.2.1.4; endoglucanase
PshP_11742T0	K01179	E3.2.1.4; endoglucanase
PshP_14905T0	K01179	E3.2.1.4; endoglucanase
PshP_07504T0	K01225	CBH1; cellulose 1,4-beta-cellobiosidase
PshP_08989T0	K01225	CBH1; cellulose 1,4-beta-cellobiosidase
PshP_09076T0	K01225	CBH1; cellulose 1,4-beta-cellobiosidase
PshP_09890T0	K01225	CBH1; cellulose 1,4-beta-cellobiosidase
PshP_15984T0	K01225	CBH1; cellulose 1,4-beta-cellobiosidase
PshP_02908T0	K00693	GYS; glycogen synthase
PshP_01880T0	K01196	AGL; glycogen debranching enzyme
PshP_08527T0	K01176	AMY, amyA, malS; alpha-amylase
PshP_05067T0	K01178	SGA1; glucoamylase
PshP_05428T0	K01178	SGA1; glucoamylase
PshP_13819T0	K01178	SGA1; glucoamylase
PshP_16113T0	K01178	SGA1; glucoamylase
PshP_10645T0	K00697	otsA; trehalose 6-phosphate synthase
PshP_01671T0	K16055	TPS; trehalose 6-phosphate synthase/phosphatase
PshP_04959T0	K16055	TPS; trehalose 6-phosphate synthase/phosphatase
PshP_05939T0	K16055	TPS; trehalose 6-phosphate synthase/phosphatase
PshP_07160T0	K16055	TPS; trehalose 6-phosphate synthase/phosphatase
PshP_10426T0	K16055	TPS; trehalose 6-phosphate synthase/phosphatase
PshP_16147T0	K16055	TPS; trehalose 6-phosphate synthase/phosphatase
PshP_02251T0	K01194	TREH, treA, treF; alpha,alpha-trehalase
PshP_08796T0	K01194	TREH, treA, treF; alpha,alpha-trehalase
PshP_13061T0	K01835	pgm; phosphoglucomutase
PshP_09298T0	K15779	PGM2; phosphoglucomutase / phosphopentomutase
PshP_11709T0	K00844	HK; hexokinase
PshP_12383T0	K00844	HK; hexokinase
PshP_05828T0	K01810	GPI, pgi; glucose-6-phosphate isomerase
PshP_06571T0	K01810	GPI, pgi; glucose-6-phosphate isomerase
00520 Amino sugar and nucleotide sugar metabolism [PATH:ko00520]
PshP_00271T0	K01183	E3.2.1.14; chitinase
PshP_00910T0	K01183	E3.2.1.14; chitinase
PshP_01812T0	K01183	E3.2.1.14; chitinase
PshP_03122T0	K01183	E3.2.1.14; chitinase
PshP_03674T0	K01183	E3.2.1.14; chitinase
PshP_03675T0	K01183	E3.2.1.14; chitinase
PshP_04289T0	K01183	E3.2.1.14; chitinase
PshP_04763T0	K01183	E3.2.1.14; chitinase
PshP_05065T0	K01183	E3.2.1.14; chitinase
PshP_05066T0	K01183	E3.2.1.14; chitinase
PshP_09542T0	K01183	E3.2.1.14; chitinase
PshP_10137T0	K01183	E3.2.1.14; chitinase
PshP_10503T0	K01183	E3.2.1.14; chitinase
PshP_11236T0	K01183	E3.2.1.14; chitinase
PshP_11385T0	K01183	E3.2.1.14; chitinase
PshP_13317T0	K01183	E3.2.1.14; chitinase
PshP_13709T0	K01183	E3.2.1.14; chitinase
PshP_12341T0	K12373	HEXA_B; hexosaminidase
PshP_09122T0	K01836	PGM3; phosphoacetylglucosamine mutase
PshP_11108T0	K01836	PGM3; phosphoacetylglucosamine mutase
PshP_04737T0	K00972	UAP1; UDP-N-acetylglucosamine/UDP-N-acetylgalactosamine diphosphorylase
PshP_06015T0	K00326	E1.6.2.2; cytochrome-b5 reductase
PshP_10064T0	K00326	E1.6.2.2; cytochrome-b5 reductase
PshP_10732T0	K00326	E1.6.2.2; cytochrome-b5 reductase
PshP_00494T0	K00698	CHS1; chitin synthase
PshP_00497T0	K00698	CHS1; chitin synthase
PshP_05142T0	K00698	CHS1; chitin synthase
PshP_05143T0	K00698	CHS1; chitin synthase
PshP_05144T0	K00698	CHS1; chitin synthase
PshP_05516T0	K00698	CHS1; chitin synthase
PshP_07687T0	K00698	CHS1; chitin synthase
PshP_09645T0	K00698	CHS1; chitin synthase
PshP_11525T0	K00698	CHS1; chitin synthase
PshP_14100T0	K00698	CHS1; chitin synthase
PshP_15812T0	K00698	CHS1; chitin synthase
PshP_16344T0	K00698	CHS1; chitin synthase
PshP_16345T0	K00698	CHS1; chitin synthase
PshP_09059T0	K00790	murA; UDP-N-acetylglucosamine 1-carboxyvinyltransferase
PshP_11709T0	K00844	HK; hexokinase
PshP_12383T0	K00844	HK; hexokinase
PshP_12867T0	K00621	GNPNAT1, GNA1; glucosamine-phosphate N-acetyltransferase
PshP_03055T0	K00820	glmS, GFPT; glucosamine---fructose-6-phosphate aminotransferase (isomerizing)
PshP_05730T0	K00820	glmS, GFPT; glucosamine---fructose-6-phosphate aminotransferase (isomerizing)
PshP_05315T0	K08678	UXS1, uxs; UDP-glucuronate decarboxylase
PshP_05828T0	K01810	GPI, pgi; glucose-6-phosphate isomerase
PshP_06571T0	K01810	GPI, pgi; glucose-6-phosphate isomerase
PshP_13061T0	K01835	pgm; phosphoglucomutase
PshP_09298T0	K15779	PGM2; phosphoglucomutase / phosphopentomutase
PshP_13544T0	K00963	UGP2, galU, galF; UTP--glucose-1-phosphate uridylyltransferase
PshP_10729T0	K00012	UGDH, ugd; UDPglucose 6-dehydrogenase
PshP_05659T0	K00849	galK; galactokinase
PshP_08682T0	K00965	galT, GALT; UDPglucose--hexose-1-phosphate uridylyltransferase
PshP_12454T0	K00965	galT, GALT; UDPglucose--hexose-1-phosphate uridylyltransferase
PshP_12747T0	K00965	galT, GALT; UDPglucose--hexose-1-phosphate uridylyltransferase
PshP_01914T0	K01784	galE, GALE; UDP-glucose 4-epimerase
PshP_02729T0	K01784	galE, GALE; UDP-glucose 4-epimerase
PshP_12980T0	K01784	galE, GALE; UDP-glucose 4-epimerase
PshP_15792T0	K01784	galE, GALE; UDP-glucose 4-epimerase
PshP_12100T0	K17497	PMM; phosphomannomutase
PshP_07506T0	K00966	GMPP; mannose-1-phosphate guanylyltransferase
PshP_12878T0	K00966	GMPP; mannose-1-phosphate guanylyltransferase
PshP_03147T0	K01711	gmd, GMDS; GDPmannose 4,6-dehydratase
PshP_12051T0	K01809	manA, MPI; mannose-6-phosphate isomerase
PshP_12052T0	K01809	manA, MPI; mannose-6-phosphate isomerase
PshP_08951T0	K02377	TSTA3, fcl; GDP-L-fucose synthase
00620 Pyruvate metabolism [PATH:ko00620]
PshP_10065T0	K01895	ACSS, acs; acetyl-CoA synthetase
PshP_10237T0	K00161	PDHA, pdhA; pyruvate dehydrogenase E1 component alpha subunit
PshP_14011T0	K00161	PDHA, pdhA; pyruvate dehydrogenase E1 component alpha subunit
PshP_08761T0	K00162	PDHB, pdhB; pyruvate dehydrogenase E1 component beta subunit
PshP_13908T0	K00627	DLAT, aceF, pdhC; pyruvate dehydrogenase E2 component (dihydrolipoamide acetyltransferase)
PshP_07871T0	K00382	DLD, lpd, pdhD; dihydrolipoamide dehydrogenase
PshP_02376T0	K00873	PK, pyk; pyruvate kinase
PshP_16507T0	K00873	PK, pyk; pyruvate kinase
PshP_16508T0	K00873	PK, pyk; pyruvate kinase
PshP_16509T0	K00873	PK, pyk; pyruvate kinase
PshP_02828T0	K11262	ACACA; acetyl-CoA carboxylase / biotin carboxylase 1
PshP_03939T0	K11262	ACACA; acetyl-CoA carboxylase / biotin carboxylase 1
PshP_09403T0	K11262	ACACA; acetyl-CoA carboxylase / biotin carboxylase 1
PshP_10947T0	K11262	ACACA; acetyl-CoA carboxylase / biotin carboxylase 1
PshP_03468T0	K00128	ALDH; aldehyde dehydrogenase (NAD+)
PshP_07905T0	K00128	ALDH; aldehyde dehydrogenase (NAD+)
PshP_07914T0	K00128	ALDH; aldehyde dehydrogenase (NAD+)
PshP_09435T0	K00128	ALDH; aldehyde dehydrogenase (NAD+)
PshP_14127T0	K00128	ALDH; aldehyde dehydrogenase (NAD+)
PshP_10800T0	K14085	ALDH7A1; aldehyde dehydrogenase family 7 member A1
PshP_14961T0	K00101	lldD; L-lactate dehydrogenase (cytochrome)
PshP_15643T0	K21618	DLD3; (R)-2-hydroxyglutarate---pyruvate transhydrogenase
PshP_05161T0	K01759	GLO1, gloA; lactoylglutathione lyase
PshP_16207T0	K00029	E1.1.1.40, maeB; malate dehydrogenase (oxaloacetate-decarboxylating)(NADP+)
PshP_03548T0	K01958	PC, pyc; pyruvate carboxylase
PshP_14052T0	K00026	MDH2; malate dehydrogenase
PshP_14799T0	K00026	MDH2; malate dehydrogenase
PshP_15832T0	K00026	MDH2; malate dehydrogenase
PshP_02997T0	K01679	E4.2.1.2B, fumC; fumarate hydratase, class II
PshP_03621T0	K01679	E4.2.1.2B, fumC; fumarate hydratase, class II
PshP_03339T0	K01610	E4.1.1.49, pckA; phosphoenolpyruvate carboxykinase (ATP)
PshP_06997T0	K01638	aceB, glcB; malate synthase
PshP_13757T0	K01638	aceB, glcB; malate synthase
PshP_15244T0	K01638	aceB, glcB; malate synthase
PshP_15591T0	K01638	aceB, glcB; malate synthase
PshP_04626T0	K00626	E2.3.1.9, atoB; acetyl-CoA C-acetyltransferase
PshP_06050T0	K00626	E2.3.1.9, atoB; acetyl-CoA C-acetyltransferase
PshP_09465T0	K00626	E2.3.1.9, atoB; acetyl-CoA C-acetyltransferase
PshP_03785T0	K01649	leuA, IMS; 2-isopropylmalate synthase
PshP_03786T0	K01649	leuA, IMS; 2-isopropylmalate synthase
PshP_08627T0	K01655	LYS21, LYS20; homocitrate synthase
00630 Glyoxylate and dicarboxylate metabolism [PATH:ko00630]
PshP_03145T0	K01637	E4.1.3.1, aceA; isocitrate lyase
PshP_09971T0	K01637	E4.1.3.1, aceA; isocitrate lyase
PshP_06997T0	K01638	aceB, glcB; malate synthase
PshP_13757T0	K01638	aceB, glcB; malate synthase
PshP_15244T0	K01638	aceB, glcB; malate synthase
PshP_15591T0	K01638	aceB, glcB; malate synthase
PshP_14052T0	K00026	MDH2; malate dehydrogenase
PshP_14799T0	K00026	MDH2; malate dehydrogenase
PshP_15832T0	K00026	MDH2; malate dehydrogenase
PshP_13146T0	K01647	CS, gltA; citrate synthase
PshP_13226T0	K01647	CS, gltA; citrate synthase
PshP_05227T0	K01681	ACO, acnA; aconitate hydratase
PshP_04626T0	K00626	E2.3.1.9, atoB; acetyl-CoA C-acetyltransferase
PshP_06050T0	K00626	E2.3.1.9, atoB; acetyl-CoA C-acetyltransferase
PshP_09465T0	K00626	E2.3.1.9, atoB; acetyl-CoA C-acetyltransferase
PshP_06279T0	K14449	mch, mcd; 2-methylfumaryl-CoA hydratase
PshP_01942T0	K03781	katE, CAT, catB, srpA; catalase
PshP_01943T0	K03781	katE, CAT, catB, srpA; catalase
PshP_01957T0	K03781	katE, CAT, catB, srpA; catalase
PshP_01990T0	K03781	katE, CAT, catB, srpA; catalase
PshP_02683T0	K03781	katE, CAT, catB, srpA; catalase
PshP_02557T0	K00830	AGXT; alanine-glyoxylate transaminase / serine-glyoxylate transaminase / serine-pyruvate transaminase
PshP_00888T0	K01915	glnA, GLUL; glutamine synthetase
PshP_13022T0	K01915	glnA, GLUL; glutamine synthetase
PshP_09078T0	K00600	glyA, SHMT; glycine hydroxymethyltransferase
PshP_14658T0	K00600	glyA, SHMT; glycine hydroxymethyltransferase
PshP_13289T0	K00281	GLDC, gcvP; glycine dehydrogenase
PshP_04080T0	K00605	gcvT, AMT; aminomethyltransferase
PshP_04081T0	K00605	gcvT, AMT; aminomethyltransferase
PshP_04082T0	K00605	gcvT, AMT; aminomethyltransferase
PshP_11820T0	K00605	gcvT, AMT; aminomethyltransferase
PshP_07871T0	K00382	DLD, lpd, pdhD; dihydrolipoamide dehydrogenase
PshP_05338T0	K02437	gcvH, GCSH; glycine cleavage system H protein
PshP_06981T0	K15918	GLYK; D-glycerate 3-kinase
PshP_16204T0	K15918	GLYK; D-glycerate 3-kinase
PshP_00949T0	K22133	AAE3; oxalate---CoA ligase
00640 Propanoate metabolism [PATH:ko00640]
PshP_10065T0	K01895	ACSS, acs; acetyl-CoA synthetase
PshP_01107T0	K00166	BCKDHA, bkdA1; 2-oxoisovalerate dehydrogenase E1 component alpha subunit
PshP_06181T0	K00167	BCKDHB, bkdA2; 2-oxoisovalerate dehydrogenase E1 component beta subunit
PshP_11282T0	K00167	BCKDHB, bkdA2; 2-oxoisovalerate dehydrogenase E1 component beta subunit
PshP_07871T0	K00382	DLD, lpd, pdhD; dihydrolipoamide dehydrogenase
PshP_05343T0	K00249	ACADM, acd; acyl-CoA dehydrogenase
PshP_15833T0	K00249	ACADM, acd; acyl-CoA dehydrogenase
PshP_15838T0	K00249	ACADM, acd; acyl-CoA dehydrogenase
PshP_15950T0	K00249	ACADM, acd; acyl-CoA dehydrogenase
PshP_16226T0	K00249	ACADM, acd; acyl-CoA dehydrogenase
PshP_05747T0	K07511	ECHS1; enoyl-CoA hydratase
PshP_00129T0	K05605	HIBCH; 3-hydroxyisobutyryl-CoA hydrolase
PshP_02828T0	K11262	ACACA; acetyl-CoA carboxylase / biotin carboxylase 1
PshP_03939T0	K11262	ACACA; acetyl-CoA carboxylase / biotin carboxylase 1
PshP_09403T0	K11262	ACACA; acetyl-CoA carboxylase / biotin carboxylase 1
PshP_10947T0	K11262	ACACA; acetyl-CoA carboxylase / biotin carboxylase 1
PshP_08725T0	K13524	ABAT; 4-aminobutyrate aminotransferase / (S)-3-amino-2-methylpropionate transaminase
PshP_07251T0	K01899	LSC1; succinyl-CoA synthetase alpha subunit
PshP_16234T0	K01899	LSC1; succinyl-CoA synthetase alpha subunit
PshP_03467T0	K01900	LSC2; succinyl-CoA synthetase beta subunit
PshP_14171T0	K00140	mmsA, iolA, ALDH6A1; malonate-semialdehyde dehydrogenase (acetylating) / methylmalonate-semialdehyde dehydrogenase
PshP_05983T0	K01720	prpD; 2-methylcitrate dehydratase
PshP_04626T0	K00626	E2.3.1.9, atoB; acetyl-CoA C-acetyltransferase
PshP_06050T0	K00626	E2.3.1.9, atoB; acetyl-CoA C-acetyltransferase
PshP_09465T0	K00626	E2.3.1.9, atoB; acetyl-CoA C-acetyltransferase
00650 Butanoate metabolism [PATH:ko00650]
PshP_04626T0	K00626	E2.3.1.9, atoB; acetyl-CoA C-acetyltransferase
PshP_06050T0	K00626	E2.3.1.9, atoB; acetyl-CoA C-acetyltransferase
PshP_09465T0	K00626	E2.3.1.9, atoB; acetyl-CoA C-acetyltransferase
PshP_13477T0	K00074	paaH, hbd, fadB, mmgB; 3-hydroxybutyryl-CoA dehydrogenase
PshP_09198T0	K00022	HADH; 3-hydroxyacyl-CoA dehydrogenase
PshP_05747T0	K07511	ECHS1; enoyl-CoA hydratase
PshP_02942T0	K01580	E4.1.1.15, gadB, gadA, GAD; glutamate decarboxylase
PshP_14857T0	K01580	E4.1.1.15, gadB, gadA, GAD; glutamate decarboxylase
PshP_08725T0	K13524	ABAT; 4-aminobutyrate aminotransferase / (S)-3-amino-2-methylpropionate transaminase
PshP_13548T0	K00135	gabD; succinate-semialdehyde dehydrogenase / glutarate-semialdehyde dehydrogenase
PshP_04304T0	K01641	E2.3.3.10; hydroxymethylglutaryl-CoA synthase
PshP_11550T0	K01640	E4.1.3.4, HMGCL, hmgL; hydroxymethylglutaryl-CoA lyase
PshP_11551T0	K01640	E4.1.3.4, HMGCL, hmgL; hydroxymethylglutaryl-CoA lyase
PshP_12984T0	K01640	E4.1.3.4, HMGCL, hmgL; hydroxymethylglutaryl-CoA lyase
PshP_01592T0	K01027	OXCT; 3-oxoacid CoA-transferase
PshP_04276T0	K01027	OXCT; 3-oxoacid CoA-transferase
PshP_11093T0	K01652	E2.2.1.6L, ilvB, ilvG, ilvI; acetolactate synthase I/II/III large subunit
PshP_09079T0	K01653	E2.2.1.6S, ilvH, ilvN; acetolactate synthase I/III small subunit
00660 C5-Branched dibasic acid metabolism [PATH:ko00660]
PshP_11093T0	K01652	E2.2.1.6L, ilvB, ilvG, ilvI; acetolactate synthase I/II/III large subunit
PshP_09079T0	K01653	E2.2.1.6S, ilvH, ilvN; acetolactate synthase I/III small subunit
PshP_06279T0	K14449	mch, mcd; 2-methylfumaryl-CoA hydratase
PshP_03673T0	K00052	leuB, IMDH; 3-isopropylmalate dehydrogenase
PshP_03685T0	K00052	leuB, IMDH; 3-isopropylmalate dehydrogenase
00562 Inositol phosphate metabolism [PATH:ko00562]
PshP_02468T0	K00914	PIK3C3, VPS34; phosphatidylinositol 3-kinase
PshP_02615T0	K00888	PI4KA; phosphatidylinositol 4-kinase A
PshP_15740T0	K00888	PI4KA; phosphatidylinositol 4-kinase A
PshP_11417T0	K19801	PI4KB; phosphatidylinositol 4-kinase B
PshP_07049T0	K13711	PI4K2; phosphatidylinositol 4-kinase type 2
PshP_05168T0	K21797	SAC1, SACM1L; phosphatidylinositol 4-phosphatase
PshP_08801T0	K00889	PIP5K; 1-phosphatidylinositol-4-phosphate 5-kinase
PshP_01636T0	K01099	INPP5B_F; inositol polyphosphate 5-phosphatase INPP5B/F
PshP_13318T0	K01099	INPP5B_F; inositol polyphosphate 5-phosphatase INPP5B/F
PshP_04103T0	K20279	SYNJ; synaptojanin
PshP_11615T0	K01110	PTEN; phosphatidylinositol-3,4,5-trisphosphate 3-phosphatase and dual-specificity protein phosphatase PTEN
PshP_16335T0	K01110	PTEN; phosphatidylinositol-3,4,5-trisphosphate 3-phosphatase and dual-specificity protein phosphatase PTEN
PshP_06240T0	K00921	PIKFYVE, FAB1; 1-phosphatidylinositol-3-phosphate 5-kinase
PshP_04099T0	K05857	PLCD; phosphatidylinositol phospholipase C, delta
PshP_13759T0	K01116	PLCG1; phosphatidylinositol phospholipase C, gamma-1
PshP_04063T0	K01771	plc; 1-phosphatidylinositol phosphodiesterase
PshP_10314T0	K01771	plc; 1-phosphatidylinositol phosphodiesterase
PshP_14992T0	K01771	plc; 1-phosphatidylinositol phosphodiesterase
PshP_06424T0	K01092	E3.1.3.25, IMPA, suhB; myo-inositol-1(or 4)-monophosphatase
PshP_11258T0	K00999	CDIPT; CDP-diacylglycerol--inositol 3-phosphatidyltransferase
PshP_11259T0	K00999	CDIPT; CDP-diacylglycerol--inositol 3-phosphatidyltransferase
PshP_01111T0	K01858	INO1, ISYNA1; myo-inositol-1-phosphate synthase
PshP_15272T0	K01858	INO1, ISYNA1; myo-inositol-1-phosphate synthase
PshP_01004T0	K00915	IPMK, IPK2; inositol-polyphosphate multikinase
PshP_01005T0	K00915	IPMK, IPK2; inositol-polyphosphate multikinase
PshP_08201T0	K00915	IPMK, IPK2; inositol-polyphosphate multikinase
PshP_00866T0	K10572	IPPK; inositol-pentakisphosphate 2-kinase
PshP_00867T0	K10572	IPPK; inositol-pentakisphosphate 2-kinase
PshP_14171T0	K00140	mmsA, iolA, ALDH6A1; malonate-semialdehyde dehydrogenase (acetylating) / methylmalonate-semialdehyde dehydrogenase
PshP_11813T0	K01803	TPI, tpiA; triosephosphate isomerase (TIM)
09102 Energy metabolism
00190 Oxidative phosphorylation [PATH:ko00190]
PshP_10332T0	K00335	nuoF; NADH-quinone oxidoreductase subunit F
PshP_13186T0	K03878	ND1; NADH-ubiquinone oxidoreductase chain 1
PshP_16597T0	K03878	ND1; NADH-ubiquinone oxidoreductase chain 1
PshP_13174T0	K03879	ND2; NADH-ubiquinone oxidoreductase chain 2
PshP_16578T0	K03881	ND4; NADH-ubiquinone oxidoreductase chain 4
PshP_13181T0	K03883	ND5; NADH-ubiquinone oxidoreductase chain 5
PshP_03407T0	K03934	NDUFS1; NADH dehydrogenase (ubiquinone) Fe-S protein 1
PshP_10357T0	K03934	NDUFS1; NADH dehydrogenase (ubiquinone) Fe-S protein 1
PshP_10869T0	K03934	NDUFS1; NADH dehydrogenase (ubiquinone) Fe-S protein 1
PshP_16156T0	K03934	NDUFS1; NADH dehydrogenase (ubiquinone) Fe-S protein 1
PshP_16429T0	K03934	NDUFS1; NADH dehydrogenase (ubiquinone) Fe-S protein 1
PshP_16461T0	K03934	NDUFS1; NADH dehydrogenase (ubiquinone) Fe-S protein 1
PshP_05201T0	K03935	NDUFS2; NADH dehydrogenase (ubiquinone) Fe-S protein 2
PshP_14590T0	K03936	NDUFS3; NADH dehydrogenase (ubiquinone) Fe-S protein 3
PshP_01124T0	K03937	NDUFS4; NADH dehydrogenase (ubiquinone) Fe-S protein 4
PshP_03528T0	K03938	NDUFS5; NADH dehydrogenase (ubiquinone) Fe-S protein 5
PshP_12568T0	K03939	NDUFS6; NADH dehydrogenase (ubiquinone) Fe-S protein 6
PshP_15097T0	K03939	NDUFS6; NADH dehydrogenase (ubiquinone) Fe-S protein 6
PshP_13070T0	K03940	NDUFS7; NADH dehydrogenase (ubiquinone) Fe-S protein 7
PshP_00718T0	K03941	NDUFS8; NADH dehydrogenase (ubiquinone) Fe-S protein 8
PshP_03601T0	K03942	NDUFV1; NADH dehydrogenase (ubiquinone) flavoprotein 1
PshP_12544T0	K03943	NDUFV2; NADH dehydrogenase (ubiquinone) flavoprotein 2
PshP_05938T0	K03946	NDUFA2; NADH dehydrogenase (ubiquinone) 1 alpha subcomplex subunit 2
PshP_09085T0	K03946	NDUFA2; NADH dehydrogenase (ubiquinone) 1 alpha subcomplex subunit 2
PshP_14009T0	K03948	NDUFA4; NADH dehydrogenase (ubiquinone) 1 alpha subcomplex subunit 4
PshP_06718T0	K03949	NDUFA5; NADH dehydrogenase (ubiquinone) 1 alpha subcomplex subunit 5
PshP_03011T0	K03950	NDUFA6; NADH dehydrogenase (ubiquinone) 1 alpha subcomplex subunit 6
PshP_03455T0	K03952	NDUFA8; NADH dehydrogenase (ubiquinone) 1 alpha subcomplex subunit 8
PshP_04807T0	K03953	NDUFA9; NADH dehydrogenase (ubiquinone) 1 alpha subcomplex subunit 9
PshP_05413T0	K11353	NDUFA13; NADH dehydrogenase (ubiquinone) 1 alpha subcomplex subunit 13
PshP_05421T0	K11353	NDUFA13; NADH dehydrogenase (ubiquinone) 1 alpha subcomplex subunit 13
PshP_06809T0	K03959	NDUFB3; NADH dehydrogenase (ubiquinone) 1 beta subcomplex subunit 3
PshP_01791T0	K03963	NDUFB7; NADH dehydrogenase (ubiquinone) 1 beta subcomplex subunit 7
PshP_05629T0	K03964	NDUFB8; NADH dehydrogenase (ubiquinone) 1 beta subcomplex subunit 8
PshP_09445T0	K03965	NDUFB9; NADH dehydrogenase (ubiquinone) 1 beta subcomplex subunit 9
PshP_13011T0	K03885	ndh; NADH dehydrogenase
PshP_08179T0	K00234	SDHA, SDH1; succinate dehydrogenase (ubiquinone) flavoprotein subunit
PshP_09677T0	K00235	SDHB, SDH2; succinate dehydrogenase (ubiquinone) iron-sulfur subunit
PshP_02519T0	K00236	SDHC, SDH3; succinate dehydrogenase (ubiquinone) cytochrome b560 subunit
PshP_02463T0	K00237	SDHD, SDH4; succinate dehydrogenase (ubiquinone) membrane anchor subunit
PshP_12388T0	K00411	UQCRFS1, RIP1, petA; ubiquinol-cytochrome c reductase iron-sulfur subunit
PshP_16579T0	K00412	CYTB, petB; ubiquinol-cytochrome c reductase cytochrome b subunit
PshP_04689T0	K00413	CYC1, CYT1, petC; ubiquinol-cytochrome c reductase cytochrome c1 subunit
PshP_07540T0	K00415	QCR2, UQCRC2; ubiquinol-cytochrome c reductase core subunit 2
PshP_06425T0	K00417	QCR7, UQCRB; ubiquinol-cytochrome c reductase subunit 7
PshP_11023T0	K00418	QCR8, UQCRQ; ubiquinol-cytochrome c reductase subunit 8
PshP_11144T0	K02257	COX10; protoheme IX farnesyltransferase
PshP_13006T0	K02263	COX4; cytochrome c oxidase subunit 4
PshP_12260T0	K02264	COX5A; cytochrome c oxidase subunit 5a
PshP_12266T0	K02264	COX5A; cytochrome c oxidase subunit 5a
PshP_08064T0	K02265	COX5B; cytochrome c oxidase subunit 5b
PshP_04643T0	K02267	COX6B; cytochrome c oxidase subunit 6b
PshP_09683T0	K02269	COX7; cytochrome c oxidase subunit 7
PshP_14088T0	K02270	COX7A; cytochrome c oxidase subunit 7a
PshP_04756T0	K02258	COX11; cytochrome c oxidase assembly protein subunit 11
PshP_08188T0	K02259	COX15; cytochrome c oxidase assembly protein subunit 15
PshP_08191T0	K02259	COX15; cytochrome c oxidase assembly protein subunit 15
PshP_07322T0	K02260	COX17; cytochrome c oxidase assembly protein subunit 17
PshP_01842T0	K02132	ATPeF1A, ATP5A1, ATP1; F-type H+-transporting ATPase subunit alpha
PshP_01984T0	K02132	ATPeF1A, ATP5A1, ATP1; F-type H+-transporting ATPase subunit alpha
PshP_02754T0	K02132	ATPeF1A, ATP5A1, ATP1; F-type H+-transporting ATPase subunit alpha
PshP_03106T0	K02132	ATPeF1A, ATP5A1, ATP1; F-type H+-transporting ATPase subunit alpha
PshP_15858T0	K02132	ATPeF1A, ATP5A1, ATP1; F-type H+-transporting ATPase subunit alpha
PshP_14047T0	K02133	ATPeF1B, ATP5B, ATP2; F-type H+-transporting ATPase subunit beta
PshP_09033T0	K02136	ATPeF1G, ATP5C1, ATP3; F-type H+-transporting ATPase subunit gamma
PshP_03314T0	K02134	ATPeF1D, ATP5D, ATP16; F-type H+-transporting ATPase subunit delta
PshP_02284T0	K02137	ATPeF0O, ATP5O, ATP5; F-type H+-transporting ATPase subunit O
PshP_03377T0	K02137	ATPeF0O, ATP5O, ATP5; F-type H+-transporting ATPase subunit O
PshP_13172T0	K02126	ATPeF0A, MTATP6, ATP6; F-type H+-transporting ATPase subunit a
PshP_16576T0	K02126	ATPeF0A, MTATP6, ATP6; F-type H+-transporting ATPase subunit a
PshP_13803T0	K02127	ATPeF0B, ATP5F1, ATP4; F-type H+-transporting ATPase subunit b
PshP_11712T0	K02138	ATPeF0D, ATP5H, ATP7; F-type H+-transporting ATPase subunit d
PshP_13444T0	K02139	ATPeFF, ATP17; F-type H+-transporting ATPase subunit f
PshP_06487T0	K02140	ATPeFG, ATP5L, ATP20; F-type H+-transporting ATPase subunit g
PshP_00065T0	K02141	ATPeFH, ATP14; F-type H+-transporting ATPase subunit h
PshP_07127T0	K02142	ATPeFJ, ATP18; F-type H+-transporting ATPase subunit j
PshP_12026T0	K02145	ATPeV1A, ATP6A; V-type H+-transporting ATPase subunit A
PshP_04349T0	K02147	ATPeV1B, ATP6B; V-type H+-transporting ATPase subunit B
PshP_02022T0	K02148	ATPeV1C, ATP6C; V-type H+-transporting ATPase subunit C
PshP_08596T0	K02148	ATPeV1C, ATP6C; V-type H+-transporting ATPase subunit C
PshP_12063T0	K02148	ATPeV1C, ATP6C; V-type H+-transporting ATPase subunit C
PshP_11289T0	K02149	ATPeV1D, ATP6M; V-type H+-transporting ATPase subunit D
PshP_05965T0	K02150	ATPeV1E, ATP6E; V-type H+-transporting ATPase subunit E
PshP_00988T0	K02151	ATPeV1F, ATP6S14; V-type H+-transporting ATPase subunit F
PshP_14649T0	K02152	ATPeV1G, ATP6G; V-type H+-transporting ATPase subunit G
PshP_01673T0	K02144	ATPeV1H; V-type H+-transporting ATPase subunit H
PshP_13340T0	K02154	ATPeV0A, ATP6N; V-type H+-transporting ATPase subunit a
PshP_09850T0	K02155	ATPeV0C, ATP6L; V-type H+-transporting ATPase 16kDa proteolipid subunit
PshP_10556T0	K02155	ATPeV0C, ATP6L; V-type H+-transporting ATPase 16kDa proteolipid subunit
PshP_11532T0	K02155	ATPeV0C, ATP6L; V-type H+-transporting ATPase 16kDa proteolipid subunit
PshP_09626T0	K03661	ATPeV0B, ATP6F; V-type H+-transporting ATPase 21kDa proteolipid subunit
PshP_10778T0	K03661	ATPeV0B, ATP6F; V-type H+-transporting ATPase 21kDa proteolipid subunit
PshP_11930T0	K02146	ATPeV0D, ATP6D; V-type H+-transporting ATPase subunit d
PshP_01442T0	K01535	PMA1, PMA2; H+-transporting ATPase
PshP_01754T0	K01535	PMA1, PMA2; H+-transporting ATPase
PshP_02264T0	K01535	PMA1, PMA2; H+-transporting ATPase
PshP_02456T0	K01535	PMA1, PMA2; H+-transporting ATPase
PshP_02731T0	K01535	PMA1, PMA2; H+-transporting ATPase
PshP_02764T0	K01535	PMA1, PMA2; H+-transporting ATPase
PshP_05808T0	K01535	PMA1, PMA2; H+-transporting ATPase
PshP_07469T0	K01535	PMA1, PMA2; H+-transporting ATPase
PshP_10013T0	K01535	PMA1, PMA2; H+-transporting ATPase
PshP_12198T0	K01535	PMA1, PMA2; H+-transporting ATPase
PshP_05527T0	K01507	ppa; inorganic pyrophosphatase
00710 Carbon fixation in photosynthetic organisms [PATH:ko00710]
PshP_14349T0	K00927	PGK, pgk; phosphoglycerate kinase
PshP_02966T0	K00134	GAPDH, gapA; glyceraldehyde 3-phosphate dehydrogenase
PshP_05329T0	K01624	FBA, fbaA; fructose-bisphosphate aldolase, class II
PshP_08684T0	K03841	FBP, fbp; fructose-1,6-bisphosphatase I
PshP_10019T0	K01807	rpiA; ribose 5-phosphate isomerase A
PshP_10024T0	K01807	rpiA; ribose 5-phosphate isomerase A
PshP_10025T0	K01807	rpiA; ribose 5-phosphate isomerase A
PshP_10498T0	K01807	rpiA; ribose 5-phosphate isomerase A
PshP_11813T0	K01803	TPI, tpiA; triosephosphate isomerase (TIM)
PshP_09107T0	K01783	rpe, RPE; ribulose-phosphate 3-epimerase
PshP_03339T0	K01610	E4.1.1.49, pckA; phosphoenolpyruvate carboxykinase (ATP)
PshP_06537T0	K00814	GPT, ALT; alanine transaminase
PshP_16207T0	K00029	E1.1.1.40, maeB; malate dehydrogenase (oxaloacetate-decarboxylating)(NADP+)
PshP_07937T0	K14455	GOT2; aspartate aminotransferase, mitochondrial
PshP_07938T0	K14455	GOT2; aspartate aminotransferase, mitochondrial
PshP_10295T0	K14455	GOT2; aspartate aminotransferase, mitochondrial
PshP_12814T0	K14455	GOT2; aspartate aminotransferase, mitochondrial
PshP_13935T0	K14455	GOT2; aspartate aminotransferase, mitochondrial
PshP_13936T0	K14455	GOT2; aspartate aminotransferase, mitochondrial
PshP_15404T0	K14455	GOT2; aspartate aminotransferase, mitochondrial
PshP_14052T0	K00026	MDH2; malate dehydrogenase
PshP_14799T0	K00026	MDH2; malate dehydrogenase
PshP_15832T0	K00026	MDH2; malate dehydrogenase
00720 Carbon fixation pathways in prokaryotes [PATH:ko00720]
PshP_03548T0	K01958	PC, pyc; pyruvate carboxylase
PshP_02997T0	K01679	E4.2.1.2B, fumC; fumarate hydratase, class II
PshP_03621T0	K01679	E4.2.1.2B, fumC; fumarate hydratase, class II
PshP_04626T0	K00626	E2.3.1.9, atoB; acetyl-CoA C-acetyltransferase
PshP_06050T0	K00626	E2.3.1.9, atoB; acetyl-CoA C-acetyltransferase
PshP_09465T0	K00626	E2.3.1.9, atoB; acetyl-CoA C-acetyltransferase
PshP_04877T0	K00031	IDH1, IDH2, icd; isocitrate dehydrogenase
PshP_05227T0	K01681	ACO, acnA; aconitate hydratase
PshP_04915T0	K01648	ACLY; ATP citrate (pro-S)-lyase
PshP_05153T0	K01648	ACLY; ATP citrate (pro-S)-lyase
PshP_05157T0	K01648	ACLY; ATP citrate (pro-S)-lyase
PshP_08793T0	K01648	ACLY; ATP citrate (pro-S)-lyase
PshP_06279T0	K14449	mch, mcd; 2-methylfumaryl-CoA hydratase
PshP_04714T0	K00297	metF, MTHFR; methylenetetrahydrofolate reductase (NADPH)
PshP_14160T0	K00297	metF, MTHFR; methylenetetrahydrofolate reductase (NADPH)
PshP_10065T0	K01895	ACSS, acs; acetyl-CoA synthetase
00680 Methane metabolism [PATH:ko00680]
PshP_11367T0	K00121	frmA, ADH5, adhC; S-(hydroxymethyl)glutathione dehydrogenase / alcohol dehydrogenase
PshP_09078T0	K00600	glyA, SHMT; glycine hydroxymethyltransferase
PshP_14658T0	K00600	glyA, SHMT; glycine hydroxymethyltransferase
PshP_02557T0	K00830	AGXT; alanine-glyoxylate transaminase / serine-glyoxylate transaminase / serine-pyruvate transaminase
PshP_04734T0	K01689	ENO, eno; enolase
PshP_08920T0	K00863	DAK, TKFC; triose/dihydroxyacetone kinase / FAD-AMP lyase (cyclizing)
PshP_13424T0	K00863	DAK, TKFC; triose/dihydroxyacetone kinase / FAD-AMP lyase (cyclizing)
PshP_05329T0	K01624	FBA, fbaA; fructose-bisphosphate aldolase, class II
PshP_08684T0	K03841	FBP, fbp; fructose-1,6-bisphosphatase I
PshP_09611T0	K00850	pfkA, PFK; 6-phosphofructokinase 1
PshP_10065T0	K01895	ACSS, acs; acetyl-CoA synthetase
PshP_07436T0	K01834	PGAM, gpmA; 2,3-bisphosphoglycerate-dependent phosphoglycerate mutase
PshP_08283T0	K01834	PGAM, gpmA; 2,3-bisphosphoglycerate-dependent phosphoglycerate mutase
PshP_08296T0	K01834	PGAM, gpmA; 2,3-bisphosphoglycerate-dependent phosphoglycerate mutase
PshP_12835T0	K15634	gpmB; probable phosphoglycerate mutase
PshP_07306T0	K00058	serA, PHGDH; D-3-phosphoglycerate dehydrogenase / 2-oxoglutarate reductase
PshP_11091T0	K00831	serC, PSAT1; phosphoserine aminotransferase
00910 Nitrogen metabolism [PATH:ko00910]
PshP_13332T0	K02586	nifD; nitrogenase molybdenum-iron protein alpha chain
PshP_09937T0	K15371	GDH2; glutamate dehydrogenase
PshP_00888T0	K01915	glnA, GLUL; glutamine synthetase
PshP_13022T0	K01915	glnA, GLUL; glutamine synthetase
PshP_04578T0	K00264	GLT1; glutamate synthase (NADPH/NADH)
PshP_05081T0	K00264	GLT1; glutamate synthase (NADPH/NADH)
PshP_00041T0	K01673	cynT, can; carbonic anhydrase
PshP_00843T0	K01673	cynT, can; carbonic anhydrase
00920 Sulfur metabolism [PATH:ko00920]
PshP_07697T0	K01082	cysQ, MET22, BPNT1; 3'(2'), 5'-bisphosphate nucleotidase
PshP_02531T0	K08738	CYC; cytochrome c
PshP_00651T0	K01011	TST, MPST, sseA; thiosulfate/3-mercaptopyruvate sulfurtransferase
PshP_01701T0	K01738	cysK; cysteine synthase A
PshP_01703T0	K01738	cysK; cysteine synthase A
PshP_03488T0	K01738	cysK; cysteine synthase A
PshP_03490T0	K01738	cysK; cysteine synthase A
PshP_06570T0	K01738	cysK; cysteine synthase A
PshP_07806T0	K01739	metB; cystathionine gamma-synthase
09103 Lipid metabolism
00061 Fatty acid biosynthesis [PATH:ko00061]
PshP_02828T0	K11262	ACACA; acetyl-CoA carboxylase / biotin carboxylase 1
PshP_03939T0	K11262	ACACA; acetyl-CoA carboxylase / biotin carboxylase 1
PshP_09403T0	K11262	ACACA; acetyl-CoA carboxylase / biotin carboxylase 1
PshP_10947T0	K11262	ACACA; acetyl-CoA carboxylase / biotin carboxylase 1
PshP_00415T0	K00645	fabD; [acyl-carrier-protein] S-malonyltransferase
PshP_00357T0	K00668	FAS1; fatty acid synthase subunit beta, fungi type
PshP_01077T0	K00668	FAS1; fatty acid synthase subunit beta, fungi type
PshP_01078T0	K00668	FAS1; fatty acid synthase subunit beta, fungi type
PshP_13435T0	K00668	FAS1; fatty acid synthase subunit beta, fungi type
PshP_13446T0	K00668	FAS1; fatty acid synthase subunit beta, fungi type
PshP_01075T0	K00667	FAS2; fatty acid synthase subunit alpha, fungi type
PshP_00623T0	K00059	fabG; 3-oxoacyl-[acyl-carrier protein] reductase
PshP_01399T0	K01897	ACSL, fadD; long-chain acyl-CoA synthetase
PshP_05061T0	K01897	ACSL, fadD; long-chain acyl-CoA synthetase
PshP_07525T0	K01897	ACSL, fadD; long-chain acyl-CoA synthetase
00062 Fatty acid elongation [PATH:ko00062]
PshP_10789T0	K07508	ACAA2; acetyl-CoA acyltransferase 2
PshP_09198T0	K00022	HADH; 3-hydroxyacyl-CoA dehydrogenase
PshP_05747T0	K07511	ECHS1; enoyl-CoA hydratase
PshP_04271T0	K07512	MECR, NRBF1; mitochondrial trans-2-enoyl-CoA reductase
PshP_10493T0	K01074	PPT; palmitoyl-protein thioesterase
PshP_03217T0	K10246	ELO3; fatty acid elongase 3
PshP_15067T0	K10246	ELO3; fatty acid elongase 3
PshP_04214T0	K10251	HSD17B12, KAR, IFA38; 17beta-estradiol 17-dehydrogenase / very-long-chain 3-oxoacyl-CoA reductase
PshP_06068T0	K10703	PHS1, PAS2; very-long-chain (3R)-3-hydroxyacyl-CoA dehydratase
PshP_04723T0	K10258	TER, TSC13, CER10; very-long-chain enoyl-CoA reductase
00071 Fatty acid degradation [PATH:ko00071]
PshP_04626T0	K00626	E2.3.1.9, atoB; acetyl-CoA C-acetyltransferase
PshP_06050T0	K00626	E2.3.1.9, atoB; acetyl-CoA C-acetyltransferase
PshP_09465T0	K00626	E2.3.1.9, atoB; acetyl-CoA C-acetyltransferase
PshP_02841T0	K07513	ACAA1; acetyl-CoA acyltransferase 1
PshP_14699T0	K07513	ACAA1; acetyl-CoA acyltransferase 1
PshP_10789T0	K07508	ACAA2; acetyl-CoA acyltransferase 2
PshP_09198T0	K00022	HADH; 3-hydroxyacyl-CoA dehydrogenase
PshP_05747T0	K07511	ECHS1; enoyl-CoA hydratase
PshP_01350T0	K00232	E1.3.3.6, ACOX1, ACOX3; acyl-CoA oxidase
PshP_06891T0	K00232	E1.3.3.6, ACOX1, ACOX3; acyl-CoA oxidase
PshP_07863T0	K00232	E1.3.3.6, ACOX1, ACOX3; acyl-CoA oxidase
PshP_08643T0	K00232	E1.3.3.6, ACOX1, ACOX3; acyl-CoA oxidase
PshP_13891T0	K00232	E1.3.3.6, ACOX1, ACOX3; acyl-CoA oxidase
PshP_15010T0	K00232	E1.3.3.6, ACOX1, ACOX3; acyl-CoA oxidase
PshP_05343T0	K00249	ACADM, acd; acyl-CoA dehydrogenase
PshP_15833T0	K00249	ACADM, acd; acyl-CoA dehydrogenase
PshP_15838T0	K00249	ACADM, acd; acyl-CoA dehydrogenase
PshP_15950T0	K00249	ACADM, acd; acyl-CoA dehydrogenase
PshP_16226T0	K00249	ACADM, acd; acyl-CoA dehydrogenase
PshP_11690T0	K00252	GCDH, gcdH; glutaryl-CoA dehydrogenase
PshP_01399T0	K01897	ACSL, fadD; long-chain acyl-CoA synthetase
PshP_05061T0	K01897	ACSL, fadD; long-chain acyl-CoA synthetase
PshP_07525T0	K01897	ACSL, fadD; long-chain acyl-CoA synthetase
PshP_11367T0	K00121	frmA, ADH5, adhC; S-(hydroxymethyl)glutathione dehydrogenase / alcohol dehydrogenase
PshP_03468T0	K00128	ALDH; aldehyde dehydrogenase (NAD+)
PshP_07905T0	K00128	ALDH; aldehyde dehydrogenase (NAD+)
PshP_07914T0	K00128	ALDH; aldehyde dehydrogenase (NAD+)
PshP_09435T0	K00128	ALDH; aldehyde dehydrogenase (NAD+)
PshP_14127T0	K00128	ALDH; aldehyde dehydrogenase (NAD+)
PshP_10800T0	K14085	ALDH7A1; aldehyde dehydrogenase family 7 member A1
00072 Synthesis and degradation of ketone bodies [PATH:ko00072]
PshP_04304T0	K01641	E2.3.3.10; hydroxymethylglutaryl-CoA synthase
PshP_11550T0	K01640	E4.1.3.4, HMGCL, hmgL; hydroxymethylglutaryl-CoA lyase
PshP_11551T0	K01640	E4.1.3.4, HMGCL, hmgL; hydroxymethylglutaryl-CoA lyase
PshP_12984T0	K01640	E4.1.3.4, HMGCL, hmgL; hydroxymethylglutaryl-CoA lyase
PshP_01592T0	K01027	OXCT; 3-oxoacid CoA-transferase
PshP_04276T0	K01027	OXCT; 3-oxoacid CoA-transferase
PshP_04626T0	K00626	E2.3.1.9, atoB; acetyl-CoA C-acetyltransferase
PshP_06050T0	K00626	E2.3.1.9, atoB; acetyl-CoA C-acetyltransferase
PshP_09465T0	K00626	E2.3.1.9, atoB; acetyl-CoA C-acetyltransferase
00100 Steroid biosynthesis [PATH:ko00100]
PshP_06874T0	K00801	FDFT1; farnesyl-diphosphate farnesyltransferase
PshP_08979T0	K00511	SQLE, ERG1; squalene monooxygenase
PshP_01197T0	K01852	LSS, ERG7; lanosterol synthase
PshP_12967T0	K01852	LSS, ERG7; lanosterol synthase
PshP_08706T0	K05917	CYP51; sterol 14-demethylase
PshP_14729T0	K00222	TM7SF2, ERG24; Delta14-sterol reductase
PshP_16486T0	K00222	TM7SF2, ERG24; Delta14-sterol reductase
PshP_12668T0	K07750	E1.14.13.72, SC4MOL, ERG25; methylsterol monooxygenase
PshP_04712T0	K07748	E1.1.1.170, NSDHL, ERG26; sterol-4alpha-carboxylate 3-dehydrogenase (decarboxylating)
PshP_10391T0	K09827	ERG27; 3-keto steroid reductase
PshP_15191T0	K09827	ERG27; 3-keto steroid reductase
PshP_15892T0	K09827	ERG27; 3-keto steroid reductase
PshP_05865T0	K00637	SOAT; sterol O-acyltransferase
PshP_03646T0	K00559	E2.1.1.41, SMT1, ERG6; sterol 24-C-methyltransferase
PshP_06845T0	K00559	E2.1.1.41, SMT1, ERG6; sterol 24-C-methyltransferase
PshP_15872T0	K00559	E2.1.1.41, SMT1, ERG6; sterol 24-C-methyltransferase
PshP_14893T0	K09829	ERG2; C-8 sterol isomerase
PshP_13253T0	K00223	ERG4; Delta24(24(1))-sterol reductase
00120 Primary bile acid biosynthesis [PATH:ko00120]
PshP_04823T0	K11992	ACOT8, PTE; acyl-CoA thioesterase 8
PshP_05334T0	K11992	ACOT8, PTE; acyl-CoA thioesterase 8
00140 Steroid hormone biosynthesis [PATH:ko00140]
PshP_04214T0	K10251	HSD17B12, KAR, IFA38; 17beta-estradiol 17-dehydrogenase / very-long-chain 3-oxoacyl-CoA reductase
00561 Glycerolipid metabolism [PATH:ko00561]
PshP_06981T0	K15918	GLYK; D-glycerate 3-kinase
PshP_16204T0	K15918	GLYK; D-glycerate 3-kinase
PshP_03468T0	K00128	ALDH; aldehyde dehydrogenase (NAD+)
PshP_07905T0	K00128	ALDH; aldehyde dehydrogenase (NAD+)
PshP_07914T0	K00128	ALDH; aldehyde dehydrogenase (NAD+)
PshP_09435T0	K00128	ALDH; aldehyde dehydrogenase (NAD+)
PshP_14127T0	K00128	ALDH; aldehyde dehydrogenase (NAD+)
PshP_10800T0	K14085	ALDH7A1; aldehyde dehydrogenase family 7 member A1
PshP_08920T0	K00863	DAK, TKFC; triose/dihydroxyacetone kinase / FAD-AMP lyase (cyclizing)
PshP_13424T0	K00863	DAK, TKFC; triose/dihydroxyacetone kinase / FAD-AMP lyase (cyclizing)
PshP_01913T0	K00864	glpK, GK; glycerol kinase
PshP_12981T0	K00864	glpK, GK; glycerol kinase
PshP_15791T0	K00864	glpK, GK; glycerol kinase
PshP_02952T0	K13507	GAT; glycerol-3-phosphate O-acyltransferase / dihydroxyacetone phosphate acyltransferase
PshP_14374T0	K13507	GAT; glycerol-3-phosphate O-acyltransferase / dihydroxyacetone phosphate acyltransferase
PshP_15379T0	K13507	GAT; glycerol-3-phosphate O-acyltransferase / dihydroxyacetone phosphate acyltransferase
PshP_04093T0	K13509	AGPAT1_2; lysophosphatidate acyltransferase
PshP_10262T0	K13519	LPT1, ALE1; lysophospholipid acyltransferase
PshP_00886T0	K15728	LPIN; phosphatidate phosphatase LPIN
PshP_07361T0	K18693	DPP1, DPPL, PLPP4_5; diacylglycerol diphosphate phosphatase / phosphatidate phosphatase
PshP_14115T0	K18693	DPP1, DPPL, PLPP4_5; diacylglycerol diphosphate phosphatase / phosphatidate phosphatase
PshP_14116T0	K18693	DPP1, DPPL, PLPP4_5; diacylglycerol diphosphate phosphatase / phosphatidate phosphatase
PshP_08392T0	K00679	E2.3.1.158; phospholipid:diacylglycerol acyltransferase
PshP_08394T0	K00679	E2.3.1.158; phospholipid:diacylglycerol acyltransferase
PshP_14040T0	K00679	E2.3.1.158; phospholipid:diacylglycerol acyltransferase
PshP_13057T0	K01054	MGLL; acylglycerol lipase
PshP_01875T0	K14457	MOGAT2, MGAT2; 2-acylglycerol O-acyltransferase 2
PshP_16006T0	K14457	MOGAT2, MGAT2; 2-acylglycerol O-acyltransferase 2
PshP_00018T0	K07407	E3.2.1.22B, galA, rafA; alpha-galactosidase
PshP_00019T0	K07407	E3.2.1.22B, galA, rafA; alpha-galactosidase
PshP_04485T0	K07407	E3.2.1.22B, galA, rafA; alpha-galactosidase
PshP_04486T0	K07407	E3.2.1.22B, galA, rafA; alpha-galactosidase
PshP_04512T0	K07407	E3.2.1.22B, galA, rafA; alpha-galactosidase
PshP_04541T0	K07407	E3.2.1.22B, galA, rafA; alpha-galactosidase
PshP_06757T0	K07407	E3.2.1.22B, galA, rafA; alpha-galactosidase
00564 Glycerophospholipid metabolism [PATH:ko00564]
PshP_08803T0	K00006	GPD1; glycerol-3-phosphate dehydrogenase (NAD+)
PshP_15898T0	K00111	glpA, glpD; glycerol-3-phosphate dehydrogenase
PshP_02952T0	K13507	GAT; glycerol-3-phosphate O-acyltransferase / dihydroxyacetone phosphate acyltransferase
PshP_14374T0	K13507	GAT; glycerol-3-phosphate O-acyltransferase / dihydroxyacetone phosphate acyltransferase
PshP_15379T0	K13507	GAT; glycerol-3-phosphate O-acyltransferase / dihydroxyacetone phosphate acyltransferase
PshP_04093T0	K13509	AGPAT1_2; lysophosphatidate acyltransferase
PshP_10262T0	K13519	LPT1, ALE1; lysophospholipid acyltransferase
PshP_00886T0	K15728	LPIN; phosphatidate phosphatase LPIN
PshP_07361T0	K18693	DPP1, DPPL, PLPP4_5; diacylglycerol diphosphate phosphatase / phosphatidate phosphatase
PshP_14115T0	K18693	DPP1, DPPL, PLPP4_5; diacylglycerol diphosphate phosphatase / phosphatidate phosphatase
PshP_14116T0	K18693	DPP1, DPPL, PLPP4_5; diacylglycerol diphosphate phosphatase / phosphatidate phosphatase
PshP_11496T0	K16368	DGK1; diacylglycerol kinase (CTP)
PshP_05651T0	K18694	PGC1; phosphatidylglycerol phospholipase C
PshP_05653T0	K18694	PGC1; phosphatidylglycerol phospholipase C
PshP_06722T0	K18694	PGC1; phosphatidylglycerol phospholipase C
PshP_02334T0	K01115	PLD1_2; phospholipase D1/2
PshP_03151T0	K01115	PLD1_2; phospholipase D1/2
PshP_14321T0	K06130	LYPLA2; lysophospholipase II
PshP_01932T0	K13333	PLB; lysophospholipase
PshP_01937T0	K13333	PLB; lysophospholipase
PshP_02753T0	K13333	PLB; lysophospholipase
PshP_05982T0	K13333	PLB; lysophospholipase
PshP_05987T0	K13333	PLB; lysophospholipase
PshP_06582T0	K13333	PLB; lysophospholipase
PshP_06583T0	K13333	PLB; lysophospholipase
PshP_07020T0	K13333	PLB; lysophospholipase
PshP_07048T0	K13333	PLB; lysophospholipase
PshP_07216T0	K13333	PLB; lysophospholipase
PshP_09500T0	K13333	PLB; lysophospholipase
PshP_09501T0	K13333	PLB; lysophospholipase
PshP_11727T0	K13333	PLB; lysophospholipase
PshP_12611T0	K13333	PLB; lysophospholipase
PshP_13532T0	K13333	PLB; lysophospholipase
PshP_14090T0	K13333	PLB; lysophospholipase
PshP_14091T0	K13333	PLB; lysophospholipase
PshP_07826T0	K14676	NTE, NRE; lysophospholipid hydrolase
PshP_11553T0	K00866	CKI1; choline kinase
PshP_12986T0	K00866	CKI1; choline kinase
PshP_14578T0	K00968	PCYT1; choline-phosphate cytidylyltransferase
PshP_06780T0	K00993	EPT1; ethanolaminephosphotransferase
PshP_11446T0	K00993	EPT1; ethanolaminephosphotransferase
PshP_08869T0	K00967	PCYT2; ethanolamine-phosphate cytidylyltransferase
PshP_07879T0	K16369	CHO2; phosphatidylethanolamine N-methyltransferase
PshP_07880T0	K16369	CHO2; phosphatidylethanolamine N-methyltransferase
PshP_07881T0	K16369	CHO2; phosphatidylethanolamine N-methyltransferase
PshP_07852T0	K00550	OPI3; methylene-fatty-acyl-phospholipid synthase
PshP_09931T0	K00981	E2.7.7.41, CDS1, CDS2, cdsA; phosphatidate cytidylyltransferase
PshP_03901T0	K17103	CHO1, pssA; CDP-diacylglycerol---serine O-phosphatidyltransferase
PshP_14253T0	K08730	PTDSS2; phosphatidylserine synthase 2
PshP_00865T0	K01613	psd, PISD; phosphatidylserine decarboxylase
PshP_13728T0	K01613	psd, PISD; phosphatidylserine decarboxylase
PshP_07054T0	K00995	pgsA, PGS1; CDP-diacylglycerol---glycerol-3-phosphate 3-phosphatidyltransferase
PshP_14897T0	K00995	pgsA, PGS1; CDP-diacylglycerol---glycerol-3-phosphate 3-phosphatidyltransferase
PshP_04827T0	K01094	GEP4; phosphatidylglycerophosphatase GEP4
PshP_05178T0	K08744	CRLS; cardiolipin synthase (CMP-forming)
PshP_11043T0	K13511	TAZ; monolysocardiolipin acyltransferase
PshP_11258T0	K00999	CDIPT; CDP-diacylglycerol--inositol 3-phosphatidyltransferase
PshP_11259T0	K00999	CDIPT; CDP-diacylglycerol--inositol 3-phosphatidyltransferase
PshP_09235T0	K13516	MBOAT7; lysophospholipid acyltransferase 7
00565 Ether lipid metabolism [PATH:ko00565]
PshP_06780T0	K00993	EPT1; ethanolaminephosphotransferase
PshP_11446T0	K00993	EPT1; ethanolaminephosphotransferase
PshP_02334T0	K01115	PLD1_2; phospholipase D1/2
PshP_03151T0	K01115	PLD1_2; phospholipase D1/2
PshP_10262T0	K13519	LPT1, ALE1; lysophospholipid acyltransferase
PshP_07150T0	K16794	PAFAH1B1, LIS1; platelet-activating factor acetylhydrolase IB subunit alpha
PshP_14602T0	K01062	PLA2G7, PAFAH; platelet-activating factor acetylhydrolase
PshP_16014T0	K01062	PLA2G7, PAFAH; platelet-activating factor acetylhydrolase
00600 Sphingolipid metabolism [PATH:ko00600]
PshP_04034T0	K00654	SPT; serine palmitoyltransferase
PshP_04039T0	K00654	SPT; serine palmitoyltransferase
PshP_09384T0	K00654	SPT; serine palmitoyltransferase
PshP_09633T0	K00654	SPT; serine palmitoyltransferase
PshP_10784T0	K00654	SPT; serine palmitoyltransferase
PshP_06339T0	K04708	E1.1.1.102; 3-dehydrosphinganine reductase
PshP_07694T0	K04709	LAG1; Acyl-CoA-dependent ceramide synthase
PshP_07717T0	K04709	LAG1; Acyl-CoA-dependent ceramide synthase
PshP_08924T0	K04711	ACER3, YDC1; dihydroceramidase
PshP_12350T0	K04711	ACER3, YDC1; dihydroceramidase
PshP_13421T0	K04711	ACER3, YDC1; dihydroceramidase
PshP_00940T0	K04712	DEGS; sphingolipid 4-desaturase/C4-monooxygenase
PshP_13877T0	K04712	DEGS; sphingolipid 4-desaturase/C4-monooxygenase
PshP_05293T0	K04713	SUR2; sphinganine C4-monooxygenase
PshP_03098T0	K12350	SMPD1, ASM; sphingomyelin phosphodiesterase
PshP_07114T0	K12351	SMPD2; sphingomyelin phosphodiesterase 2
PshP_07116T0	K12351	SMPD2; sphingomyelin phosphodiesterase 2
PshP_04475T0	K04718	SPHK; sphingosine kinase
PshP_12863T0	K01634	SGPL1, DPL1; sphinganine-1-phosphate aldolase
PshP_14461T0	K01634	SGPL1, DPL1; sphinganine-1-phosphate aldolase
PshP_07701T0	K00720	UGCG; ceramide glucosyltransferase
PshP_00018T0	K07407	E3.2.1.22B, galA, rafA; alpha-galactosidase
PshP_00019T0	K07407	E3.2.1.22B, galA, rafA; alpha-galactosidase
PshP_04485T0	K07407	E3.2.1.22B, galA, rafA; alpha-galactosidase
PshP_04486T0	K07407	E3.2.1.22B, galA, rafA; alpha-galactosidase
PshP_04512T0	K07407	E3.2.1.22B, galA, rafA; alpha-galactosidase
PshP_04541T0	K07407	E3.2.1.22B, galA, rafA; alpha-galactosidase
PshP_06757T0	K07407	E3.2.1.22B, galA, rafA; alpha-galactosidase
00590 Arachidonic acid metabolism [PATH:ko00590]
PshP_04042T0	K11987	PTGS2, COX2; prostaglandin-endoperoxide synthase 2
PshP_03617T0	K04097	HPGDS; prostaglandin-H2 D-isomerase / glutathione transferase
PshP_13850T0	K04097	HPGDS; prostaglandin-H2 D-isomerase / glutathione transferase
PshP_13390T0	K01254	LTA4H; leukotriene-A4 hydrolase
PshP_07645T0	K18592	GGT1_5, CD224; gamma-glutamyltranspeptidase / glutathione hydrolase / leukotriene-C4 hydrolase
PshP_07646T0	K18592	GGT1_5, CD224; gamma-glutamyltranspeptidase / glutathione hydrolase / leukotriene-C4 hydrolase
PshP_13461T0	K00432	gpx; glutathione peroxidase
PshP_00987T0	K08726	EPHX2; soluble epoxide hydrolase / lipid-phosphate phosphatase
00591 Linoleic acid metabolism [PATH:ko00591]
PshP_15843T0	K17862	PPOC; linoleate 10R-lipoxygenase
00592 alpha-Linolenic acid metabolism [PATH:ko00592]
PshP_01350T0	K00232	E1.3.3.6, ACOX1, ACOX3; acyl-CoA oxidase
PshP_06891T0	K00232	E1.3.3.6, ACOX1, ACOX3; acyl-CoA oxidase
PshP_07863T0	K00232	E1.3.3.6, ACOX1, ACOX3; acyl-CoA oxidase
PshP_08643T0	K00232	E1.3.3.6, ACOX1, ACOX3; acyl-CoA oxidase
PshP_13891T0	K00232	E1.3.3.6, ACOX1, ACOX3; acyl-CoA oxidase
PshP_15010T0	K00232	E1.3.3.6, ACOX1, ACOX3; acyl-CoA oxidase
PshP_02841T0	K07513	ACAA1; acetyl-CoA acyltransferase 1
PshP_14699T0	K07513	ACAA1; acetyl-CoA acyltransferase 1
01040 Biosynthesis of unsaturated fatty acids [PATH:ko01040]
PshP_03217T0	K10246	ELO3; fatty acid elongase 3
PshP_15067T0	K10246	ELO3; fatty acid elongase 3
PshP_00623T0	K00059	fabG; 3-oxoacyl-[acyl-carrier protein] reductase
PshP_04214T0	K10251	HSD17B12, KAR, IFA38; 17beta-estradiol 17-dehydrogenase / very-long-chain 3-oxoacyl-CoA reductase
PshP_06068T0	K10703	PHS1, PAS2; very-long-chain (3R)-3-hydroxyacyl-CoA dehydratase
PshP_04723T0	K10258	TER, TSC13, CER10; very-long-chain enoyl-CoA reductase
PshP_00170T0	K00507	SCD, desC; stearoyl-CoA desaturase (Delta-9 desaturase)
PshP_05287T0	K00507	SCD, desC; stearoyl-CoA desaturase (Delta-9 desaturase)
PshP_06564T0	K00507	SCD, desC; stearoyl-CoA desaturase (Delta-9 desaturase)
PshP_01350T0	K00232	E1.3.3.6, ACOX1, ACOX3; acyl-CoA oxidase
PshP_06891T0	K00232	E1.3.3.6, ACOX1, ACOX3; acyl-CoA oxidase
PshP_07863T0	K00232	E1.3.3.6, ACOX1, ACOX3; acyl-CoA oxidase
PshP_08643T0	K00232	E1.3.3.6, ACOX1, ACOX3; acyl-CoA oxidase
PshP_13891T0	K00232	E1.3.3.6, ACOX1, ACOX3; acyl-CoA oxidase
PshP_15010T0	K00232	E1.3.3.6, ACOX1, ACOX3; acyl-CoA oxidase
PshP_02841T0	K07513	ACAA1; acetyl-CoA acyltransferase 1
PshP_14699T0	K07513	ACAA1; acetyl-CoA acyltransferase 1
01004 Lipid biosynthesis proteins [BR:ko01004]
PshP_00357T0	K00668	FAS1; fatty acid synthase subunit beta, fungi type
PshP_01077T0	K00668	FAS1; fatty acid synthase subunit beta, fungi type
PshP_01078T0	K00668	FAS1; fatty acid synthase subunit beta, fungi type
PshP_13435T0	K00668	FAS1; fatty acid synthase subunit beta, fungi type
PshP_13446T0	K00668	FAS1; fatty acid synthase subunit beta, fungi type
PshP_01075T0	K00667	FAS2; fatty acid synthase subunit alpha, fungi type
PshP_00415T0	K00645	fabD; [acyl-carrier-protein] S-malonyltransferase
PshP_00623T0	K00059	fabG; 3-oxoacyl-[acyl-carrier protein] reductase
PshP_04214T0	K10251	HSD17B12, KAR, IFA38; 17beta-estradiol 17-dehydrogenase / very-long-chain 3-oxoacyl-CoA reductase
PshP_06068T0	K10703	PHS1, PAS2; very-long-chain (3R)-3-hydroxyacyl-CoA dehydratase
PshP_04723T0	K10258	TER, TSC13, CER10; very-long-chain enoyl-CoA reductase
PshP_10493T0	K01074	PPT; palmitoyl-protein thioesterase
PshP_00170T0	K00507	SCD, desC; stearoyl-CoA desaturase (Delta-9 desaturase)
PshP_05287T0	K00507	SCD, desC; stearoyl-CoA desaturase (Delta-9 desaturase)
PshP_06564T0	K00507	SCD, desC; stearoyl-CoA desaturase (Delta-9 desaturase)
PshP_00940T0	K04712	DEGS; sphingolipid 4-desaturase/C4-monooxygenase
PshP_13877T0	K04712	DEGS; sphingolipid 4-desaturase/C4-monooxygenase
PshP_03217T0	K10246	ELO3; fatty acid elongase 3
PshP_15067T0	K10246	ELO3; fatty acid elongase 3
PshP_10065T0	K01895	ACSS, acs; acetyl-CoA synthetase
PshP_01399T0	K01897	ACSL, fadD; long-chain acyl-CoA synthetase
PshP_05061T0	K01897	ACSL, fadD; long-chain acyl-CoA synthetase
PshP_07525T0	K01897	ACSL, fadD; long-chain acyl-CoA synthetase
PshP_02952T0	K13507	GAT; glycerol-3-phosphate O-acyltransferase / dihydroxyacetone phosphate acyltransferase
PshP_14374T0	K13507	GAT; glycerol-3-phosphate O-acyltransferase / dihydroxyacetone phosphate acyltransferase
PshP_15379T0	K13507	GAT; glycerol-3-phosphate O-acyltransferase / dihydroxyacetone phosphate acyltransferase
PshP_04093T0	K13509	AGPAT1_2; lysophosphatidate acyltransferase
PshP_11043T0	K13511	TAZ; monolysocardiolipin acyltransferase
PshP_10262T0	K13519	LPT1, ALE1; lysophospholipid acyltransferase
PshP_09235T0	K13516	MBOAT7; lysophospholipid acyltransferase 7
09104 Nucleotide metabolism
00230 Purine metabolism [PATH:ko00230]
PshP_12355T0	K01515	nudF; ADP-ribose pyrophosphatase
PshP_13061T0	K01835	pgm; phosphoglucomutase
PshP_09298T0	K15779	PGM2; phosphoglucomutase / phosphopentomutase
PshP_08724T0	K00948	PRPS, prsA; ribose-phosphate pyrophosphokinase
PshP_08987T0	K00948	PRPS, prsA; ribose-phosphate pyrophosphokinase
PshP_01450T0	K00764	purF, PPAT; amidophosphoribosyltransferase
PshP_05660T0	K11788	ADE5; phosphoribosylamine--glycine ligase / phosphoribosylformylglycinamidine cyclo-ligase
PshP_00250T0	K00601	E2.1.2.2; phosphoribosylglycinamide formyltransferase
PshP_04057T0	K01952	purL, PFAS; phosphoribosylformylglycinamidine synthase
PshP_07393T0	K11808	ADE2; phosphoribosylaminoimidazole carboxylase
PshP_12013T0	K11808	ADE2; phosphoribosylaminoimidazole carboxylase
PshP_12866T0	K01923	purC; phosphoribosylaminoimidazole-succinocarboxamide synthase
PshP_12128T0	K01756	purB, ADSL; adenylosuccinate lyase
PshP_12139T0	K00602	purH; phosphoribosylaminoimidazolecarboxamide formyltransferase / IMP cyclohydrolase
PshP_11854T0	K00759	APRT, apt; adenine phosphoribosyltransferase
PshP_12998T0	K00759	APRT, apt; adenine phosphoribosyltransferase
PshP_04246T0	K03783	punA, PNP; purine-nucleoside phosphorylase
PshP_01053T0	K00088	IMPDH, guaB; IMP dehydrogenase
PshP_02984T0	K00940	ndk, NME; nucleoside-diphosphate kinase
PshP_03409T0	K01519	ITPA; inosine triphosphate pyrophosphatase
PshP_15018T0	K01951	guaA, GMPS; GMP synthase (glutamine-hydrolysing)
PshP_11432T0	K01487	E3.5.4.3, guaD; guanine deaminase
PshP_01724T0	K00942	E2.7.4.8, gmk; guanylate kinase
PshP_02376T0	K00873	PK, pyk; pyruvate kinase
PshP_16507T0	K00873	PK, pyk; pyruvate kinase
PshP_16508T0	K00873	PK, pyk; pyruvate kinase
PshP_16509T0	K00873	PK, pyk; pyruvate kinase
PshP_08675T0	K10807	RRM1; ribonucleoside-diphosphate reductase subunit M1
PshP_09192T0	K10808	RRM2; ribonucleoside-diphosphate reductase subunit M2
PshP_07076T0	K02999	RPA1, POLR1A; DNA-directed RNA polymerase I subunit RPA1
PshP_02864T0	K03002	RPA2, POLR1B; DNA-directed RNA polymerase I subunit RPA2
PshP_12322T0	K03002	RPA2, POLR1B; DNA-directed RNA polymerase I subunit RPA2
PshP_13007T0	K03000	RPA12, ZNRD1; DNA-directed RNA polymerase I subunit RPA12
PshP_16563T0	K03004	RPA43; DNA-directed RNA polymerase I subunit RPA43
PshP_00989T0	K03006	RPB1, POLR2A; DNA-directed RNA polymerase II subunit RPB1
PshP_01046T0	K03006	RPB1, POLR2A; DNA-directed RNA polymerase II subunit RPB1
PshP_09991T0	K03010	RPB2, POLR2B; DNA-directed RNA polymerase II subunit RPB2
PshP_09992T0	K03010	RPB2, POLR2B; DNA-directed RNA polymerase II subunit RPB2
PshP_13755T0	K03011	RPB3, POLR2C; DNA-directed RNA polymerase II subunit RPB3
PshP_15262T0	K03011	RPB3, POLR2C; DNA-directed RNA polymerase II subunit RPB3
PshP_10802T0	K03012	RPB4, POLR2D; DNA-directed RNA polymerase II subunit RPB4
PshP_07215T0	K03013	RPB5, POLR2E; DNA-directed RNA polymerases I, II, and III subunit RPABC1
PshP_05246T0	K03014	RPB6, POLR2F; DNA-directed RNA polymerases I, II, and III subunit RPABC2
PshP_14183T0	K03014	RPB6, POLR2F; DNA-directed RNA polymerases I, II, and III subunit RPABC2
PshP_10257T0	K03015	RPB7, POLR2G; DNA-directed RNA polymerase II subunit RPB7
PshP_05658T0	K03016	RPB8, POLR2H; DNA-directed RNA polymerases I, II, and III subunit RPABC3
PshP_13080T0	K03017	RPB9, POLR2I; DNA-directed RNA polymerase II subunit RPB9
PshP_12233T0	K03007	RPB10, POLR2L; DNA-directed RNA polymerases I, II, and III subunit RPABC5
PshP_02411T0	K03008	RPB11, POLR2J; DNA-directed RNA polymerase II subunit RPB11
PshP_05809T0	K03018	RPC1, POLR3A; DNA-directed RNA polymerase III subunit RPC1
PshP_08707T0	K03021	RPC2, POLR3B; DNA-directed RNA polymerase III subunit RPC2
PshP_08984T0	K03023	RPC3, POLR3C; DNA-directed RNA polymerase III subunit RPC3
PshP_14344T0	K03026	RPC4, POLR3D; DNA-directed RNA polymerase III subunit RPC4
PshP_00148T0	K03027	RPC40, POLR1C; DNA-directed RNA polymerases I and III subunit RPAC1
PshP_02050T0	K03019	RPC11, POLR3K; DNA-directed RNA polymerase III subunit RPC11
PshP_07690T0	K03020	RPC19, POLR1D; DNA-directed RNA polymerases I and III subunit RPAC2
PshP_14676T0	K03022	RPC8, POLR3H; DNA-directed RNA polymerase III subunit RPC8
PshP_16408T0	K03022	RPC8, POLR3H; DNA-directed RNA polymerase III subunit RPC8
PshP_08468T0	K03025	RPC6, POLR3F; DNA-directed RNA polymerase III subunit RPC6
PshP_07827T0	K02320	POLA1; DNA polymerase alpha subunit A
PshP_04602T0	K02321	POLA2; DNA polymerase alpha subunit B
PshP_08339T0	K02685	PRI2; DNA primase large subunit
PshP_07818T0	K02328	POLD2; DNA polymerase delta subunit 2
PshP_04097T0	K02324	POLE1; DNA polymerase epsilon subunit 1
PshP_14140T0	K02325	POLE2; DNA polymerase epsilon subunit 2
PshP_14144T0	K02325	POLE2; DNA polymerase epsilon subunit 2
PshP_05977T0	K03506	POLE4; DNA polymerase epsilon subunit 4
PshP_00060T0	K01514	PRUNE, PPX1; exopolyphosphatase
PshP_09344T0	K01514	PRUNE, PPX1; exopolyphosphatase
PshP_03353T0	K01768	E4.6.1.1; adenylate cyclase
PshP_02071T0	K13761	PDE9; high affinity cGMP-specific 3',5'-cyclic phosphodiesterase 9
PshP_07197T0	K01939	purA, ADSS; adenylosuccinate synthase
PshP_14017T0	K01490	AMPD; AMP deaminase
PshP_08461T0	K00856	E2.7.1.20, ADK; adenosine kinase
PshP_10008T0	K00856	E2.7.1.20, ADK; adenosine kinase
PshP_01769T0	K01488	add, ADA; adenosine deaminase
PshP_05797T0	K00939	adk, AK; adenylate kinase
PshP_06422T0	K18532	AK6, FAP7; adenylate kinase
PshP_13764T0	K01522	FHIT; bis(5'-adenosyl)-triphosphatase
PshP_13866T0	K01466	allB; allantoinase
PshP_13870T0	K01466	allB; allantoinase
PshP_00839T0	K01477	alc, ALLC; allantoicase
PshP_07492T0	K01427	URE; urease
00240 Pyrimidine metabolism [PATH:ko00240]
PshP_00358T0	K11541	URA2; carbamoyl-phosphate synthase / aspartate carbamoyltransferase
PshP_02122T0	K11541	URA2; carbamoyl-phosphate synthase / aspartate carbamoyltransferase
PshP_04900T0	K11541	URA2; carbamoyl-phosphate synthase / aspartate carbamoyltransferase
PshP_05069T0	K11541	URA2; carbamoyl-phosphate synthase / aspartate carbamoyltransferase
PshP_05786T0	K01955	carB, CPA2; carbamoyl-phosphate synthase large subunit
PshP_05791T0	K01955	carB, CPA2; carbamoyl-phosphate synthase large subunit
PshP_03541T0	K01465	URA4, pyrC; dihydroorotase
PshP_11175T0	K00254	DHODH, pyrD; dihydroorotate dehydrogenase
PshP_03136T0	K00762	pyrE; orotate phosphoribosyltransferase
PshP_09532T0	K00762	pyrE; orotate phosphoribosyltransferase
PshP_13455T0	K01591	pyrF; orotidine-5'-phosphate decarboxylase
PshP_00601T0	K13800	CMPK1, UMPK; UMP-CMP kinase
PshP_11500T0	K13800	CMPK1, UMPK; UMP-CMP kinase
PshP_02984T0	K00940	ndk, NME; nucleoside-diphosphate kinase
PshP_11477T0	K01937	pyrG, CTPS; CTP synthase
PshP_07076T0	K02999	RPA1, POLR1A; DNA-directed RNA polymerase I subunit RPA1
PshP_02864T0	K03002	RPA2, POLR1B; DNA-directed RNA polymerase I subunit RPA2
PshP_12322T0	K03002	RPA2, POLR1B; DNA-directed RNA polymerase I subunit RPA2
PshP_13007T0	K03000	RPA12, ZNRD1; DNA-directed RNA polymerase I subunit RPA12
PshP_16563T0	K03004	RPA43; DNA-directed RNA polymerase I subunit RPA43
PshP_00989T0	K03006	RPB1, POLR2A; DNA-directed RNA polymerase II subunit RPB1
PshP_01046T0	K03006	RPB1, POLR2A; DNA-directed RNA polymerase II subunit RPB1
PshP_09991T0	K03010	RPB2, POLR2B; DNA-directed RNA polymerase II subunit RPB2
PshP_09992T0	K03010	RPB2, POLR2B; DNA-directed RNA polymerase II subunit RPB2
PshP_13755T0	K03011	RPB3, POLR2C; DNA-directed RNA polymerase II subunit RPB3
PshP_15262T0	K03011	RPB3, POLR2C; DNA-directed RNA polymerase II subunit RPB3
PshP_10802T0	K03012	RPB4, POLR2D; DNA-directed RNA polymerase II subunit RPB4
PshP_07215T0	K03013	RPB5, POLR2E; DNA-directed RNA polymerases I, II, and III subunit RPABC1
PshP_05246T0	K03014	RPB6, POLR2F; DNA-directed RNA polymerases I, II, and III subunit RPABC2
PshP_14183T0	K03014	RPB6, POLR2F; DNA-directed RNA polymerases I, II, and III subunit RPABC2
PshP_10257T0	K03015	RPB7, POLR2G; DNA-directed RNA polymerase II subunit RPB7
PshP_05658T0	K03016	RPB8, POLR2H; DNA-directed RNA polymerases I, II, and III subunit RPABC3
PshP_13080T0	K03017	RPB9, POLR2I; DNA-directed RNA polymerase II subunit RPB9
PshP_12233T0	K03007	RPB10, POLR2L; DNA-directed RNA polymerases I, II, and III subunit RPABC5
PshP_02411T0	K03008	RPB11, POLR2J; DNA-directed RNA polymerase II subunit RPB11
PshP_05809T0	K03018	RPC1, POLR3A; DNA-directed RNA polymerase III subunit RPC1
PshP_08707T0	K03021	RPC2, POLR3B; DNA-directed RNA polymerase III subunit RPC2
PshP_08984T0	K03023	RPC3, POLR3C; DNA-directed RNA polymerase III subunit RPC3
PshP_14344T0	K03026	RPC4, POLR3D; DNA-directed RNA polymerase III subunit RPC4
PshP_00148T0	K03027	RPC40, POLR1C; DNA-directed RNA polymerases I and III subunit RPAC1
PshP_02050T0	K03019	RPC11, POLR3K; DNA-directed RNA polymerase III subunit RPC11
PshP_07690T0	K03020	RPC19, POLR1D; DNA-directed RNA polymerases I and III subunit RPAC2
PshP_14676T0	K03022	RPC8, POLR3H; DNA-directed RNA polymerase III subunit RPC8
PshP_16408T0	K03022	RPC8, POLR3H; DNA-directed RNA polymerase III subunit RPC8
PshP_08468T0	K03025	RPC6, POLR3F; DNA-directed RNA polymerase III subunit RPC6
PshP_07827T0	K02320	POLA1; DNA polymerase alpha subunit A
PshP_04602T0	K02321	POLA2; DNA polymerase alpha subunit B
PshP_08339T0	K02685	PRI2; DNA primase large subunit
PshP_07818T0	K02328	POLD2; DNA polymerase delta subunit 2
PshP_04097T0	K02324	POLE1; DNA polymerase epsilon subunit 1
PshP_14140T0	K02325	POLE2; DNA polymerase epsilon subunit 2
PshP_14144T0	K02325	POLE2; DNA polymerase epsilon subunit 2
PshP_05977T0	K03506	POLE4; DNA polymerase epsilon subunit 4
PshP_03252T0	K00757	udp, UPP; uridine phosphorylase
PshP_03911T0	K00761	upp, UPRT; uracil phosphoribosyltransferase
PshP_02506T0	K16066	ydfG; 3-hydroxy acid dehydrogenase / malonic semialdehyde reductase
PshP_08675T0	K10807	RRM1; ribonucleoside-diphosphate reductase subunit M1
PshP_09192T0	K10808	RRM2; ribonucleoside-diphosphate reductase subunit M2
PshP_10593T0	K01489	cdd, CDA; cytidine deaminase
PshP_04246T0	K03783	punA, PNP; purine-nucleoside phosphorylase
PshP_05232T0	K01493	comEB; dCMP deaminase
PshP_05166T0	K00943	tmk, DTYMK; dTMP kinase
PshP_06728T0	K16330	K16330; pseudouridylate synthase / pseudouridine kinase
09105 Amino acid metabolism
00250 Alanine, aspartate and glutamate metabolism [PATH:ko00250]
PshP_07937T0	K14455	GOT2; aspartate aminotransferase, mitochondrial
PshP_07938T0	K14455	GOT2; aspartate aminotransferase, mitochondrial
PshP_10295T0	K14455	GOT2; aspartate aminotransferase, mitochondrial
PshP_12814T0	K14455	GOT2; aspartate aminotransferase, mitochondrial
PshP_13935T0	K14455	GOT2; aspartate aminotransferase, mitochondrial
PshP_13936T0	K14455	GOT2; aspartate aminotransferase, mitochondrial
PshP_15404T0	K14455	GOT2; aspartate aminotransferase, mitochondrial
PshP_09665T0	K01953	asnB, ASNS; asparagine synthase (glutamine-hydrolysing)
PshP_06537T0	K00814	GPT, ALT; alanine transaminase
PshP_02557T0	K00830	AGXT; alanine-glyoxylate transaminase / serine-glyoxylate transaminase / serine-pyruvate transaminase
PshP_00483T0	K01940	argG, ASS1; argininosuccinate synthase
PshP_08166T0	K01940	argG, ASS1; argininosuccinate synthase
PshP_15371T0	K01940	argG, ASS1; argininosuccinate synthase
PshP_00108T0	K01755	argH, ASL; argininosuccinate lyase
PshP_07197T0	K01939	purA, ADSS; adenylosuccinate synthase
PshP_12128T0	K01756	purB, ADSL; adenylosuccinate lyase
PshP_02942T0	K01580	E4.1.1.15, gadB, gadA, GAD; glutamate decarboxylase
PshP_14857T0	K01580	E4.1.1.15, gadB, gadA, GAD; glutamate decarboxylase
PshP_08725T0	K13524	ABAT; 4-aminobutyrate aminotransferase / (S)-3-amino-2-methylpropionate transaminase
PshP_13548T0	K00135	gabD; succinate-semialdehyde dehydrogenase / glutarate-semialdehyde dehydrogenase
PshP_04578T0	K00264	GLT1; glutamate synthase (NADPH/NADH)
PshP_05081T0	K00264	GLT1; glutamate synthase (NADPH/NADH)
PshP_09937T0	K15371	GDH2; glutamate dehydrogenase
PshP_08204T0	K00294	E1.2.1.88; 1-pyrroline-5-carboxylate dehydrogenase
PshP_08238T0	K00294	E1.2.1.88; 1-pyrroline-5-carboxylate dehydrogenase
PshP_00888T0	K01915	glnA, GLUL; glutamine synthetase
PshP_13022T0	K01915	glnA, GLUL; glutamine synthetase
PshP_00358T0	K11541	URA2; carbamoyl-phosphate synthase / aspartate carbamoyltransferase
PshP_02122T0	K11541	URA2; carbamoyl-phosphate synthase / aspartate carbamoyltransferase
PshP_04900T0	K11541	URA2; carbamoyl-phosphate synthase / aspartate carbamoyltransferase
PshP_05069T0	K11541	URA2; carbamoyl-phosphate synthase / aspartate carbamoyltransferase
PshP_05786T0	K01955	carB, CPA2; carbamoyl-phosphate synthase large subunit
PshP_05791T0	K01955	carB, CPA2; carbamoyl-phosphate synthase large subunit
PshP_03055T0	K00820	glmS, GFPT; glucosamine---fructose-6-phosphate aminotransferase (isomerizing)
PshP_05730T0	K00820	glmS, GFPT; glucosamine---fructose-6-phosphate aminotransferase (isomerizing)
PshP_01450T0	K00764	purF, PPAT; amidophosphoribosyltransferase
00260 Glycine, serine and threonine metabolism [PATH:ko00260]
PshP_10114T0	K00928	lysC; aspartate kinase
PshP_10117T0	K00928	lysC; aspartate kinase
PshP_10118T0	K00928	lysC; aspartate kinase
PshP_10122T0	K00928	lysC; aspartate kinase
PshP_00349T0	K00133	asd; aspartate-semialdehyde dehydrogenase
PshP_03078T0	K00003	E1.1.1.3; homoserine dehydrogenase
PshP_08353T0	K00872	thrB1; homoserine kinase
PshP_00610T0	K01733	thrC; threonine synthase
PshP_00618T0	K01733	thrC; threonine synthase
PshP_02370T0	K01620	ltaE; threonine aldolase
PshP_09078T0	K00600	glyA, SHMT; glycine hydroxymethyltransferase
PshP_14658T0	K00600	glyA, SHMT; glycine hydroxymethyltransferase
PshP_02557T0	K00830	AGXT; alanine-glyoxylate transaminase / serine-glyoxylate transaminase / serine-pyruvate transaminase
PshP_07436T0	K01834	PGAM, gpmA; 2,3-bisphosphoglycerate-dependent phosphoglycerate mutase
PshP_08283T0	K01834	PGAM, gpmA; 2,3-bisphosphoglycerate-dependent phosphoglycerate mutase
PshP_08296T0	K01834	PGAM, gpmA; 2,3-bisphosphoglycerate-dependent phosphoglycerate mutase
PshP_12835T0	K15634	gpmB; probable phosphoglycerate mutase
PshP_06981T0	K15918	GLYK; D-glycerate 3-kinase
PshP_16204T0	K15918	GLYK; D-glycerate 3-kinase
PshP_07306T0	K00058	serA, PHGDH; D-3-phosphoglycerate dehydrogenase / 2-oxoglutarate reductase
PshP_11091T0	K00831	serC, PSAT1; phosphoserine aminotransferase
PshP_02506T0	K16066	ydfG; 3-hydroxy acid dehydrogenase / malonic semialdehyde reductase
PshP_09456T0	K00643	E2.3.1.37, ALAS; 5-aminolevulinate synthase
PshP_09457T0	K00643	E2.3.1.37, ALAS; 5-aminolevulinate synthase
PshP_02820T0	K00276	AOC3, AOC2, tynA; primary-amine oxidase
PshP_13289T0	K00281	GLDC, gcvP; glycine dehydrogenase
PshP_04080T0	K00605	gcvT, AMT; aminomethyltransferase
PshP_04081T0	K00605	gcvT, AMT; aminomethyltransferase
PshP_04082T0	K00605	gcvT, AMT; aminomethyltransferase
PshP_11820T0	K00605	gcvT, AMT; aminomethyltransferase
PshP_07871T0	K00382	DLD, lpd, pdhD; dihydrolipoamide dehydrogenase
PshP_05338T0	K02437	gcvH, GCSH; glycine cleavage system H protein
PshP_03901T0	K17103	CHO1, pssA; CDP-diacylglycerol---serine O-phosphatidyltransferase
PshP_10800T0	K14085	ALDH7A1; aldehyde dehydrogenase family 7 member A1
PshP_13091T0	K01697	CBS; cystathionine beta-synthase
PshP_08969T0	K01758	CTH; cystathionine gamma-lyase
PshP_06406T0	K01754	E4.3.1.19, ilvA, tdcB; threonine dehydratase
PshP_10956T0	K01694	TRP; tryptophan synthase
PshP_14364T0	K01694	TRP; tryptophan synthase
00270 Cysteine and methionine metabolism [PATH:ko00270]
PshP_01701T0	K01738	cysK; cysteine synthase A
PshP_01703T0	K01738	cysK; cysteine synthase A
PshP_03488T0	K01738	cysK; cysteine synthase A
PshP_03490T0	K01738	cysK; cysteine synthase A
PshP_06570T0	K01738	cysK; cysteine synthase A
PshP_08969T0	K01758	CTH; cystathionine gamma-lyase
PshP_11260T0	K01760	metC; cystathionine beta-lyase
PshP_13091T0	K01697	CBS; cystathionine beta-synthase
PshP_12705T0	K00547	mmuM, BHMT2; homocysteine S-methyltransferase
PshP_01401T0	K00549	metE; 5-methyltetrahydropteroyltriglutamate--homocysteine methyltransferase
PshP_02509T0	K00549	metE; 5-methyltetrahydropteroyltriglutamate--homocysteine methyltransferase
PshP_08226T0	K00789	metK; S-adenosylmethionine synthetase
PshP_11741T0	K00789	metK; S-adenosylmethionine synthetase
PshP_15252T0	K00789	metK; S-adenosylmethionine synthetase
PshP_11476T0	K00772	mtaP, MTAP; 5'-methylthioadenosine phosphorylase
PshP_05831T0	K08963	mtnA; methylthioribose-1-phosphate isomerase
PshP_12245T0	K08964	mtnB; methylthioribulose-1-phosphate dehydratase
PshP_02090T0	K08967	mtnD, mtnZ, ADI1; 1,2-dihydroxy-3-keto-5-methylthiopentene dioxygenase
PshP_07310T0	K00558	DNMT1, dcm; DNA (cytosine-5)-methyltransferase 1
PshP_09143T0	K01251	E3.3.1.1, ahcY; adenosylhomocysteinase
PshP_10114T0	K00928	lysC; aspartate kinase
PshP_10117T0	K00928	lysC; aspartate kinase
PshP_10118T0	K00928	lysC; aspartate kinase
PshP_10122T0	K00928	lysC; aspartate kinase
PshP_00349T0	K00133	asd; aspartate-semialdehyde dehydrogenase
PshP_03078T0	K00003	E1.1.1.3; homoserine dehydrogenase
PshP_07806T0	K01739	metB; cystathionine gamma-synthase
PshP_01730T0	K00641	metX; homoserine O-acetyltransferase
PshP_05519T0	K00641	metX; homoserine O-acetyltransferase
PshP_05520T0	K00641	metX; homoserine O-acetyltransferase
PshP_10183T0	K00826	E2.6.1.42, ilvE; branched-chain amino acid aminotransferase
PshP_10269T0	K00826	E2.6.1.42, ilvE; branched-chain amino acid aminotransferase
PshP_10735T0	K11204	GCLC; glutamate--cysteine ligase catalytic subunit
PshP_09571T0	K21456	GSS; glutathione synthase
PshP_07937T0	K14455	GOT2; aspartate aminotransferase, mitochondrial
PshP_07938T0	K14455	GOT2; aspartate aminotransferase, mitochondrial
PshP_10295T0	K14455	GOT2; aspartate aminotransferase, mitochondrial
PshP_12814T0	K14455	GOT2; aspartate aminotransferase, mitochondrial
PshP_13935T0	K14455	GOT2; aspartate aminotransferase, mitochondrial
PshP_13936T0	K14455	GOT2; aspartate aminotransferase, mitochondrial
PshP_15404T0	K14455	GOT2; aspartate aminotransferase, mitochondrial
PshP_00651T0	K01011	TST, MPST, sseA; thiosulfate/3-mercaptopyruvate sulfurtransferase
PshP_14052T0	K00026	MDH2; malate dehydrogenase
PshP_14799T0	K00026	MDH2; malate dehydrogenase
PshP_15832T0	K00026	MDH2; malate dehydrogenase
00280 Valine, leucine and isoleucine degradation [PATH:ko00280]
PshP_10183T0	K00826	E2.6.1.42, ilvE; branched-chain amino acid aminotransferase
PshP_10269T0	K00826	E2.6.1.42, ilvE; branched-chain amino acid aminotransferase
PshP_01107T0	K00166	BCKDHA, bkdA1; 2-oxoisovalerate dehydrogenase E1 component alpha subunit
PshP_06181T0	K00167	BCKDHB, bkdA2; 2-oxoisovalerate dehydrogenase E1 component beta subunit
PshP_11282T0	K00167	BCKDHB, bkdA2; 2-oxoisovalerate dehydrogenase E1 component beta subunit
PshP_07871T0	K00382	DLD, lpd, pdhD; dihydrolipoamide dehydrogenase
PshP_05343T0	K00249	ACADM, acd; acyl-CoA dehydrogenase
PshP_15833T0	K00249	ACADM, acd; acyl-CoA dehydrogenase
PshP_15838T0	K00249	ACADM, acd; acyl-CoA dehydrogenase
PshP_15950T0	K00249	ACADM, acd; acyl-CoA dehydrogenase
PshP_16226T0	K00249	ACADM, acd; acyl-CoA dehydrogenase
PshP_06790T0	K00253	IVD, ivd; isovaleryl-CoA dehydrogenase
PshP_05747T0	K07511	ECHS1; enoyl-CoA hydratase
PshP_09198T0	K00022	HADH; 3-hydroxyacyl-CoA dehydrogenase
PshP_02841T0	K07513	ACAA1; acetyl-CoA acyltransferase 1
PshP_14699T0	K07513	ACAA1; acetyl-CoA acyltransferase 1
PshP_10789T0	K07508	ACAA2; acetyl-CoA acyltransferase 2
PshP_00129T0	K05605	HIBCH; 3-hydroxyisobutyryl-CoA hydrolase
PshP_14171T0	K00140	mmsA, iolA, ALDH6A1; malonate-semialdehyde dehydrogenase (acetylating) / methylmalonate-semialdehyde dehydrogenase
PshP_03468T0	K00128	ALDH; aldehyde dehydrogenase (NAD+)
PshP_07905T0	K00128	ALDH; aldehyde dehydrogenase (NAD+)
PshP_07914T0	K00128	ALDH; aldehyde dehydrogenase (NAD+)
PshP_09435T0	K00128	ALDH; aldehyde dehydrogenase (NAD+)
PshP_14127T0	K00128	ALDH; aldehyde dehydrogenase (NAD+)
PshP_10800T0	K14085	ALDH7A1; aldehyde dehydrogenase family 7 member A1
PshP_08725T0	K13524	ABAT; 4-aminobutyrate aminotransferase / (S)-3-amino-2-methylpropionate transaminase
PshP_01672T0	K01968	E6.4.1.4A; 3-methylcrotonyl-CoA carboxylase alpha subunit
PshP_13266T0	K01969	E6.4.1.4B; 3-methylcrotonyl-CoA carboxylase beta subunit
PshP_10820T0	K05607	AUH; methylglutaconyl-CoA hydratase
PshP_11550T0	K01640	E4.1.3.4, HMGCL, hmgL; hydroxymethylglutaryl-CoA lyase
PshP_11551T0	K01640	E4.1.3.4, HMGCL, hmgL; hydroxymethylglutaryl-CoA lyase
PshP_12984T0	K01640	E4.1.3.4, HMGCL, hmgL; hydroxymethylglutaryl-CoA lyase
PshP_01592T0	K01027	OXCT; 3-oxoacid CoA-transferase
PshP_04276T0	K01027	OXCT; 3-oxoacid CoA-transferase
PshP_04626T0	K00626	E2.3.1.9, atoB; acetyl-CoA C-acetyltransferase
PshP_06050T0	K00626	E2.3.1.9, atoB; acetyl-CoA C-acetyltransferase
PshP_09465T0	K00626	E2.3.1.9, atoB; acetyl-CoA C-acetyltransferase
PshP_04304T0	K01641	E2.3.3.10; hydroxymethylglutaryl-CoA synthase
00290 Valine, leucine and isoleucine biosynthesis [PATH:ko00290]
PshP_06406T0	K01754	E4.3.1.19, ilvA, tdcB; threonine dehydratase
PshP_00209T0	K01702	LEU1; 3-isopropylmalate dehydratase
PshP_00413T0	K01702	LEU1; 3-isopropylmalate dehydratase
PshP_03673T0	K00052	leuB, IMDH; 3-isopropylmalate dehydrogenase
PshP_03685T0	K00052	leuB, IMDH; 3-isopropylmalate dehydrogenase
PshP_11093T0	K01652	E2.2.1.6L, ilvB, ilvG, ilvI; acetolactate synthase I/II/III large subunit
PshP_09079T0	K01653	E2.2.1.6S, ilvH, ilvN; acetolactate synthase I/III small subunit
PshP_06930T0	K01687	ilvD; dihydroxy-acid dehydratase
PshP_10029T0	K01687	ilvD; dihydroxy-acid dehydratase
PshP_12269T0	K01687	ilvD; dihydroxy-acid dehydratase
PshP_15758T0	K01687	ilvD; dihydroxy-acid dehydratase
PshP_10183T0	K00826	E2.6.1.42, ilvE; branched-chain amino acid aminotransferase
PshP_10269T0	K00826	E2.6.1.42, ilvE; branched-chain amino acid aminotransferase
PshP_03785T0	K01649	leuA, IMS; 2-isopropylmalate synthase
PshP_03786T0	K01649	leuA, IMS; 2-isopropylmalate synthase
00300 Lysine biosynthesis [PATH:ko00300]
PshP_03078T0	K00003	E1.1.1.3; homoserine dehydrogenase
PshP_10114T0	K00928	lysC; aspartate kinase
PshP_10117T0	K00928	lysC; aspartate kinase
PshP_10118T0	K00928	lysC; aspartate kinase
PshP_10122T0	K00928	lysC; aspartate kinase
PshP_00349T0	K00133	asd; aspartate-semialdehyde dehydrogenase
PshP_08627T0	K01655	LYS21, LYS20; homocitrate synthase
PshP_15715T0	K17450	ACO2; homoaconitase
PshP_11735T0	K01705	LYS4; homoaconitate hydratase
PshP_15966T0	K01705	LYS4; homoaconitate hydratase
PshP_09423T0	K05824	LYS12; homoisocitrate dehydrogenase
PshP_15134T0	K05824	LYS12; homoisocitrate dehydrogenase
PshP_02944T0	K00143	LYS2; L-2-aminoadipate reductase
PshP_14854T0	K00143	LYS2; L-2-aminoadipate reductase
PshP_14855T0	K00143	LYS2; L-2-aminoadipate reductase
PshP_04654T0	K00290	LYS1; saccharopine dehydrogenase (NAD+, L-lysine forming)
00310 Lysine degradation [PATH:ko00310]
PshP_04654T0	K00290	LYS1; saccharopine dehydrogenase (NAD+, L-lysine forming)
PshP_06097T0	K14157	AASS; alpha-aminoadipic semialdehyde synthase
PshP_10800T0	K14085	ALDH7A1; aldehyde dehydrogenase family 7 member A1
PshP_04261T0	K00164	OGDH, sucA; 2-oxoglutarate dehydrogenase E1 component
PshP_02432T0	K00658	DLST, sucB; 2-oxoglutarate dehydrogenase E2 component (dihydrolipoamide succinyltransferase)
PshP_11690T0	K00252	GCDH, gcdH; glutaryl-CoA dehydrogenase
PshP_05747T0	K07511	ECHS1; enoyl-CoA hydratase
PshP_09198T0	K00022	HADH; 3-hydroxyacyl-CoA dehydrogenase
PshP_04626T0	K00626	E2.3.1.9, atoB; acetyl-CoA C-acetyltransferase
PshP_06050T0	K00626	E2.3.1.9, atoB; acetyl-CoA C-acetyltransferase
PshP_09465T0	K00626	E2.3.1.9, atoB; acetyl-CoA C-acetyltransferase
PshP_13548T0	K00135	gabD; succinate-semialdehyde dehydrogenase / glutarate-semialdehyde dehydrogenase
PshP_03981T0	K06101	ASH1L; histone-lysine N-methyltransferase ASH1L
PshP_07571T0	K11427	DOT1L, DOT1; histone-lysine N-methyltransferase, H3 lysine-79 specific
PshP_10254T0	K15588	NSD1; histone-lysine N-methyltransferase NSD1
PshP_08613T0	K11422	SETD1, SET1; histone-lysine N-methyltransferase SETD1
PshP_13372T0	K11423	SETD2, SET2; histone-lysine N-methyltransferase SETD2
PshP_13462T0	K11419	SUV39H, CLR4; histone-lysine N-methyltransferase SUV39H
PshP_06654T0	K11429	SUV420H; histone-lysine N-methyltransferase SUV420H
PshP_14443T0	K11430	EZH2; histone-lysine N-methyltransferase EZH2
PshP_08776T0	K00474	TMLHE; trimethyllysine dioxygenase
PshP_03468T0	K00128	ALDH; aldehyde dehydrogenase (NAD+)
PshP_07905T0	K00128	ALDH; aldehyde dehydrogenase (NAD+)
PshP_07914T0	K00128	ALDH; aldehyde dehydrogenase (NAD+)
PshP_09435T0	K00128	ALDH; aldehyde dehydrogenase (NAD+)
PshP_14127T0	K00128	ALDH; aldehyde dehydrogenase (NAD+)
00220 Arginine biosynthesis [PATH:ko00220]
PshP_01587T0	K00611	OTC, argF, argI; ornithine carbamoyltransferase
PshP_03375T0	K00611	OTC, argF, argI; ornithine carbamoyltransferase
PshP_11924T0	K00611	OTC, argF, argI; ornithine carbamoyltransferase
PshP_00483T0	K01940	argG, ASS1; argininosuccinate synthase
PshP_08166T0	K01940	argG, ASS1; argininosuccinate synthase
PshP_15371T0	K01940	argG, ASS1; argininosuccinate synthase
PshP_00108T0	K01755	argH, ASL; argininosuccinate lyase
PshP_02372T0	K01476	E3.5.3.1, rocF, arg; arginase
PshP_07492T0	K01427	URE; urease
PshP_00888T0	K01915	glnA, GLUL; glutamine synthetase
PshP_13022T0	K01915	glnA, GLUL; glutamine synthetase
PshP_09937T0	K15371	GDH2; glutamate dehydrogenase
PshP_07937T0	K14455	GOT2; aspartate aminotransferase, mitochondrial
PshP_07938T0	K14455	GOT2; aspartate aminotransferase, mitochondrial
PshP_10295T0	K14455	GOT2; aspartate aminotransferase, mitochondrial
PshP_12814T0	K14455	GOT2; aspartate aminotransferase, mitochondrial
PshP_13935T0	K14455	GOT2; aspartate aminotransferase, mitochondrial
PshP_13936T0	K14455	GOT2; aspartate aminotransferase, mitochondrial
PshP_15404T0	K14455	GOT2; aspartate aminotransferase, mitochondrial
PshP_06537T0	K00814	GPT, ALT; alanine transaminase
PshP_08011T0	K00618	E2.3.1.1; amino-acid N-acetyltransferase
PshP_14128T0	K12659	ARG56; N-acetyl-gamma-glutamyl-phosphate reductase / acetylglutamate kinase
PshP_15129T0	K12659	ARG56; N-acetyl-gamma-glutamyl-phosphate reductase / acetylglutamate kinase
PshP_02934T0	K00818	E2.6.1.11, argD; acetylornithine aminotransferase
PshP_13972T0	K00818	E2.6.1.11, argD; acetylornithine aminotransferase
00330 Arginine and proline metabolism [PATH:ko00330]
PshP_02252T0	K01581	E4.1.1.17, ODC1, speC, speF; ornithine decarboxylase
PshP_03468T0	K00128	ALDH; aldehyde dehydrogenase (NAD+)
PshP_07905T0	K00128	ALDH; aldehyde dehydrogenase (NAD+)
PshP_07914T0	K00128	ALDH; aldehyde dehydrogenase (NAD+)
PshP_09435T0	K00128	ALDH; aldehyde dehydrogenase (NAD+)
PshP_14127T0	K00128	ALDH; aldehyde dehydrogenase (NAD+)
PshP_10800T0	K14085	ALDH7A1; aldehyde dehydrogenase family 7 member A1
PshP_02372T0	K01476	E3.5.3.1, rocF, arg; arginase
PshP_11501T0	K00286	proC; pyrroline-5-carboxylate reductase
PshP_12525T0	K00318	PRODH; proline dehydrogenase
PshP_08204T0	K00294	E1.2.1.88; 1-pyrroline-5-carboxylate dehydrogenase
PshP_08238T0	K00294	E1.2.1.88; 1-pyrroline-5-carboxylate dehydrogenase
PshP_11737T0	K00931	proB; glutamate 5-kinase
PshP_02775T0	K00147	proA; glutamate-5-semialdehyde dehydrogenase
PshP_10485T0	K01259	pip; proline iminopeptidase
PshP_07937T0	K14455	GOT2; aspartate aminotransferase, mitochondrial
PshP_07938T0	K14455	GOT2; aspartate aminotransferase, mitochondrial
PshP_10295T0	K14455	GOT2; aspartate aminotransferase, mitochondrial
PshP_12814T0	K14455	GOT2; aspartate aminotransferase, mitochondrial
PshP_13935T0	K14455	GOT2; aspartate aminotransferase, mitochondrial
PshP_13936T0	K14455	GOT2; aspartate aminotransferase, mitochondrial
PshP_15404T0	K14455	GOT2; aspartate aminotransferase, mitochondrial
00340 Histidine metabolism [PATH:ko00340]
PshP_04802T0	K00765	hisG; ATP phosphoribosyltransferase
PshP_15470T0	K14152	HIS4; phosphoribosyl-ATP pyrophosphohydrolase / phosphoribosyl-AMP cyclohydrolase / histidinol dehydrogenase
PshP_16119T0	K14152	HIS4; phosphoribosyl-ATP pyrophosphohydrolase / phosphoribosyl-AMP cyclohydrolase / histidinol dehydrogenase
PshP_07415T0	K01814	hisA; phosphoribosylformimino-5-aminoimidazole carboxamide ribotide isomerase
PshP_13677T0	K01663	HIS7; glutamine amidotransferase / cyclase
PshP_01339T0	K01693	hisB; imidazoleglycerol-phosphate dehydratase
PshP_01347T0	K01693	hisB; imidazoleglycerol-phosphate dehydratase
PshP_06967T0	K00817	hisC; histidinol-phosphate aminotransferase
PshP_15316T0	K00817	hisC; histidinol-phosphate aminotransferase
PshP_04525T0	K04486	E3.1.3.15B; histidinol-phosphatase (PHP family)
PshP_03468T0	K00128	ALDH; aldehyde dehydrogenase (NAD+)
PshP_07905T0	K00128	ALDH; aldehyde dehydrogenase (NAD+)
PshP_07914T0	K00128	ALDH; aldehyde dehydrogenase (NAD+)
PshP_09435T0	K00128	ALDH; aldehyde dehydrogenase (NAD+)
PshP_14127T0	K00128	ALDH; aldehyde dehydrogenase (NAD+)
PshP_10800T0	K14085	ALDH7A1; aldehyde dehydrogenase family 7 member A1
PshP_08634T0	K19787	CARNMT1; carnosine N-methyltransferase
PshP_04954T0	K20246	EGT1; L-histidine Nalpha-methyltransferase / hercynylcysteine S-oxide synthase
00350 Tyrosine metabolism [PATH:ko00350]
PshP_07937T0	K14455	GOT2; aspartate aminotransferase, mitochondrial
PshP_07938T0	K14455	GOT2; aspartate aminotransferase, mitochondrial
PshP_10295T0	K14455	GOT2; aspartate aminotransferase, mitochondrial
PshP_12814T0	K14455	GOT2; aspartate aminotransferase, mitochondrial
PshP_13935T0	K14455	GOT2; aspartate aminotransferase, mitochondrial
PshP_13936T0	K14455	GOT2; aspartate aminotransferase, mitochondrial
PshP_15404T0	K14455	GOT2; aspartate aminotransferase, mitochondrial
PshP_06967T0	K00817	hisC; histidinol-phosphate aminotransferase
PshP_15316T0	K00817	hisC; histidinol-phosphate aminotransferase
PshP_15958T0	K00457	HPD, hppD; 4-hydroxyphenylpyruvate dioxygenase
PshP_15989T0	K00457	HPD, hppD; 4-hydroxyphenylpyruvate dioxygenase
PshP_04089T0	K00505	TYR; tyrosinase
PshP_10316T0	K00505	TYR; tyrosinase
PshP_12439T0	K00505	TYR; tyrosinase
PshP_12877T0	K00505	TYR; tyrosinase
PshP_12879T0	K00505	TYR; tyrosinase
PshP_02820T0	K00276	AOC3, AOC2, tynA; primary-amine oxidase
PshP_11367T0	K00121	frmA, ADH5, adhC; S-(hydroxymethyl)glutathione dehydrogenase / alcohol dehydrogenase
PshP_13548T0	K00135	gabD; succinate-semialdehyde dehydrogenase / glutarate-semialdehyde dehydrogenase
PshP_04101T0	K01557	FAHD1; acylpyruvate hydrolase
PshP_05267T0	K01557	FAHD1; acylpyruvate hydrolase
PshP_05278T0	K01557	FAHD1; acylpyruvate hydrolase
PshP_05279T0	K01557	FAHD1; acylpyruvate hydrolase
00360 Phenylalanine metabolism [PATH:ko00360]
PshP_02820T0	K00276	AOC3, AOC2, tynA; primary-amine oxidase
PshP_13477T0	K00074	paaH, hbd, fadB, mmgB; 3-hydroxybutyryl-CoA dehydrogenase
PshP_07937T0	K14455	GOT2; aspartate aminotransferase, mitochondrial
PshP_07938T0	K14455	GOT2; aspartate aminotransferase, mitochondrial
PshP_10295T0	K14455	GOT2; aspartate aminotransferase, mitochondrial
PshP_12814T0	K14455	GOT2; aspartate aminotransferase, mitochondrial
PshP_13935T0	K14455	GOT2; aspartate aminotransferase, mitochondrial
PshP_13936T0	K14455	GOT2; aspartate aminotransferase, mitochondrial
PshP_15404T0	K14455	GOT2; aspartate aminotransferase, mitochondrial
PshP_06967T0	K00817	hisC; histidinol-phosphate aminotransferase
PshP_15316T0	K00817	hisC; histidinol-phosphate aminotransferase
PshP_15958T0	K00457	HPD, hppD; 4-hydroxyphenylpyruvate dioxygenase
PshP_15989T0	K00457	HPD, hppD; 4-hydroxyphenylpyruvate dioxygenase
PshP_06082T0	K10775	PAL; phenylalanine ammonia-lyase
PshP_11693T0	K10775	PAL; phenylalanine ammonia-lyase
00380 Tryptophan metabolism [PATH:ko00380]
PshP_07091T0	K00463	IDO, INDO; indoleamine 2,3-dioxygenase
PshP_07201T0	K00463	IDO, INDO; indoleamine 2,3-dioxygenase
PshP_11442T0	K00463	IDO, INDO; indoleamine 2,3-dioxygenase
PshP_02447T0	K00486	KMO; kynurenine 3-monooxygenase
PshP_08790T0	K01556	KYNU, kynU; kynureninase
PshP_14589T0	K01556	KYNU, kynU; kynureninase
PshP_01357T0	K00452	HAAO; 3-hydroxyanthranilate 3,4-dioxygenase
PshP_01363T0	K00452	HAAO; 3-hydroxyanthranilate 3,4-dioxygenase
PshP_04261T0	K00164	OGDH, sucA; 2-oxoglutarate dehydrogenase E1 component
PshP_11690T0	K00252	GCDH, gcdH; glutaryl-CoA dehydrogenase
PshP_05747T0	K07511	ECHS1; enoyl-CoA hydratase
PshP_09198T0	K00022	HADH; 3-hydroxyacyl-CoA dehydrogenase
PshP_04626T0	K00626	E2.3.1.9, atoB; acetyl-CoA C-acetyltransferase
PshP_06050T0	K00626	E2.3.1.9, atoB; acetyl-CoA C-acetyltransferase
PshP_09465T0	K00626	E2.3.1.9, atoB; acetyl-CoA C-acetyltransferase
PshP_00762T0	K14264	BNA3; kynurenine aminotransferase
PshP_13125T0	K14264	BNA3; kynurenine aminotransferase
PshP_03468T0	K00128	ALDH; aldehyde dehydrogenase (NAD+)
PshP_07905T0	K00128	ALDH; aldehyde dehydrogenase (NAD+)
PshP_07914T0	K00128	ALDH; aldehyde dehydrogenase (NAD+)
PshP_09435T0	K00128	ALDH; aldehyde dehydrogenase (NAD+)
PshP_14127T0	K00128	ALDH; aldehyde dehydrogenase (NAD+)
PshP_10800T0	K14085	ALDH7A1; aldehyde dehydrogenase family 7 member A1
PshP_05328T0	K14265	Tam1; tryptophan aminotransferase
PshP_12881T0	K00466	iaaM; tryptophan 2-monooxygenase
PshP_01942T0	K03781	katE, CAT, catB, srpA; catalase
PshP_01943T0	K03781	katE, CAT, catB, srpA; catalase
PshP_01957T0	K03781	katE, CAT, catB, srpA; catalase
PshP_01990T0	K03781	katE, CAT, catB, srpA; catalase
PshP_02683T0	K03781	katE, CAT, catB, srpA; catalase
00400 Phenylalanine, tyrosine and tryptophan biosynthesis [PATH:ko00400]
PshP_02674T0	K01626	E2.5.1.54, aroF, aroG, aroH; 3-deoxy-7-phosphoheptulonate synthase
PshP_02796T0	K01626	E2.5.1.54, aroF, aroG, aroH; 3-deoxy-7-phosphoheptulonate synthase
PshP_06431T0	K01626	E2.5.1.54, aroF, aroG, aroH; 3-deoxy-7-phosphoheptulonate synthase
PshP_12770T0	K01626	E2.5.1.54, aroF, aroG, aroH; 3-deoxy-7-phosphoheptulonate synthase
PshP_13773T0	K01626	E2.5.1.54, aroF, aroG, aroH; 3-deoxy-7-phosphoheptulonate synthase
PshP_07408T0	K13830	ARO1; pentafunctional AROM polypeptide
PshP_01768T0	K01736	aroC; chorismate synthase
PshP_03034T0	K01736	aroC; chorismate synthase
PshP_01382T0	K01657	trpE; anthranilate synthase component I
PshP_00626T0	K00766	trpD; anthranilate phosphoribosyltransferase
PshP_09499T0	K00766	trpD; anthranilate phosphoribosyltransferase
PshP_13588T0	K00766	trpD; anthranilate phosphoribosyltransferase
PshP_14498T0	K00766	trpD; anthranilate phosphoribosyltransferase
PshP_10956T0	K01694	TRP; tryptophan synthase
PshP_14364T0	K01694	TRP; tryptophan synthase
PshP_05294T0	K01850	E5.4.99.5; chorismate mutase
PshP_01121T0	K00211	TYR1; prephenate dehydrogenase (NADP+)
PshP_10926T0	K00211	TYR1; prephenate dehydrogenase (NADP+)
PshP_07937T0	K14455	GOT2; aspartate aminotransferase, mitochondrial
PshP_07938T0	K14455	GOT2; aspartate aminotransferase, mitochondrial
PshP_10295T0	K14455	GOT2; aspartate aminotransferase, mitochondrial
PshP_12814T0	K14455	GOT2; aspartate aminotransferase, mitochondrial
PshP_13935T0	K14455	GOT2; aspartate aminotransferase, mitochondrial
PshP_13936T0	K14455	GOT2; aspartate aminotransferase, mitochondrial
PshP_15404T0	K14455	GOT2; aspartate aminotransferase, mitochondrial
PshP_06967T0	K00817	hisC; histidinol-phosphate aminotransferase
PshP_15316T0	K00817	hisC; histidinol-phosphate aminotransferase
01007 Amino acid related enzymes [BR:ko01007]
PshP_00465T0	K01885	EARS, gltX; glutamyl-tRNA synthetase
PshP_01016T0	K01885	EARS, gltX; glutamyl-tRNA synthetase
PshP_02448T0	K01885	EARS, gltX; glutamyl-tRNA synthetase
PshP_11189T0	K01886	QARS, glnS; glutaminyl-tRNA synthetase
PshP_12593T0	K01886	QARS, glnS; glutaminyl-tRNA synthetase
PshP_00177T0	K01867	WARS, trpS; tryptophanyl-tRNA synthetase
PshP_04374T0	K01867	WARS, trpS; tryptophanyl-tRNA synthetase
PshP_04546T0	K01866	YARS, tyrS; tyrosyl-tRNA synthetase
PshP_15017T0	K01866	YARS, tyrS; tyrosyl-tRNA synthetase
PshP_07724T0	K01883	CARS, cysS; cysteinyl-tRNA synthetase
PshP_02625T0	K01887	RARS, argS; arginyl-tRNA synthetase
PshP_03463T0	K01887	RARS, argS; arginyl-tRNA synthetase
PshP_16145T0	K01887	RARS, argS; arginyl-tRNA synthetase
PshP_16146T0	K01887	RARS, argS; arginyl-tRNA synthetase
PshP_01054T0	K01874	MARS, metG; methionyl-tRNA synthetase
PshP_04070T0	K01874	MARS, metG; methionyl-tRNA synthetase
PshP_04079T0	K01874	MARS, metG; methionyl-tRNA synthetase
PshP_04173T0	K01870	IARS, ileS; isoleucyl-tRNA synthetase
PshP_05439T0	K01870	IARS, ileS; isoleucyl-tRNA synthetase
PshP_10547T0	K01870	IARS, ileS; isoleucyl-tRNA synthetase
PshP_11212T0	K01870	IARS, ileS; isoleucyl-tRNA synthetase
PshP_14218T0	K01870	IARS, ileS; isoleucyl-tRNA synthetase
PshP_15972T0	K01870	IARS, ileS; isoleucyl-tRNA synthetase
PshP_13411T0	K01873	VARS, valS; valyl-tRNA synthetase
PshP_14041T0	K01873	VARS, valS; valyl-tRNA synthetase
PshP_11028T0	K01869	LARS, leuS; leucyl-tRNA synthetase
PshP_00331T0	K04567	KARS, lysS; lysyl-tRNA synthetase, class II
PshP_09221T0	K04567	KARS, lysS; lysyl-tRNA synthetase, class II
PshP_11853T0	K01876	DARS, aspS; aspartyl-tRNA synthetase
PshP_01181T0	K01893	NARS, asnS; asparaginyl-tRNA synthetase
PshP_04471T0	K01893	NARS, asnS; asparaginyl-tRNA synthetase
PshP_04472T0	K01893	NARS, asnS; asparaginyl-tRNA synthetase
PshP_09274T0	K01893	NARS, asnS; asparaginyl-tRNA synthetase
PshP_15220T0	K01893	NARS, asnS; asparaginyl-tRNA synthetase
PshP_02748T0	K01892	HARS, hisS; histidyl-tRNA synthetase
PshP_08753T0	K01880	GARS, glyS1; glycyl-tRNA synthetase
PshP_08678T0	K01878	glyQ; glycyl-tRNA synthetase alpha chain
PshP_05885T0	K01875	SARS, serS; seryl-tRNA synthetase
PshP_09814T0	K01875	SARS, serS; seryl-tRNA synthetase
PshP_10119T0	K01881	PARS, proS; prolyl-tRNA synthetase
PshP_10518T0	K01881	PARS, proS; prolyl-tRNA synthetase
PshP_16251T0	K01881	PARS, proS; prolyl-tRNA synthetase
PshP_14371T0	K01868	TARS, thrS; threonyl-tRNA synthetase
PshP_03504T0	K01872	AARS, alaS; alanyl-tRNA synthetase
PshP_00454T0	K01889	FARSA, pheS; phenylalanyl-tRNA synthetase alpha chain
PshP_00457T0	K01889	FARSA, pheS; phenylalanyl-tRNA synthetase alpha chain
PshP_06344T0	K01889	FARSA, pheS; phenylalanyl-tRNA synthetase alpha chain
PshP_04499T0	K01890	FARSB, pheT; phenylalanyl-tRNA synthetase beta chain
PshP_04503T0	K01890	FARSB, pheT; phenylalanyl-tRNA synthetase beta chain
PshP_14444T0	K01890	FARSB, pheT; phenylalanyl-tRNA synthetase beta chain
PshP_07937T0	K14455	GOT2; aspartate aminotransferase, mitochondrial
PshP_07938T0	K14455	GOT2; aspartate aminotransferase, mitochondrial
PshP_10295T0	K14455	GOT2; aspartate aminotransferase, mitochondrial
PshP_12814T0	K14455	GOT2; aspartate aminotransferase, mitochondrial
PshP_13935T0	K14455	GOT2; aspartate aminotransferase, mitochondrial
PshP_13936T0	K14455	GOT2; aspartate aminotransferase, mitochondrial
PshP_15404T0	K14455	GOT2; aspartate aminotransferase, mitochondrial
PshP_06537T0	K00814	GPT, ALT; alanine transaminase
PshP_00762T0	K14264	BNA3; kynurenine aminotransferase
PshP_13125T0	K14264	BNA3; kynurenine aminotransferase
PshP_05328T0	K14265	Tam1; tryptophan aminotransferase
PshP_06967T0	K00817	hisC; histidinol-phosphate aminotransferase
PshP_15316T0	K00817	hisC; histidinol-phosphate aminotransferase
PshP_09456T0	K00643	E2.3.1.37, ALAS; 5-aminolevulinate synthase
PshP_09457T0	K00643	E2.3.1.37, ALAS; 5-aminolevulinate synthase
PshP_09495T0	K00652	bioF; 8-amino-7-oxononanoate synthase
PshP_04034T0	K00654	SPT; serine palmitoyltransferase
PshP_04039T0	K00654	SPT; serine palmitoyltransferase
PshP_09384T0	K00654	SPT; serine palmitoyltransferase
PshP_09633T0	K00654	SPT; serine palmitoyltransferase
PshP_10784T0	K00654	SPT; serine palmitoyltransferase
PshP_02934T0	K00818	E2.6.1.11, argD; acetylornithine aminotransferase
PshP_13972T0	K00818	E2.6.1.11, argD; acetylornithine aminotransferase
PshP_08725T0	K13524	ABAT; 4-aminobutyrate aminotransferase / (S)-3-amino-2-methylpropionate transaminase
PshP_10183T0	K00826	E2.6.1.42, ilvE; branched-chain amino acid aminotransferase
PshP_10269T0	K00826	E2.6.1.42, ilvE; branched-chain amino acid aminotransferase
PshP_02557T0	K00830	AGXT; alanine-glyoxylate transaminase / serine-glyoxylate transaminase / serine-pyruvate transaminase
PshP_11091T0	K00831	serC, PSAT1; phosphoserine aminotransferase
09106 Metabolism of other amino acids
00410 beta-Alanine metabolism [PATH:ko00410]
PshP_02942T0	K01580	E4.1.1.15, gadB, gadA, GAD; glutamate decarboxylase
PshP_14857T0	K01580	E4.1.1.15, gadB, gadA, GAD; glutamate decarboxylase
PshP_08725T0	K13524	ABAT; 4-aminobutyrate aminotransferase / (S)-3-amino-2-methylpropionate transaminase
PshP_02820T0	K00276	AOC3, AOC2, tynA; primary-amine oxidase
PshP_03468T0	K00128	ALDH; aldehyde dehydrogenase (NAD+)
PshP_07905T0	K00128	ALDH; aldehyde dehydrogenase (NAD+)
PshP_07914T0	K00128	ALDH; aldehyde dehydrogenase (NAD+)
PshP_09435T0	K00128	ALDH; aldehyde dehydrogenase (NAD+)
PshP_14127T0	K00128	ALDH; aldehyde dehydrogenase (NAD+)
PshP_10800T0	K14085	ALDH7A1; aldehyde dehydrogenase family 7 member A1
PshP_04641T0	K01918	panC; pantoate--beta-alanine ligase
PshP_10037T0	K01918	panC; pantoate--beta-alanine ligase
PshP_00129T0	K05605	HIBCH; 3-hydroxyisobutyryl-CoA hydrolase
PshP_05747T0	K07511	ECHS1; enoyl-CoA hydratase
PshP_05343T0	K00249	ACADM, acd; acyl-CoA dehydrogenase
PshP_15833T0	K00249	ACADM, acd; acyl-CoA dehydrogenase
PshP_15838T0	K00249	ACADM, acd; acyl-CoA dehydrogenase
PshP_15950T0	K00249	ACADM, acd; acyl-CoA dehydrogenase
PshP_16226T0	K00249	ACADM, acd; acyl-CoA dehydrogenase
PshP_14171T0	K00140	mmsA, iolA, ALDH6A1; malonate-semialdehyde dehydrogenase (acetylating) / methylmalonate-semialdehyde dehydrogenase
00430 Taurine and hypotaurine metabolism [PATH:ko00430]
PshP_02942T0	K01580	E4.1.1.15, gadB, gadA, GAD; glutamate decarboxylase
PshP_14857T0	K01580	E4.1.1.15, gadB, gadA, GAD; glutamate decarboxylase
PshP_07645T0	K18592	GGT1_5, CD224; gamma-glutamyltranspeptidase / glutathione hydrolase / leukotriene-C4 hydrolase
PshP_07646T0	K18592	GGT1_5, CD224; gamma-glutamyltranspeptidase / glutathione hydrolase / leukotriene-C4 hydrolase
PshP_09937T0	K15371	GDH2; glutamate dehydrogenase
00440 Phosphonate and phosphinate metabolism [PATH:ko00440]
PshP_08869T0	K00967	PCYT2; ethanolamine-phosphate cytidylyltransferase
PshP_06780T0	K00993	EPT1; ethanolaminephosphotransferase
PshP_11446T0	K00993	EPT1; ethanolaminephosphotransferase
PshP_14578T0	K00968	PCYT1; choline-phosphate cytidylyltransferase
00450 Selenocompound metabolism [PATH:ko00450]
PshP_07806T0	K01739	metB; cystathionine gamma-synthase
PshP_11260T0	K01760	metC; cystathionine beta-lyase
PshP_01401T0	K00549	metE; 5-methyltetrahydropteroyltriglutamate--homocysteine methyltransferase
PshP_02509T0	K00549	metE; 5-methyltetrahydropteroyltriglutamate--homocysteine methyltransferase
PshP_08969T0	K01758	CTH; cystathionine gamma-lyase
PshP_06495T0	K00384	trxB, TRR; thioredoxin reductase (NADPH)
PshP_01054T0	K01874	MARS, metG; methionyl-tRNA synthetase
PshP_04070T0	K01874	MARS, metG; methionyl-tRNA synthetase
PshP_04079T0	K01874	MARS, metG; methionyl-tRNA synthetase
00460 Cyanoamino acid metabolism [PATH:ko00460]
PshP_15260T0	K05349	bglX; beta-glucosidase
PshP_15261T0	K05349	bglX; beta-glucosidase
PshP_16377T0	K05349	bglX; beta-glucosidase
PshP_07645T0	K18592	GGT1_5, CD224; gamma-glutamyltranspeptidase / glutathione hydrolase / leukotriene-C4 hydrolase
PshP_07646T0	K18592	GGT1_5, CD224; gamma-glutamyltranspeptidase / glutathione hydrolase / leukotriene-C4 hydrolase
PshP_09078T0	K00600	glyA, SHMT; glycine hydroxymethyltransferase
PshP_14658T0	K00600	glyA, SHMT; glycine hydroxymethyltransferase
00480 Glutathione metabolism [PATH:ko00480]
PshP_07645T0	K18592	GGT1_5, CD224; gamma-glutamyltranspeptidase / glutathione hydrolase / leukotriene-C4 hydrolase
PshP_07646T0	K18592	GGT1_5, CD224; gamma-glutamyltranspeptidase / glutathione hydrolase / leukotriene-C4 hydrolase
PshP_05239T0	K01469	OPLAH, OXP1, oplAH; 5-oxoprolinase (ATP-hydrolysing)
PshP_05313T0	K01469	OPLAH, OXP1, oplAH; 5-oxoprolinase (ATP-hydrolysing)
PshP_10735T0	K11204	GCLC; glutamate--cysteine ligase catalytic subunit
PshP_09571T0	K21456	GSS; glutathione synthase
PshP_10816T0	K13299	GSTK1; glutathione S-transferase kappa 1
PshP_12354T0	K13299	GSTK1; glutathione S-transferase kappa 1
PshP_12358T0	K13299	GSTK1; glutathione S-transferase kappa 1
PshP_03617T0	K04097	HPGDS; prostaglandin-H2 D-isomerase / glutathione transferase
PshP_13850T0	K04097	HPGDS; prostaglandin-H2 D-isomerase / glutathione transferase
PshP_04877T0	K00031	IDH1, IDH2, icd; isocitrate dehydrogenase
PshP_07691T0	K00033	PGD, gnd, gntZ; 6-phosphogluconate dehydrogenase
PshP_15396T0	K00036	G6PD, zwf; glucose-6-phosphate 1-dehydrogenase
PshP_13461T0	K00432	gpx; glutathione peroxidase
PshP_02252T0	K01581	E4.1.1.17, ODC1, speC, speF; ornithine decarboxylase
PshP_08675T0	K10807	RRM1; ribonucleoside-diphosphate reductase subunit M1
PshP_09192T0	K10808	RRM2; ribonucleoside-diphosphate reductase subunit M2
09107 Glycan bio	synthesi	s and metabolism
01003 Glycosyl	transfer	ases [BR:ko01003]
PshP_13590T0	K01001	ALG7; UDP-N-acetylglucosamine--dolichyl-phosphate N-acetylglucosaminephosphotransferase
PshP_14500T0	K01001	ALG7; UDP-N-acetylglucosamine--dolichyl-phosphate N-acetylglucosaminephosphotransferase
PshP_06343T0	K07432	ALG13; beta-1,4-N-acetylglucosaminyltransferase
PshP_10739T0	K07441	ALG14; beta-1,4-N-acetylglucosaminyltransferase
PshP_04120T0	K03842	ALG1; beta-1,4-mannosyltransferase
PshP_12027T0	K03843	ALG2; alpha-1,3/alpha-1,6-mannosyltransferase
PshP_06864T0	K03844	ALG11; alpha-1,2-mannosyltransferase
PshP_09664T0	K03845	ALG3; alpha-1,3-mannosyltransferase
PshP_08520T0	K03847	ALG12; alpha-1,6-mannosyltransferase
PshP_04916T0	K03846	ALG9; alpha-1,2-mannosyltransferase
PshP_11438T0	K03846	ALG9; alpha-1,2-mannosyltransferase
PshP_05460T0	K00729	ALG5; dolichyl-phosphate beta-glucosyltransferase
PshP_13580T0	K03848	ALG6; alpha-1,3-glucosyltransferase
PshP_10830T0	K03849	ALG8; alpha-1,3-glucosyltransferase
PshP_09815T0	K03850	ALG10; alpha-1,2-glucosyltransferase
PshP_09527T0	K07151	STT3; dolichyl-diphosphooligosaccharide---protein glycosyltransferase
PshP_05386T0	K00721	DPM1; dolichol-phosphate mannosyltransferase
PshP_16341T0	K00721	DPM1; dolichol-phosphate mannosyltransferase
PshP_12327T0	K00710	GALNT; polypeptide N-acetylgalactosaminyltransferase
PshP_07648T0	K00728	POMT; dolichyl-phosphate-mannose-protein mannosyltransferase
PshP_08337T0	K00728	POMT; dolichyl-phosphate-mannose-protein mannosyltransferase
PshP_11076T0	K00728	POMT; dolichyl-phosphate-mannose-protein mannosyltransferase
PshP_12427T0	K00728	POMT; dolichyl-phosphate-mannose-protein mannosyltransferase
PshP_12428T0	K00728	POMT; dolichyl-phosphate-mannose-protein mannosyltransferase
PshP_15928T0	K00728	POMT; dolichyl-phosphate-mannose-protein mannosyltransferase
PshP_12448T0	K03857	PIGA, GPI3; phosphatidylinositol glycan, class A
PshP_05218T0	K05284	PIGM; phosphatidylinositol glycan, class M
PshP_10319T0	K05284	PIGM; phosphatidylinositol glycan, class M
PshP_02609T0	K07542	PIGV; phosphatidylinositol glycan, class V
PshP_13200T0	K07542	PIGV; phosphatidylinositol glycan, class V
PshP_04480T0	K05286	PIGB; phosphatidylinositol glycan, class B
PshP_12977T0	K08098	PIGZ, SMP3; phosphatidylinositol glycan, class Z
PshP_07701T0	K00720	UGCG; ceramide glucosyltransferase
PshP_13469T0	K07820	B3GALT2; beta-1,3-galactosyltransferase 2
PshP_14137T0	K00753	E2.4.1.214; glycoprotein 3-alpha-L-fucosyltransferase
PshP_14138T0	K00753	E2.4.1.214; glycoprotein 3-alpha-L-fucosyltransferase
PshP_15120T0	K00753	E2.4.1.214; glycoprotein 3-alpha-L-fucosyltransferase
PshP_03616T0	K10158	B3GAT3; galactosylgalactosylxylosylprotein 3-beta-glucuronosyltransferase 3
PshP_16175T0	K10158	B3GAT3; galactosylgalactosylxylosylprotein 3-beta-glucuronosyltransferase 3
PshP_04858T0	K05535	MNN2; alpha 1,2-mannosyltransferase
PshP_06544T0	K10967	KTR1_3; alpha 1,2-mannosyltransferase
PshP_02908T0	K00693	GYS; glycogen synthase
PshP_10352T0	K00706	E2.4.1.34; 1,3-beta-glucan synthase
PshP_16213T0	K00706	E2.4.1.34; 1,3-beta-glucan synthase
PshP_16214T0	K00706	E2.4.1.34; 1,3-beta-glucan synthase
PshP_16215T0	K00706	E2.4.1.34; 1,3-beta-glucan synthase
PshP_00790T0	K00749	E2.4.1.183; alpha-1,3-glucan synthase
PshP_01109T0	K00749	E2.4.1.183; alpha-1,3-glucan synthase
PshP_00494T0	K00698	CHS1; chitin synthase
PshP_00497T0	K00698	CHS1; chitin synthase
PshP_05142T0	K00698	CHS1; chitin synthase
PshP_05143T0	K00698	CHS1; chitin synthase
PshP_05144T0	K00698	CHS1; chitin synthase
PshP_05516T0	K00698	CHS1; chitin synthase
PshP_07687T0	K00698	CHS1; chitin synthase
PshP_09645T0	K00698	CHS1; chitin synthase
PshP_11525T0	K00698	CHS1; chitin synthase
PshP_14100T0	K00698	CHS1; chitin synthase
PshP_15812T0	K00698	CHS1; chitin synthase
PshP_16344T0	K00698	CHS1; chitin synthase
PshP_16345T0	K00698	CHS1; chitin synthase
PshP_02538T0	K13690	CMT1; alpha-1,3-mannosyltransferase
PshP_12874T0	K13690	CMT1; alpha-1,3-mannosyltransferase
PshP_00276T0	K05841	E2.4.1.173; sterol 3beta-glucosyltransferase
PshP_02863T0	K05841	E2.4.1.173; sterol 3beta-glucosyltransferase
PshP_03869T0	K05841	E2.4.1.173; sterol 3beta-glucosyltransferase
PshP_06234T0	K05841	E2.4.1.173; sterol 3beta-glucosyltransferase
PshP_07565T0	K05841	E2.4.1.173; sterol 3beta-glucosyltransferase
PshP_10071T0	K05841	E2.4.1.173; sterol 3beta-glucosyltransferase
PshP_11605T0	K05841	E2.4.1.173; sterol 3beta-glucosyltransferase
PshP_10645T0	K00697	otsA; trehalose 6-phosphate synthase
PshP_01671T0	K16055	TPS; trehalose 6-phosphate synthase/phosphatase
PshP_04959T0	K16055	TPS; trehalose 6-phosphate synthase/phosphatase
PshP_05939T0	K16055	TPS; trehalose 6-phosphate synthase/phosphatase
PshP_07160T0	K16055	TPS; trehalose 6-phosphate synthase/phosphatase
PshP_10426T0	K16055	TPS; trehalose 6-phosphate synthase/phosphatase
PshP_16147T0	K16055	TPS; trehalose 6-phosphate synthase/phosphatase
PshP_12656T0	K09660	MPDU1; mannose-P-dolichol utilization defect 1
00510 N-Glycan	biosynt	hesis [PATH:ko00510]
PshP_13590T0	K01001	ALG7; UDP-N-acetylglucosamine--dolichyl-phosphate N-acetylglucosaminephosphotransferase
PshP_14500T0	K01001	ALG7; UDP-N-acetylglucosamine--dolichyl-phosphate N-acetylglucosaminephosphotransferase
PshP_05460T0	K00729	ALG5; dolichyl-phosphate beta-glucosyltransferase
PshP_06343T0	K07432	ALG13; beta-1,4-N-acetylglucosaminyltransferase
PshP_10739T0	K07441	ALG14; beta-1,4-N-acetylglucosaminyltransferase
PshP_05386T0	K00721	DPM1; dolichol-phosphate mannosyltransferase
PshP_16341T0	K00721	DPM1; dolichol-phosphate mannosyltransferase
PshP_04120T0	K03842	ALG1; beta-1,4-mannosyltransferase
PshP_12027T0	K03843	ALG2; alpha-1,3/alpha-1,6-mannosyltransferase
PshP_06864T0	K03844	ALG11; alpha-1,2-mannosyltransferase
PshP_09664T0	K03845	ALG3; alpha-1,3-mannosyltransferase
PshP_04916T0	K03846	ALG9; alpha-1,2-mannosyltransferase
PshP_11438T0	K03846	ALG9; alpha-1,2-mannosyltransferase
PshP_08520T0	K03847	ALG12; alpha-1,6-mannosyltransferase
PshP_13580T0	K03848	ALG6; alpha-1,3-glucosyltransferase
PshP_10830T0	K03849	ALG8; alpha-1,3-glucosyltransferase
PshP_09815T0	K03850	ALG10; alpha-1,2-glucosyltransferase
PshP_09527T0	K07151	STT3; dolichyl-diphosphooligosaccharide---protein glycosyltransferase
PshP_12337T0	K12666	OST1, RPN1; oligosaccharyltransferase complex subunit alpha (ribophorin I)
PshP_13379T0	K12668	OST2, DAD1; oligosaccharyltransferase complex subunit epsilon
PshP_11498T0	K12669	OST3, OST6; oligosaccharyltransferase complex subunit gamma
PshP_16208T0	K12670	WBP1; oligosaccharyltransferase complex subunit beta
PshP_11513T0	K01228	GCS1; mannosyl-oligosaccharide glucosidase
PshP_01567T0	K05546	GANAB; alpha 1,3-glucosidase
PshP_01232T0	K01230	MAN1; mannosyl-oligosaccharide alpha-1,2-mannosidase
PshP_02631T0	K01230	MAN1; mannosyl-oligosaccharide alpha-1,2-mannosidase
PshP_02640T0	K01230	MAN1; mannosyl-oligosaccharide alpha-1,2-mannosidase
PshP_02822T0	K01230	MAN1; mannosyl-oligosaccharide alpha-1,2-mannosidase
PshP_02824T0	K01230	MAN1; mannosyl-oligosaccharide alpha-1,2-mannosidase
PshP_03149T0	K01230	MAN1; mannosyl-oligosaccharide alpha-1,2-mannosidase
PshP_04743T0	K01230	MAN1; mannosyl-oligosaccharide alpha-1,2-mannosidase
PshP_05973T0	K01230	MAN1; mannosyl-oligosaccharide alpha-1,2-mannosidase
PshP_05980T0	K01230	MAN1; mannosyl-oligosaccharide alpha-1,2-mannosidase
PshP_07003T0	K01230	MAN1; mannosyl-oligosaccharide alpha-1,2-mannosidase
PshP_14700T0	K01230	MAN1; mannosyl-oligosaccharide alpha-1,2-mannosidase
PshP_15251T0	K01230	MAN1; mannosyl-oligosaccharide alpha-1,2-mannosidase
PshP_00710T0	K01231	MAN2; alpha-mannosidase II
00513 Various	types of	N-glycan biosynthesis [PATH:ko00513]
PshP_06343T0	K07432	ALG13; beta-1,4-N-acetylglucosaminyltransferase
PshP_10739T0	K07441	ALG14; beta-1,4-N-acetylglucosaminyltransferase
PshP_04120T0	K03842	ALG1; beta-1,4-mannosyltransferase
PshP_12027T0	K03843	ALG2; alpha-1,3/alpha-1,6-mannosyltransferase
PshP_06864T0	K03844	ALG11; alpha-1,2-mannosyltransferase
PshP_09664T0	K03845	ALG3; alpha-1,3-mannosyltransferase
PshP_04916T0	K03846	ALG9; alpha-1,2-mannosyltransferase
PshP_11438T0	K03846	ALG9; alpha-1,2-mannosyltransferase
PshP_08520T0	K03847	ALG12; alpha-1,6-mannosyltransferase
PshP_09527T0	K07151	STT3; dolichyl-diphosphooligosaccharide---protein glycosyltransferase
PshP_12337T0	K12666	OST1, RPN1; oligosaccharyltransferase complex subunit alpha (ribophorin I)
PshP_13379T0	K12668	OST2, DAD1; oligosaccharyltransferase complex subunit epsilon
PshP_11498T0	K12669	OST3, OST6; oligosaccharyltransferase complex subunit gamma
PshP_16208T0	K12670	WBP1; oligosaccharyltransferase complex subunit beta
PshP_01232T0	K01230	MAN1; mannosyl-oligosaccharide alpha-1,2-mannosidase
PshP_02631T0	K01230	MAN1; mannosyl-oligosaccharide alpha-1,2-mannosidase
PshP_02640T0	K01230	MAN1; mannosyl-oligosaccharide alpha-1,2-mannosidase
PshP_02822T0	K01230	MAN1; mannosyl-oligosaccharide alpha-1,2-mannosidase
PshP_02824T0	K01230	MAN1; mannosyl-oligosaccharide alpha-1,2-mannosidase
PshP_03149T0	K01230	MAN1; mannosyl-oligosaccharide alpha-1,2-mannosidase
PshP_04743T0	K01230	MAN1; mannosyl-oligosaccharide alpha-1,2-mannosidase
PshP_05973T0	K01230	MAN1; mannosyl-oligosaccharide alpha-1,2-mannosidase
PshP_05980T0	K01230	MAN1; mannosyl-oligosaccharide alpha-1,2-mannosidase
PshP_07003T0	K01230	MAN1; mannosyl-oligosaccharide alpha-1,2-mannosidase
PshP_14700T0	K01230	MAN1; mannosyl-oligosaccharide alpha-1,2-mannosidase
PshP_15251T0	K01230	MAN1; mannosyl-oligosaccharide alpha-1,2-mannosidase
PshP_04858T0	K05535	MNN2; alpha 1,2-mannosyltransferase
PshP_00710T0	K01231	MAN2; alpha-mannosidase II
PshP_14137T0	K00753	E2.4.1.214; glycoprotein 3-alpha-L-fucosyltransferase
PshP_14138T0	K00753	E2.4.1.214; glycoprotein 3-alpha-L-fucosyltransferase
PshP_15120T0	K00753	E2.4.1.214; glycoprotein 3-alpha-L-fucosyltransferase
PshP_12341T0	K12373	HEXA_B; hexosaminidase
00512 Mucin ty	pe O-gly	can biosynthesis [PATH:ko00512]
PshP_12327T0	K00710	GALNT; polypeptide N-acetylgalactosaminyltransferase
00515 Mannose	type O-g	lycan biosyntheis [PATH:ko00515]
PshP_07648T0	K00728	POMT; dolichyl-phosphate-mannose-protein mannosyltransferase
PshP_08337T0	K00728	POMT; dolichyl-phosphate-mannose-protein mannosyltransferase
PshP_11076T0	K00728	POMT; dolichyl-phosphate-mannose-protein mannosyltransferase
PshP_12427T0	K00728	POMT; dolichyl-phosphate-mannose-protein mannosyltransferase
PshP_12428T0	K00728	POMT; dolichyl-phosphate-mannose-protein mannosyltransferase
PshP_15928T0	K00728	POMT; dolichyl-phosphate-mannose-protein mannosyltransferase
00514 Other ty	pes of O	-glycan biosynthesis [PATH:ko00514]
PshP_07648T0	K00728	POMT; dolichyl-phosphate-mannose-protein mannosyltransferase
PshP_08337T0	K00728	POMT; dolichyl-phosphate-mannose-protein mannosyltransferase
PshP_11076T0	K00728	POMT; dolichyl-phosphate-mannose-protein mannosyltransferase
PshP_12427T0	K00728	POMT; dolichyl-phosphate-mannose-protein mannosyltransferase
PshP_12428T0	K00728	POMT; dolichyl-phosphate-mannose-protein mannosyltransferase
PshP_15928T0	K00728	POMT; dolichyl-phosphate-mannose-protein mannosyltransferase
PshP_06544T0	K10967	KTR1_3; alpha 1,2-mannosyltransferase
00532 Glycosam	inoglyca	n biosynthesis - chondroitin sulfate / dermatan sulfate [PATH:ko00532]
PshP_03616T0	K10158	B3GAT3; galactosylgalactosylxylosylprotein 3-beta-glucuronosyltransferase 3
PshP_16175T0	K10158	B3GAT3; galactosylgalactosylxylosylprotein 3-beta-glucuronosyltransferase 3
00534 Glycosam	inoglyca	n biosynthesis - heparan sulfate / heparin [PATH:ko00534]
PshP_03616T0	K10158	B3GAT3; galactosylgalactosylxylosylprotein 3-beta-glucuronosyltransferase 3
PshP_16175T0	K10158	B3GAT3; galactosylgalactosylxylosylprotein 3-beta-glucuronosyltransferase 3
00535 Proteogl	ycans [B	R:ko00535]
PshP_12401T0	K06669	SMC3, CSPG6; structural maintenance of chromosome 3 (chondroitin sulfate proteoglycan 6)
00536 Glycosam	inoglyca	n binding proteins [BR:ko00536]
PshP_09519T0	K00572	WNT7; wingless-type MMTV integration site family, member 7
PshP_10602T0	K00572	WNT7; wingless-type MMTV integration site family, member 7
PshP_12234T0	K15414	C1QBP; complement component 1 Q subcomponent-binding protein, mitochondrial
PshP_12825T0	K09554	CDC37; cell division cycle protein 37
00537 Glycosyl	phosphat	idylinositol (GPI)-anchored proteins [BR:ko00537]
PshP_05546T0	K01077	E3.1.3.1, phoA, phoB; alkaline phosphatase
PshP_02251T0	K01194	TREH, treA, treF; alpha,alpha-trehalase
PshP_08796T0	K01194	TREH, treA, treF; alpha,alpha-trehalase
PshP_06114T0	K08257	E3.2.1.101; mannan endo-1,6-alpha-mannosidase
00531 Glycosam	inoglyca	n degradation [PATH:ko00531]
PshP_12341T0	K12373	HEXA_B; hexosaminidase
00563 Glycosyl	phosphat	idylinositol(GPI)-anchor biosynthesis [PATH:ko00563]
PshP_12448T0	K03857	PIGA, GPI3; phosphatidylinositol glycan, class A
PshP_09123T0	K03859	PIGC, GPI2; phosphatidylinositol glycan, class C
PshP_14680T0	K03859	PIGC, GPI2; phosphatidylinositol glycan, class C
PshP_16260T0	K03859	PIGC, GPI2; phosphatidylinositol glycan, class C
PshP_01373T0	K03860	PIGQ, GPI1; phosphatidylinositol glycan, class Q
PshP_02348T0	K03434	PIGL; N-acetylglucosaminylphosphatidylinositol deacetylase
PshP_15612T0	K03434	PIGL; N-acetylglucosaminylphosphatidylinositol deacetylase
PshP_03651T0	K05283	PIGW; phosphatidylinositol glycan, class W
PshP_14962T0	K05283	PIGW; phosphatidylinositol glycan, class W
PshP_05218T0	K05284	PIGM; phosphatidylinositol glycan, class M
PshP_10319T0	K05284	PIGM; phosphatidylinositol glycan, class M
PshP_02609T0	K07542	PIGV; phosphatidylinositol glycan, class V
PshP_13200T0	K07542	PIGV; phosphatidylinositol glycan, class V
PshP_09618T0	K05285	PIGN; phosphatidylinositol glycan, class N
PshP_10771T0	K05285	PIGN; phosphatidylinositol glycan, class N
PshP_04480T0	K05286	PIGB; phosphatidylinositol glycan, class B
PshP_02769T0	K05287	PIGF; phosphatidylinositol glycan, class F
PshP_00044T0	K05289	GAA1; glycosylphosphatidylinositol transamidase
PshP_08218T0	K05289	GAA1; glycosylphosphatidylinositol transamidase
PshP_03681T0	K05290	PIGK; phosphatidylinositol glycan, class K
PshP_08416T0	K05290	PIGK; phosphatidylinositol glycan, class K
PshP_16044T0	K05291	PIGS; phosphatidylinositol glycan, class S
PshP_08896T0	K05293	PIGU; phosphatidylinositol glycan, class U
PshP_08898T0	K05293	PIGU; phosphatidylinositol glycan, class U
PshP_10622T0	K05293	PIGU; phosphatidylinositol glycan, class U
PshP_12977T0	K08098	PIGZ, SMP3; phosphatidylinositol glycan, class Z
PshP_12704T0	K05310	GPI7; ethanolaminephosphotransferase
00601 Glycosph	ingolipi	d biosynthesis - lacto and neolacto series [PATH:ko00601]
PshP_13469T0	K07820	B3GALT2; beta-1,3-galactosyltransferase 2
00603 Glycosph	ingolipi	d biosynthesis - globo and isoglobo series [PATH:ko00603]
PshP_00018T0	K07407	E3.2.1.22B, galA, rafA; alpha-galactosidase
PshP_00019T0	K07407	E3.2.1.22B, galA, rafA; alpha-galactosidase
PshP_04485T0	K07407	E3.2.1.22B, galA, rafA; alpha-galactosidase
PshP_04486T0	K07407	E3.2.1.22B, galA, rafA; alpha-galactosidase
PshP_04512T0	K07407	E3.2.1.22B, galA, rafA; alpha-galactosidase
PshP_04541T0	K07407	E3.2.1.22B, galA, rafA; alpha-galactosidase
PshP_06757T0	K07407	E3.2.1.22B, galA, rafA; alpha-galactosidase
PshP_12341T0	K12373	HEXA_B; hexosaminidase
00604 Glycosph	ingolipi	d biosynthesis - ganglio series [PATH:ko00604]
PshP_12341T0	K12373	HEXA_B; hexosaminidase
00550 Peptidog	lycan bi	osynthesis [PATH:ko00550]
PshP_09059T0	K00790	murA; UDP-N-acetylglucosamine 1-carboxyvinyltransferase
01011 Peptidog	lycan bi	osynthesis and degradation proteins [BR:ko01011]
PshP_09059T0	K00790	murA; UDP-N-acetylglucosamine 1-carboxyvinyltransferase
00511 Other gl	ycan deg	radation [PATH:ko00511]
PshP_12341T0	K12373	HEXA_B; hexosaminidase
PshP_07542T0	K01191	MAN2C1; alpha-mannosidase
PshP_15596T0	K01191	MAN2C1; alpha-mannosidase
PshP_05327T0	K01192	E3.2.1.25, MANBA, manB; beta-mannosidase
PshP_05333T0	K01192	E3.2.1.25, MANBA, manB; beta-mannosidase
PshP_05341T0	K01192	E3.2.1.25, MANBA, manB; beta-mannosidase
09108 Metabolism	of cofa	ctors and vitamins
00730 Thiamine	metabol	ism [PATH:ko00730]
PshP_00590T0	K03147	thiC; phosphomethylpyrimidine synthase
PshP_05032T0	K00877	THI20; hydroxymethylpyrimidine/phosphomethylpyrimidine kinase / thiaminase
PshP_05961T0	K18278	THI5; pyrimidine precursor biosynthesis enzyme
PshP_08975T0	K18278	THI5; pyrimidine precursor biosynthesis enzyme
PshP_12496T0	K04487	iscS, NFS1; cysteine desulfurase
PshP_06220T0	K03146	THI4, THI1; thiamine thiazole synthase
PshP_05636T0	K14154	THI6; thiamine-phosphate diphosphorylase / hydroxyethylthiazole kinase
PshP_05546T0	K01077	E3.1.3.1, phoA, phoB; alkaline phosphatase
PshP_13136T0	K14394	ACP1; low molecular weight phosphotyrosine protein phosphatase
PshP_13464T0	K00949	thiN, TPK1, THI80; thiamine pyrophosphokinase
PshP_05797T0	K00939	adk, AK; adenylate kinase
00740 Riboflav	in metab	olism [PATH:ko00740]
PshP_03878T0	K01497	ribA, RIB1; GTP cyclohydrolase II
PshP_10553T0	K14654	RIB7, arfC; 2,5-diamino-6-(ribosylamino)-4(3H)-pyrimidinone 5'-phosphate reductase
PshP_12919T0	K00794	ribH, RIB4; 6,7-dimethyl-8-ribityllumazine synthase
PshP_03368T0	K00793	ribE, RIB5; riboflavin synthase
PshP_14404T0	K00861	RFK, FMN1; riboflavin kinase
PshP_13136T0	K14394	ACP1; low molecular weight phosphotyrosine protein phosphatase
PshP_01795T0	K00953	FLAD1; FAD synthetase
00750 Vitamin	B6 metab	olism [PATH:ko00750]
PshP_03059T0	K00868	pdxK, pdxY; pyridoxine kinase
PshP_00219T0	K13248	PHOSPHO2; pyridoxal phosphate phosphatase PHOSPHO2
PshP_03955T0	K05275	E1.1.1.65; pyridoxine 4-dehydrogenase
PshP_03957T0	K05275	E1.1.1.65; pyridoxine 4-dehydrogenase
PshP_15719T0	K05275	E1.1.1.65; pyridoxine 4-dehydrogenase
PshP_15720T0	K05275	E1.1.1.65; pyridoxine 4-dehydrogenase
PshP_11091T0	K00831	serC, PSAT1; phosphoserine aminotransferase
PshP_00610T0	K01733	thrC; threonine synthase
PshP_00618T0	K01733	thrC; threonine synthase
PshP_02112T0	K06215	pdxS, pdx1; pyridoxal 5'-phosphate synthase pdxS subunit
PshP_10411T0	K06215	pdxS, pdx1; pyridoxal 5'-phosphate synthase pdxS subunit
PshP_12368T0	K08681	pdxT, pdx2; 5'-phosphate synthase pdxT subunit
00760 Nicotina	te and n	icotinamide metabolism [PATH:ko00760]
PshP_00707T0	K00767	nadC, QPRT; nicotinate-nucleotide pyrophosphorylase (carboxylating)
PshP_11225T0	K00767	nadC, QPRT; nicotinate-nucleotide pyrophosphorylase (carboxylating)
PshP_01578T0	K00763	pncB, NAPRT1; nicotinate phosphoribosyltransferase
PshP_04246T0	K03783	punA, PNP; purine-nucleoside phosphorylase
PshP_10045T0	K10524	NRK1_2; nicotinamide/nicotinate riboside kinase
PshP_14280T0	K10524	NRK1_2; nicotinamide/nicotinate riboside kinase
PshP_00526T0	K18551	SDT1; pyrimidine and pyridine-specific 5'-nucleotidase
PshP_12537T0	K18551	SDT1; pyrimidine and pyridine-specific 5'-nucleotidase
PshP_08514T0	K03426	E3.6.1.22, NUDT12, nudC; NAD+ diphosphatase
PshP_07282T0	K01950	E6.3.5.1, NADSYN1, QNS1, nadE; NAD+ synthase (glutamine-hydrolysing)
PshP_00690T0	K11121	SIR2; NAD-dependent histone deacetylase SIR2
PshP_12903T0	K11121	SIR2; NAD-dependent histone deacetylase SIR2
PshP_13282T0	K11121	SIR2; NAD-dependent histone deacetylase SIR2
PshP_00815T0	K00858	ppnK, NADK; NAD+ kinase
PshP_09918T0	K00858	ppnK, NADK; NAD+ kinase
PshP_13548T0	K00135	gabD; succinate-semialdehyde dehydrogenase / glutarate-semialdehyde dehydrogenase
00770 Pantothe	nate and	CoA biosynthesis [PATH:ko00770]
PshP_11093T0	K01652	E2.2.1.6L, ilvB, ilvG, ilvI; acetolactate synthase I/II/III large subunit
PshP_09079T0	K01653	E2.2.1.6S, ilvH, ilvN; acetolactate synthase I/III small subunit
PshP_06930T0	K01687	ilvD; dihydroxy-acid dehydratase
PshP_10029T0	K01687	ilvD; dihydroxy-acid dehydratase
PshP_12269T0	K01687	ilvD; dihydroxy-acid dehydratase
PshP_15758T0	K01687	ilvD; dihydroxy-acid dehydratase
PshP_14216T0	K00606	panB; 3-methyl-2-oxobutanoate hydroxymethyltransferase
PshP_14784T0	K00606	panB; 3-methyl-2-oxobutanoate hydroxymethyltransferase
PshP_04641T0	K01918	panC; pantoate--beta-alanine ligase
PshP_10037T0	K01918	panC; pantoate--beta-alanine ligase
PshP_10289T0	K09680	coaW; type II pantothenate kinase
PshP_15441T0	K09680	coaW; type II pantothenate kinase
PshP_10741T0	K01922	PPCS, COAB; phosphopantothenate---cysteine ligase (ATP)
PshP_16556T0	K01922	PPCS, COAB; phosphopantothenate---cysteine ligase (ATP)
PshP_02028T0	K01598	PPCDC, coaC; phosphopantothenoylcysteine decarboxylase
PshP_08918T0	K01598	PPCDC, coaC; phosphopantothenoylcysteine decarboxylase
PshP_04117T0	K02201	E2.7.7.3B; pantetheine-phosphate adenylyltransferase
PshP_09625T0	K00859	coaE; dephospho-CoA kinase
PshP_10777T0	K00859	coaE; dephospho-CoA kinase
PshP_08338T0	K00997	acpS; holo-[acyl-carrier protein] synthase
PshP_02403T0	K06133	LYS5, acpT; 4'-phosphopantetheinyl transferase
PshP_14246T0	K06133	LYS5, acpT; 4'-phosphopantetheinyl transferase
PshP_10183T0	K00826	E2.6.1.42, ilvE; branched-chain amino acid aminotransferase
PshP_10269T0	K00826	E2.6.1.42, ilvE; branched-chain amino acid aminotransferase
00780 Biotin m	etabolis	m [PATH:ko00780]
PshP_00623T0	K00059	fabG; 3-oxoacyl-[acyl-carrier protein] reductase
PshP_09495T0	K00652	bioF; 8-amino-7-oxononanoate synthase
PshP_02299T0	K19562	BIO3-BIO1; bifunctional dethiobiotin synthetase / adenosylmethionine---8-amino-7-oxononanoate aminotransferase
PshP_14839T0	K01012	bioB; biotin synthase
PshP_01895T0	K01942	HLCS; biotin---protein ligase
00785 Lipoic a	cid meta	bolism [PATH:ko00785]
PshP_03448T0	K03644	lipA; lipoyl synthase
PshP_14487T0	K03801	lipB; lipoyl(octanoyl) transferase
PshP_01358T0	K03800	lplA, lplJ; lipoate---protein ligase
PshP_01364T0	K03800	lplA, lplJ; lipoate---protein ligase
00790 Folate b	iosynthe	sis [PATH:ko00790]
PshP_07529T0	K01495	GCH1, folE; GTP cyclohydrolase IA
PshP_05546T0	K01077	E3.1.3.1, phoA, phoB; alkaline phosphatase
PshP_03897T0	K01113	phoD; alkaline phosphatase D
PshP_04186T0	K13941	folKP; 2-amino-4-hydroxy-6-hydroxymethyldihydropteridine diphosphokinase / dihydropteroate synthase
PshP_02810T0	K00287	DHFR, folA; dihydrofolate reductase
PshP_02817T0	K00287	DHFR, folA; dihydrofolate reductase
PshP_01681T0	K01930	FPGS; folylpolyglutamate synthase
PshP_13225T0	K01930	FPGS; folylpolyglutamate synthase
PshP_08817T0	K11754	folC; dihydrofolate synthase / folylpolyglutamate synthase
PshP_03878T0	K01497	ribA, RIB1; GTP cyclohydrolase II
PshP_00172T0	K13950	pabAB; para-aminobenzoate synthetase
PshP_04108T0	K01724	PCBD, phhB; 4a-hydroxytetrahydrobiopterin dehydratase
00670 One carb	on pool	by folate [PATH:ko00670]
PshP_02810T0	K00287	DHFR, folA; dihydrofolate reductase
PshP_02817T0	K00287	DHFR, folA; dihydrofolate reductase
PshP_00818T0	K00288	MTHFD; methylenetetrahydrofolate dehydrogenase (NADP+) / methenyltetrahydrofolate cyclohydrolase / formyltetrahydrofolate synthetase
PshP_01216T0	K00288	MTHFD; methylenetetrahydrofolate dehydrogenase (NADP+) / methenyltetrahydrofolate cyclohydrolase / formyltetrahydrofolate synthetase
PshP_09589T0	K00288	MTHFD; methylenetetrahydrofolate dehydrogenase (NADP+) / methenyltetrahydrofolate cyclohydrolase / formyltetrahydrofolate synthetase
PshP_09078T0	K00600	glyA, SHMT; glycine hydroxymethyltransferase
PshP_14658T0	K00600	glyA, SHMT; glycine hydroxymethyltransferase
PshP_00250T0	K00601	E2.1.2.2; phosphoribosylglycinamide formyltransferase
PshP_12139T0	K00602	purH; phosphoribosylaminoimidazolecarboxamide formyltransferase / IMP cyclohydrolase
PshP_07531T0	K00604	MTFMT, fmt; methionyl-tRNA formyltransferase
PshP_04080T0	K00605	gcvT, AMT; aminomethyltransferase
PshP_04081T0	K00605	gcvT, AMT; aminomethyltransferase
PshP_04082T0	K00605	gcvT, AMT; aminomethyltransferase
PshP_11820T0	K00605	gcvT, AMT; aminomethyltransferase
PshP_04714T0	K00297	metF, MTHFR; methylenetetrahydrofolate reductase (NADPH)
PshP_14160T0	K00297	metF, MTHFR; methylenetetrahydrofolate reductase (NADPH)
PshP_14913T0	K01934	MTHFS; 5-formyltetrahydrofolate cyclo-ligase
00830 Retinol	metaboli	sm [PATH:ko00830]
PshP_11367T0	K00121	frmA, ADH5, adhC; S-(hydroxymethyl)glutathione dehydrogenase / alcohol dehydrogenase
00860 Porphyri	n and ch	lorophyll metabolism [PATH:ko00860]
PshP_09456T0	K00643	E2.3.1.37, ALAS; 5-aminolevulinate synthase
PshP_09457T0	K00643	E2.3.1.37, ALAS; 5-aminolevulinate synthase
PshP_00465T0	K01885	EARS, gltX; glutamyl-tRNA synthetase
PshP_01016T0	K01885	EARS, gltX; glutamyl-tRNA synthetase
PshP_02448T0	K01885	EARS, gltX; glutamyl-tRNA synthetase
PshP_07027T0	K01698	hemB, ALAD; porphobilinogen synthase
PshP_09391T0	K01698	hemB, ALAD; porphobilinogen synthase
PshP_10909T0	K01749	hemC, HMBS; hydroxymethylbilane synthase
PshP_10923T0	K01749	hemC, HMBS; hydroxymethylbilane synthase
PshP_01790T0	K01599	hemE, UROD; uroporphyrinogen decarboxylase
PshP_15386T0	K00228	CPOX, hemF; coproporphyrinogen III oxidase
[truncated: 10,543 more rows]
