# Supplementary material for: Genomic insights into host adaptation between the wheat stripe rust pathogen (Puccinia striiformis f. sp. tritici) and the barley stripe rust pathogen (Puccinia striiformis f. sp. hordei)
Source: BMC Genomics. 2018 Sep 12;19:664. doi: 10.1186/s12864-018-5041-y (PMC6134786; doi:10.1186/s12864-018-5041-y)
Supplement: Supplementary file 2 — Table SE1. Summary of transposable elements in Puccinia striiformis f. sp. tritici and P. striiformis f. sp. hordei genomes. Table SE2. Comparison of the annotated CAZyme genes among Puccinia striiformis f. sp. tritici (Pst), P. striiformis f. sp. hordei (Psh), Blumeria graminis f. sp. tritici (Bgt) and B. graminis f. sp. hordei (Bgh). Table SE3. Mating-related genes in Puccinia striiformis f. sp. tritici (Pst), P. striiformis f. sp. hordei (Psh), Blumeria graminis f. sp. tritici (Bgt) and B. graminis f. sp. hordei (Bgh). Table SE4. Comparison of the annotated peptidases genes among Puccinia striiformis f. sp. tritici (Pst), P. striiformis f. sp. hordei (Psh), Blumeria graminis f. sp. tritici (Bgt) and B. graminis f. sp. hordei (Bgh). Table SE5. Comparison of the annotated genes in isolate Pst (93–210) (Table SE5a) and Psh (93TX-2) (Table SE5b) using the Pathogen-Host-Interaction database. Table SE6. Summary of secondary-metabolite gene classes in 17 fungal plant pathogens. Table SE7. Comparison of the annotated transcription factor genes among nine fungal species or formae speciales. Table SE8. Comparison of the annotated transporter genes among Puccinia striiformis f. sp. hordei (Psh); P. striiformis f. sp. tritici (Psh); Blumeria graminis f. sp. hordei (Bgh) and B. graminis f. sp. tritici (Bgt). Table SE9. The list of fungal genomes and their resources used in this study. Table SE10. Summary of orthologues detected in 16 fungal plant pathogens using the OrthoFinder program. Table SE11. KEGG pathways annotated using GhostKOALA for Puccinia striiformis f. sp. tritici (Pst) and P. striiformis f. sp. hordei (Psh) isolates. Table SE11a. The numbers of conserved, specific and lost genes in Pst (93–210) and Psh (93TX-2); Table SE11b. Annotation of genes of KEGG pathways in Pst (93–210); and Table SE11c. Annotation of genes of KEGG pathways in Psh (93TX-2). Table SE12. List of exclusively expressed isolate-specific genes in isolates Pst (93–210) and Psh (93Tx-2) of Pucci [file 12864_2018_5041_MOESM2_ESM.zip › Additional file 3_Table_SE12 XMC.xlsx]

## Sheet: Additional file 3_Table_SE12
Table SE12 List of exclusively expressed isolate-specific genes in Pst (93-210) and Psh (93Tx-2) of Puccinia striiformis absent in the genome of the opposite isolate
Gene ID	Contig	Start	End	Protein Length	Secreted protein	Orthologue in PST-78	Gene ontology	Expression level	KEGG pathwaya	Pathogen-host-interaction databaseb	Annotation
Pst (93-210)
PstG_01295	Contig1.007	341851	342303	120	Yes	-c	-	2.00803	-	-	-
PstG_03192	Contig1.020	270596	271316	151	No	-	GO:0044281	9.37525	-	-	-
PstG_04490	Contig1.031	281375	281682	83	No	PSTG_13803	GO:0008150	1.54852	-	-	-
PstG_05285	Contig1.038	474863	476155	322	No	-	-	1.20895	-	-	-
PstG_06618	Contig1.052	321195	321519	81	No	-	-	3.50448	-	-	-
PstG_06868	Contig1.056	31	713	170	No	-	-	1.52231	-	-	-
PstG_13151	Contig1.179	83307	84600	296	No	-	-	1.03884	-	-	-
PstG_13508	Contig1.191	83130	83382	76	No	-	-	1.27721	-	-	-
PstG_14869	Contig1.249	81724	82321	134	No	-	GO:0005975	1.75531	-	-	sterol 3beta-glucosyltransferase
PstG_15562	Contig1.291	53428	53676	82	No	-	-	3.94857	-	-	-
PstG_16784	Contig1.407	10874	11823	229	No	-	GO:0008150	1.14767	-	-	sterol 3-beta-glucosyltransferase
PstG_16960	Contig1.437	5620	5988	100	No	-	-	2.08846	-	-	-
Psh (93TX-2)
PshG_01263	Contig1.010	18118	19797	400	No	-	-	1.11089	-	-	-
PshG_02354	Contig1.020	223010	223477	155	Yes	-	-	1.14452	-	-	-
PshG_03397	Contig1.032	75011	76399	111	No	-	-	3.0438	-	-	-
PshG_03535	Contig1.033	279180	285286	667	No	-	-	3.08753	-	-	-
PshG_04431	Contig1.045	211621	211869	82	No	-	-	1.88517	-	-	-
PshG_04521	Contig1.046	333155	333655	166	No	-	-	7.02839	-	-	-
PshG_06141	Contig1.070	234512	236456	527	No	-	-	13.5292	-	-	-
PshG_14659	Contig1.338	60808	61116	66	No	-	-	1.08976	-	-	-
PshG_14955	Contig1.357	40238	40510	85	No	-	-	1.24185	-	-	-
a: from GhostKOALA analysis, see Table SE11
b: from PHI-database analysis, see Table SE5
c-: unknwon
