# Supplementary material for: Genomic insights into host adaptation between the wheat stripe rust pathogen (Puccinia striiformis f. sp. tritici) and the barley stripe rust pathogen (Puccinia striiformis f. sp. hordei)
Source: BMC Genomics. 2018 Sep 12;19:664. doi: 10.1186/s12864-018-5041-y (PMC6134786; doi:10.1186/s12864-018-5041-y)
Supplement: Supplementary file 2 — Table SE1. Summary of transposable elements in Puccinia striiformis f. sp. tritici and P. striiformis f. sp. hordei genomes. Table SE2. Comparison of the annotated CAZyme genes among Puccinia striiformis f. sp. tritici (Pst), P. striiformis f. sp. hordei (Psh), Blumeria graminis f. sp. tritici (Bgt) and B. graminis f. sp. hordei (Bgh). Table SE3. Mating-related genes in Puccinia striiformis f. sp. tritici (Pst), P. striiformis f. sp. hordei (Psh), Blumeria graminis f. sp. tritici (Bgt) and B. graminis f. sp. hordei (Bgh). Table SE4. Comparison of the annotated peptidases genes among Puccinia striiformis f. sp. tritici (Pst), P. striiformis f. sp. hordei (Psh), Blumeria graminis f. sp. tritici (Bgt) and B. graminis f. sp. hordei (Bgh). Table SE5. Comparison of the annotated genes in isolate Pst (93–210) (Table SE5a) and Psh (93TX-2) (Table SE5b) using the Pathogen-Host-Interaction database. Table SE6. Summary of secondary-metabolite gene classes in 17 fungal plant pathogens. Table SE7. Comparison of the annotated transcription factor genes among nine fungal species or formae speciales. Table SE8. Comparison of the annotated transporter genes among Puccinia striiformis f. sp. hordei (Psh); P. striiformis f. sp. tritici (Psh); Blumeria graminis f. sp. hordei (Bgh) and B. graminis f. sp. tritici (Bgt). Table SE9. The list of fungal genomes and their resources used in this study. Table SE10. Summary of orthologues detected in 16 fungal plant pathogens using the OrthoFinder program. Table SE11. KEGG pathways annotated using GhostKOALA for Puccinia striiformis f. sp. tritici (Pst) and P. striiformis f. sp. hordei (Psh) isolates. Table SE11a. The numbers of conserved, specific and lost genes in Pst (93–210) and Psh (93TX-2); Table SE11b. Annotation of genes of KEGG pathways in Pst (93–210); and Table SE11c. Annotation of genes of KEGG pathways in Psh (93TX-2). Table SE12. List of exclusively expressed isolate-specific genes in isolates Pst (93–210) and Psh (93Tx-2) of Pucci [file 12864_2018_5041_MOESM2_ESM.zip › Additional file 3_Table_SE13 XMC.xlsx]

## Sheet: Additional file 3_Table_SE13
Table SE13 List of exclusively expressed genes in isolates Pst (93-210) and Psh (93TX-2) that are presented in both the genomes of both isolates
Gene ID	Contig	Start	End	Protein length	Secreted protein	Expression in FPKM	Orthologue in PST-78	Gene ontology	KEGG pathwaya	Pathogen-Host-interaction databaseb	Annotation
Pst (93-210)
PstG_00640	Contig1.003	649537	651108	430		1.39436	-c	GO:0006629	EC:2.5.1.82	-	hexaprenyl pyrophosphate synthetase
PstG_00805	Contig1.004	156563	160036	973		2.49403	-	-	EC:1.14.19.17	-	sphingolipid 4-desaturase/C4-monooxygenase
PstG_00903	Contig1.004	638505	642321	1134		5.12811	PSTG_06342	-	-	-	-
PstG_01014d	Contig1.005	456882	456970	-		1.11394	-	-	-	-	-
PstG_01210	Contig1.006	679280	681810	538		1.0328	PSTG_09802	-	-	-	-
PstG_01235	Contig1.007	8211	9090	257		1.27557	-	-	-	-	-
PstG_01240	Contig1.007	51665	52302	189		1.14889	-	-	-	-	-
PstG_01283	Contig1.007	294964	295817	120		2.00771	-	-	-	-	-
PstG_01301	Contig1.007	369679	370025	73	Yes	2.14382	-	-	-	-	-
PstG_01317	Contig1.007	431843	433430	390		2.70937	PSTG_16088	-	-	-	-
PstG_01453	Contig1.008	374920	375786	259	Yes	1.61617	PSTG_05124	-	-	-	-
PstG_01660	Contig1.009	512709	513081	73		1.26148	-	-	-	-	-
PstG_01675	Contig1.009	560944	561626	154		1.9815	-	-	-	-	-
PstG_01686	Contig1.009	601094	602635	369		19.8601	-	GO:0016853	EC:5.4.99.7	-	lanosterol synthase
PstG_01687	Contig1.009	602644	604686	408		3.60109	-	GO:0016853	EC:5.4.99.7	-	lanosterol synthase
PstG_01701	Contig1.009	668448	670068	495		1.41977	-	-	-	-	-
PstG_01767	Contig1.010	185093	185657	130	Yes	2.77508	-	-	-	-	-
PstG_02297	Contig1.013	577860	578560	176	Yes	4.26078	-	-	-	-	-
PstG_02550	Contig1.015	433702	436880	239		1.16368	-	-	-	-	-
PstG_02651	Contig1.016	223444	223825	98		19.4384	-	-	-	-	-
PstG_02676	Contig1.016	339891	342514	459		6.22082	'-	GO:0016491	-	PHI:2357#CYP52X1#Beauveria_bassiana#reduced_virulence	cytochrome P450 monooxygenase
PstG_02681	Contig1.016	363220	364443	407		15.2754	-	-	-	-	-
PstG_02856	Contig1.017	555092	556930	432		11.4151	-	-	-	-	-
PstG_02934d	Contig1.018	338021	338115	-		1.12852	-	-	-	-	-
PstG_03147	Contig1.020	72019	72725	145		3.69159	-	-	-	-	-
PstG_03357	Contig1.021	442347	442886	115	Yes	1.50746	-	-	-	-	-
PstG_03399	Contig1.022	62350	62781	143	Yes	1.82122	-	-	-	-	-
PstG_03410	Contig1.022	99989	100816	243		1.51236	-	GO:0043167	-	-	RING-H2 finger ATL54-like
PstG_03537	Contig1.023	79033	82973	1068		7.52963	-	-	-	-	-
PstG_03859	Contig1.025	476797	477708	192		1.65994	-	-	-	-	-
PstG_04019	Contig1.027	220703	223132	685		18.0321	-	-	-	-	-
PstG_04528	Contig1.031	483672	485109	402		1.93748	-	-	-	-	-
PstG_04620	Contig1.032	317909	318329	114		1.1224	-	GO:0016853	-	-	peptidylprolyl isomerase
PstG_04643	Contig1.032	411339	414819	1010		11.1173	-	-	-	-	-
PstG_04818d	Contig1.034	171971	172041	-		1.04071	-	-	-	-	-
PstG_04874	Contig1.034	419204	419395	44		3.87227	-	-	-	-	-
PstG_05123	Contig1.037	101732	102381	180		3.91756	-	-	-	-	-
PstG_05283	Contig1.038	440194	443744	854		4.30961	-	-	-	-	-
PstG_06052	Contig1.046	78263	78508	81		2.74073	-	-	-	-	-
PstG_06116	Contig1.046	424285	425080	194		1.57414	PSTG_14599	-	-	-	-
PstG_06213	Contig1.048	55082	65845	740		2.24867	-	GO:0003674	-	-	alpha beta hydrolase
PstG_06387	Contig1.050	48519	50519	460		48.2978	PSTG_07685	-	-	-	-
PstG_06541	Contig1.051	364294	365274	233	Yes	2.01075	PSTG_07440	-	-	-	-
PstG_06603	Contig1.052	271180	271702	112	Yes	1.09604	-	-	-	-	-
PstG_06747	Contig1.054	217247	219675	593		4.89951	-	GO:0022857	-	-	MDN1 midasin family
PstG_06799	Contig1.055	78900	80953	358		85.5829	-	-	-	-	-
PstG_06822	Contig1.055	176022	176792	256	Yes	1.59581	-	-	-	-	-
PstG_06827	Contig1.055	208040	208808	235		1.40912	-	-	-	-	-
PstG_06872	Contig1.056	6344	7932	329		1.4699	-	-	-	-	-
PstG_07044	Contig1.058	222002	222598	130		1.05182	-	-	-	-	-
PstG_07173	Contig1.060	57433	58335	300		1.03872	-	-	-	-	-
PstG_07350	Contig1.062	115261	116130	189	Yes	23.8986	-	-	-	-	-
PstG_07511	Contig1.064	95083	96610	359		7.82952	-	-	-	-	-
PstG_07522	Contig1.064	154125	155419	296		1.64157	-	-	-	-	-
PstG_07583	Contig1.065	60387	60998	109		1.51319	-	GO:0055085	-	-	MFS general substrate transporter
PstG_08011	Contig1.071	104416	106310	504		2.39038	-	GO:0016491	-	-	zinc-binding oxidoreductase
PstG_08414	Contig1.077	55646	58519	848		2.38002	-	GO:0005575	-	-	growth factor receptor domain-containing
PstG_08416	Contig1.077	60198	61101	182		6.46795	-	-	-	-	-
PstG_08588	Contig1.079	245506	246293	192		2.44056	-	-	-	-	-
PstG_08592	Contig1.079	256566	257240	86		1.91626	-	-	-	-	-
PstG_08798	Contig1.083	88874	90163	314		4.24236	-	-	-	-	-
PstG_08810	Contig1.083	157614	158251	189		3.42854	-	-	-	-	-
PstG_08817	Contig1.083	198614	199638	285		73.5369	-	-	-	-	-
PstG_09006	Contig1.087	14301	14819	129		1.47525	-	-	-	-	-
PstG_09223	Contig1.090	211093	215114	813		6.37561	PSTG_14532	-	-	-	-
PstG_09296	Contig1.091	180794	181350	133		21.4263	-	-	-	-	-
PstG_09506	Contig1.094	132668	134358	217		1.05061	PSTG_07232	-	-	-	-
PstG_09900	Contig1.102	140233	140799	165	Yes	4.46603	-	-	-	-	-
PstG_10125	Contig1.107	19207	21401	260		15.5325	-	GO:0007165	EC:3.6.1.15	PHI:1061#MgRho3#Magnaporthe_oryzae#loss_of_pathogenicity	gtp-binding rho3
PstG_10127	Contig1.107	23328	24877	343		1.67889	PSTG_02006	-	-	-	-
PstG_10217d	Contig1.108	204212	204300	-		17.0685	-	-	-	-	-
PstG_10421	Contig1.112	63294	65402	466		2.20597	-	-	-	-	-
PstG_10473	Contig1.113	22589	24466	602		6.68176	-	GO:0003677	-	-	TALE-type homeodomain
PstG_10488	Contig1.113	116009	118413	515		1.15052	-	GO:0003674	-	-	molecular chaperone
PstG_10501	Contig1.113	172149	172497	93		6.45361	-	-	-	-	-
PstG_10677	Contig1.117	59926	62287	487	Yes	1.15037	-	GO:0044281	EC:3.2.1.25	-	glycoside hydrolase family 5
PstG_10834	Contig1.120	57240	60720	602	Yes	8.34053	-	GO:0016491	-	PHI:397#LAC2#Cryptococcus_neoformans#unaffected_pathogenicity	multi-copper oxidase laccase
PstG_10940d	Contig1.122	162548	162644	-		4.65651	-	-	-	-	-
PstG_11063	Contig1.125	44243	47017	516	Yes	3.5878	-	-	-	-	-
PstG_11123	Contig1.126	113098	114296	204	Yes	1.41483	-	-	-	-	-
PstG_11271	Contig1.130	170394	170804	136		1.50864	-	-	-	-	-
PstG_11472	Contig1.134	216954	219141	503	Yes	1.11408	-	GO:0005615	EC:3.1.1.1	-	carboxylesterase
PstG_11495	Contig1.135	90134	91756	367		3.71888	-	-	-	-	-
PstG_11505	Contig1.135	143765	146450	507		1.07331	-	GO:0044281	EC:3.2.1.25	-	glycoside hydrolase family 5
PstG_12059	Contig1.148	116438	117176	213		1.10139	-	-	-	-	-
PstG_12333	Contig1.155	92908	93462	103		1.77602	PSTG_01000	-	-	-	-
PstG_12489	Contig1.160	114065	115759	454		4.28083	PSTG_04855	-	-	-	-
PstG_12823	Contig1.169	57647	58704	275		3.4557	-	-	-	-	-
PstG_13070	Contig1.177	20810	23001	553	Yes	1.05625	-	GO:0005615	-	PHI:2032#VTL1#Magnaporthe_oryzae#unaffected_pathogenicity	carboxylesterase
PstG_13167	Contig1.180	13538	14104	188		1.40753	-	-	-	-	-
PstG_13187	Contig1.180	100609	101177	170		2.11628	-	-	-	-	-
PstG_13229	Contig1.182	49549	51043	299	Yes	3.07515	-	GO:0005975	EC:3.2.1.4	-	glycoside hydrolase family 12
PstG_13563	Contig1.193	8808	12866	209		13.9155	-	-	-	-	-
PstG_13584	Contig1.194	84192	86194	785		1.27829	PSTG_14532	-	-	-	-
PstG_13651	Contig1.196	55159	56150	242	Yes	3.38272	-	-	-	-	-
PstG_13716	Contig1.198	115762	116450	52		558.106	-	-	-	-	-
PstG_13940	Contig1.206	97623	99005	364		146.006	-	-	-	-	-
PstG_14139	Contig1.214	54654	56793	447		8.37527	-	-	-	-	-
PstG_14200	Contig1.216	117358	119787	496		25.6482	-	GO:0055085	-	-	MFS transporter
PstG_14262	Contig1.220	95084	95875	159		7.55122	-	-	-	-	-
PstG_14349	Contig1.223	53414	55052	382		6.21437	-	-	-	-	-
PstG_14415	Contig1.226	43326	44004	105		54.3857	-	-	-	-	-
PstG_14418	Contig1.226	68814	70165	226	Yes	2.99027	-	-	-	-	-
PstG_14466	Contig1.229	60098	60991	155		3.3746	-	-	-	-	-
PstG_14667d	Contig1.001mitochondria	39834	39916	-		3.45954	-	-	-	-	-
PstG_14708	Contig1.240	69913	71049	295		19.5058	-	GO:0003735	-	-	ribosomal L15
PstG_14936	Contig1.253	37901	38401	166		3.70658	-	-	-	-	-
PstG_15235	Contig1.271	18583	20178	531		1.05817	PSTG_02323	-	-	-	-
PstG_15456	Contig1.285	1966	4084	542		26.0993	-	-	-	-	-
PstG_15964	Contig1.322	7946	9406	434		10.3076	-	-	-	-	-
PstG_15996	Contig1.324	33573	34194	155	Yes	153.195	-	-	-	-	-
PstG_16023	Contig1.327	25182	26128	134		210.096	-	GO:0061024	-	PHI:3457#VTC4#Cryptococcus_neoformans#increased_virulence_(hypervirulence)	vacuolar transporter chaperone 1
PstG_16095	Contig1.330	38320	39612	430	Yes	2.04813	-	-	-	-	-
PstG_16401	Contig1.357	43848	44906	325		4.71954	-	-	-	-	-
PstG_16729	Contig1.398	19689	21126	406		22.8994	-	-	-	-	-
PstG_16928	Contig1.432	9230	10757	431		2.13002	-	-	-	-	-
Psh (93TX-2)
PshG_00382	Contig1.003psh	145565	146832	334		38.6964	-	-	-	-	-
PshG_00383	Contig1.003psh	154267	155141	230		2.63904	-	-	-	-	-
PshG_00384	Contig1.003psh	156786	157541	251		5.63997	-	GO:0051276	EC:3.6.1.15	-	ATP-dependent DNA helicase PIF1-like
PshG_00636	Contig1.004psh	602724	607447	989		3.16325	-	GO:0003674	-	-	TTK kinase
PshG_00751	Contig1.005psh	531597	532037	89		3.12034	-	-	-	-	-
PshG_00806	Contig1.006psh	209353	209979	87		1.17185	PSTG_08690	-	-	-	-
PshG_00831	Contig1.006psh	348141	348445	69		1.03986	-	-	-	-	-
PshG_01262	Contig1.010psh	14240	16376	466		3.14402	-	GO:0003677	-	-	Meiotic recombination SPO11
PshG_01344	Contig1.010psh	425466	425765	99		4.41738	-	GO:0043167	-	-	serine threonine- phosphatase
PshG_01345	Contig1.010psh	426009	433219	1928		3.41081	-	GO:0043167	-	-	DNA repair Rad8
PshG_01346	Contig1.010psh	433597	434313	209		1.15351	-	-	-	-	-
PshG_02364	Contig1.020psh	263173	263988	261		1.60888	-	-	-	-	-
PshG_02393	Contig1.020psh	419386	420528	346		1.48934	-	-	-	-	-
PshG_02540	Contig1.022psh	165710	166254	159		11.9975	PSTG_16894	-	-	-	-
PshG_02997	Contig1.027psh	196838	199056	508		2.51155	-	GO:0044281	EC:4.2.1.2	-	fumarate hydratase
PshG_03037	Contig1.027psh	397303	398141	256		2.01337	PSTG_03141	-	-	-	-
PshG_03306	Contig1.031psh	3160	5601	621		1.76288	-	-	-	-	-
PshG_03398	Contig1.032psh	76871	77200	52	Yes	1.99256	-	-	-	-	-
PshG_03412	Contig1.032psh	117075	118324	234	Yes	30.0547	-	-	-	-	-
PshG_03475	Contig1.033psh	30024	30899	291		112.084	-	-	-	-	-
PshG_03812	Contig1.037psh	113142	113830	200		2.30901	-	-	-	-	-
PshG_03877	Contig1.038psh	16481	18242	439		10.1823	-	-	-	-	-
PshG_04155	Contig1.040psh	222726	226635	822		2.08253	-	-	-	-	-
PshG_04178d	Contig1.042psh	17403	17489	-		1.1892	-	-	-	-	-
PshG_04249	Contig1.043psh	38767	42425	1016		5.57062	-	-	-	-	-
PshG_04435	Contig1.045psh	214316	217303	664		4.11843	PSTG_11739	-	-	-	-
PshG_04522	Contig1.046psh	334122	334595	158		5.04526	-	-	-	-	-
PshG_04672	Contig1.049psh	57217	61419	1278		4.75166	PSTG_03090	-	-	-	-
PshG_04708	Contig1.049psh	238782	239813	343		29.0168	PSTG_03141	-	-	-	-
PshG_05241	Contig1.057psh	141056	144266	827		1.0638	PSTG_07629	-	-	-	-
PshG_05767	Contig1.065psh	24629	26816	591	Yes	2.7113	-	-	-	-	-
PshG_05793	Contig1.065psh	145652	147426	479		10.4735	-	-	-	-	-
PshG_05875	Contig1.066psh	224444	226375	221		2.41172	-	-	-	-	-
PshG_06053	Contig1.069psh	88826	89404	172		2.74096	-	-	-	-	-
PshG_06415	Contig1.075psh	91990	95304	689		1.93806	-	-	-	-	-
PshG_07084	Contig1.085psh	106602	107231	145	Yes	1.36645	-	-	-	-	-
PshG_07136	Contig1.086psh	59868	60586	172		1.08076	-	-	-	-	-
PshG_07260	Contig1.088psh	80630	80964	84		3.71277	-	-	-	-	-
PshG_07261	Contig1.088psh	83531	84249	201		3.2626	PSTG_15534	-	-	-	-
PshG_07364	Contig1.090psh	103754	108613	816		14.5323	-	GO:0043167	EC:2.7.11	-	coiled coil AKL27
PshG_07458	Contig1.092psh	35036	36021	254		7.2176	-	-	-	-	-
PshG_07595	Contig1.094psh	221382	221634	80		1.21906	-	-	-	-	-
PshG_07597	Contig1.094psh	241876	243136	321		5.49912	-	-	-	-	-
PshG_08006	Contig1.102psh	87389	92872	1362		3.39939	-	GO:0043167	-	-	Retrovirus-related Pol poly from transposon TNT 1-94
PshG_08251	Contig1.107psh	100468	104115	565		6.77895	-	-	-	-	-
PshG_08638	Contig1.114psh	200407	202751	644		22.5254	-	-	-	-	-
PshG_08661	Contig1.116psh	173029	175076	492		11.8554	-	-	-	-	-
PshG_09140	Contig1.128psh	66667	68105	409		14.4838	-	-	-	-	-
PshG_09148	Contig1.128psh	95546	96059	124	Yes	6.62689	-	-	-	-	-
PshG_09236	Contig1.130psh	62127	62975	214		12.4476	-	-	-	-	-
PshG_09275	Contig1.131psh	91	1300	331		2.80633	PSTG_05795	-	-	-	-
PshG_09295d	Contig1.131psh	67267	67375	-		1.80857	-	-	-	-	-
PshG_09441	Contig1.134psh	123896	124513	125		29.542	-	-	-	-	-
PshG_09723	Contig1.140psh	174903	175718	161		30.7881	PSTG_06594	-	-	-	-
PshG_09724	Contig1.140psh	175991	178670	526		31.6995	PSTG_12928	-	EC:1.2.1.27	-	-
PshG_09850	Contig1.144psh	147999	148466	60		3.57294	-	GO:0022857	-	-	V-type ATPase
PshG_09872	Contig1.145psh	60023	61581	491		1.12999	-	-	-	-	-
PshG_09895	Contig1.145psh	149282	151801	765		9.83162	-	-	-	-	-
PshG_10270	Contig1.155psh	116283	116802	142	Yes	26.6272	-	-	-	-	-
PshG_10587	Contig1.165psh	57982	59722	417		8.48429	-	-	-	-	-
PshG_10588	Contig1.165psh	60315	60761	148		1.07641	-	-	-	-	-
PshG_10621	Contig1.166psh	40088	41845	410		32.2869	-	-	-	-	-
PshG_10847	Contig1.173psh	20446	22416	572		1.35095	-	-	-	-	-
PshG_10906	Contig1.174psh	85556	86142	174		1.38549	-	-	-	-	-
PshG_10950	Contig1.175psh	130577	132563	551		13.8849	-	-	-	-	-
PshG_11103	Contig1.180psh	71024	71899	291		56.6194	PSTG_09224	-	-	-	-
PshG_11287	Contig1.184psh	135804	136999	215		1.47175	-	-	-	-	-
PshG_11309	Contig1.186psh	75432	75730	69	Yes	298.933	-	-	-	-	-
PshG_11310	Contig1.186psh	81542	83731	729		2.02868	-	GO:0006259	-	-	Retrovirus-related Pol poly from transposon TNT 1-94
PshG_11466	Contig1.192psh	20067	21083	338		2.75638	-	-	-	-	-
PshG_11695	Contig1.199psh	132297	134780	551		48.2369	-	-	-	-	-
PshG_11758	Contig1.202psh	77472	80697	932		1.33133	-	-	-	-	-
PshG_11940d	Contig1.208psh	35362	35466	-		1.15312	-	-	-	-	-
PshG_12102	Contig1.214psh	88832	91240	646		19.1091	-	-	-	-	-
PshG_12121	Contig1.215psh	63162	63407	81		1.36518	-	-	-	-	-
PshG_12219	Contig1.218psh	84752	86414	287		3.36219	-	-	-	-	-
PshG_12267	Contig1.222psh	96426	97063	139		1.22418	-	-	-	-	-
PshG_12617	Contig1.235psh	7752	8824	298		2.13002	-	-	-	-	-
PshG_13034	Contig1.252psh	2886	4096	381		2.28198	-	-	-	-	-
PshG_13035	Contig1.252psh	4324	5653	360		8.4982	-	-	-	-	-
PshG_13321	Contig1.262psh	46578	47618	314		1.06448	-	-	-	-	-
PshG_13525	Contig1.272psh	31719	32248	140		6.0962	-	GO:0008150	-	-	ATP-dependent DNA helicase PIF1-like
PshG_13526	Contig1.272psh	31817	35377	433		3.21214	-	-	-	-	-
PshG_13639	Contig1.277psh	24142	24520	434		1.93624	PSTG_13429	-	-	-	-
PshG_13653	Contig1.279psh	34871	34945	24		1.95774	-	-	-	-	-
PshG_13743	Contig1.280psh	42310	44092	104		60.1152	-	-	-	-	-
PshG_13821	Contig1.287psh	12346	13816	448		6.31954	-	-	-	-	-
PshG_13824	Contig1.287psh	24436	28202	1017		2.10106	-	-	-	-	-
PshG_13944	Contig1.293psh	50586	51142	174		2.74554	-	-	-	-	-
PshG_14016d	Contig1.300psh	16129	16235	-		1.1187	-	-	-	-	-
PshG_14386	Contig1.321psh	63925	64212	95		2.35199	PSTG_07553	-	-	-	-
PshG_14448	Contig1.324psh	7079	10084	678		1.13082	PSTG_05123	-	-	-	-
PshG_14449	Contig1.324psh	10441	11238	196		1.70969	-	-	-	-	-
PshG_14450	Contig1.324psh	11497	13100	210		11.7245	-	-	-	-	-
PshG_14533	Contig1.330psh	45533	48228	785		3.74603	-	-	-	-	-
PshG_14563d	Contig1.332psh	28404	28495	-		1.17694	-	-	-	-	-
PshG_14664	Contig1.340psh	10685	11410	196		15.8559	-	-	-	PHI:1522#GzHOMEL026#Fusarium_graminearum#lethal
PshG_14806	Contig1.348psh	28096	28767	196		1.46334	-	-	-	-	-
PshG_15033	Contig1.362psh	49943	53366	888		4.1686	-	GO:0034641	-	-	FAR1-RELATED SEQUENCE 5-like
PshG_15206	Contig1.374psh	37960	38174	49		8.70872	-	GO:0005634	EC:3.4.25	-	20S proteasome subunit alpha 4
PshG_15330	Contig1.386psh	1301	2455	322		2.6257	-	-	-	-	-
PshG_15400	Contig1.391psh	38618	39194	157		2.17226	-	-	-	-	-
PshG_15401	Contig1.391psh	39739	41349	128		1.75554	-	-	-	-	-
PshG_15446	Contig1.395psh	31835	32121	72		29.1373	-	-	-	-	-
PshG_15483	Contig1.398psh	50350	51255	263		22.6364	-	-	-	-	-
PshG_15657	Contig1.416psh	16339	17088	187		51.9123	-	-	-	-	-
PshG_15658	Contig1.416psh	17090	17579	143		13.8429	-	-	-	-	-
PshG_15803	Contig1.432psh	81	1699	456		27.5692	-	-	-	-	-
PshG_15896	Contig1.444psh	37123	39209	544		87.177	PSTG_16492	GO:0005575	-	-	-
PshG_15936	Contig1.449psh	35010	36304	265		14.2229	-	-	-	-	-
PshG_15937	Contig1.449psh	36315	36710	101		18.7934	-	-	-	-	-
PshG_15997	Contig1.457psh	37623	38270	215		3.59452	-	-	-	-	-
PshG_16027d	Contig1.460psh	22513	22616	-		1.36885	-	-	-	-	-
PshG_16088	Contig1.470psh	24664	24932	51		1.29655	-	-	-	-	-
PshG_16194	Contig1.486psh	19510	20013	94		2.12946	-	-	-	-	-
PshG_16231	Contig1.494psh	1339	1924	188		2.25082	-	-	-	-	-
PshG_16279	Contig1.501psh	20615	21153	148		1.60522	-	-	-	-	-
PshG_16280	Contig1.501psh	21884	22818	254		7.59664	-	-	-	-	-
PshG_16361	Contig1.513psh	20345	20751	102		1.07839	-	-	-	-	-
a: from GhostKOALA analysis, see Table SE11
b: from PHI-database analysis, see Table SE5
c-: unknwon
d: tRNA
