# Supplementary material for: Genomic insights into host adaptation between the wheat stripe rust pathogen (Puccinia striiformis f. sp. tritici) and the barley stripe rust pathogen (Puccinia striiformis f. sp. hordei)
Source: BMC Genomics. 2018 Sep 12;19:664. doi: 10.1186/s12864-018-5041-y (PMC6134786; doi:10.1186/s12864-018-5041-y)
Supplement: Supplementary file 2 — Table SE1. Summary of transposable elements in Puccinia striiformis f. sp. tritici and P. striiformis f. sp. hordei genomes. Table SE2. Comparison of the annotated CAZyme genes among Puccinia striiformis f. sp. tritici (Pst), P. striiformis f. sp. hordei (Psh), Blumeria graminis f. sp. tritici (Bgt) and B. graminis f. sp. hordei (Bgh). Table SE3. Mating-related genes in Puccinia striiformis f. sp. tritici (Pst), P. striiformis f. sp. hordei (Psh), Blumeria graminis f. sp. tritici (Bgt) and B. graminis f. sp. hordei (Bgh). Table SE4. Comparison of the annotated peptidases genes among Puccinia striiformis f. sp. tritici (Pst), P. striiformis f. sp. hordei (Psh), Blumeria graminis f. sp. tritici (Bgt) and B. graminis f. sp. hordei (Bgh). Table SE5. Comparison of the annotated genes in isolate Pst (93–210) (Table SE5a) and Psh (93TX-2) (Table SE5b) using the Pathogen-Host-Interaction database. Table SE6. Summary of secondary-metabolite gene classes in 17 fungal plant pathogens. Table SE7. Comparison of the annotated transcription factor genes among nine fungal species or formae speciales. Table SE8. Comparison of the annotated transporter genes among Puccinia striiformis f. sp. hordei (Psh); P. striiformis f. sp. tritici (Psh); Blumeria graminis f. sp. hordei (Bgh) and B. graminis f. sp. tritici (Bgt). Table SE9. The list of fungal genomes and their resources used in this study. Table SE10. Summary of orthologues detected in 16 fungal plant pathogens using the OrthoFinder program. Table SE11. KEGG pathways annotated using GhostKOALA for Puccinia striiformis f. sp. tritici (Pst) and P. striiformis f. sp. hordei (Psh) isolates. Table SE11a. The numbers of conserved, specific and lost genes in Pst (93–210) and Psh (93TX-2); Table SE11b. Annotation of genes of KEGG pathways in Pst (93–210); and Table SE11c. Annotation of genes of KEGG pathways in Psh (93TX-2). Table SE12. List of exclusively expressed isolate-specific genes in isolates Pst (93–210) and Psh (93Tx-2) of Pucci [file 12864_2018_5041_MOESM2_ESM.zip › Additional file 3_Table_SE2 XMC.xlsx]

## Sheet: Additional file 3_Table_SE2
Table SE2 Comparison of the annotated CAZyme genes among Puccinia striiformis f. sp. tritici (Pst), P. striiformis f. sp. hordei (Psh), Blumeria graminis f. sp. tritici (Bgt) and B. graminis f. sp. hordei (Bgh)
FAMILY	Activities and Notes	Psh (93TX-2) Protein ID	Pst (93-210) Protein ID	Bgh Protein ID	Bgt Protein ID
Auxiliary activities
AA1	The characterized AA1 enzymes are multicopper oxidases that use diphenols and related substances as donors with oxygen as the acceptor.	06340T0, 10721T0, 12403T0, 07321T0, 10284T0, 03972T0, 03994T0	09668T0, 11377T0, 12168T0, 14429T0, 06543T0, 05798T0, 10834T0, 10854T0	CCU82448.1, CCU81320.1	EPQ64471.1, EPQ65769.1
AA2	Family AA2 contains class II lignin-modifying peroxidases. AA2 enzymes are secreted heme-containing enzymes that use hydrogen peroxide or organic peroxides as electron acceptors to catalyze a number of oxidative reactions in which two electrons are derived from substrate molecules to reduce the enzyme followed by a concomitant release of two water molecules.	04004T0, 04356T0	10048T0, 10825T0	CCU78994.1, CCU81208.1, CCU81725.1	EPQ64763.1, EPQ66790.1
AA3	AA3 enzymes belong to the glucose-methanol-choline (GMC) oxidoreductases family. AA3 enzymes are flavoproteins containing a flavin-adenine dinucleotide (FAD)-binding domain.	00757T0, 12834T0, 03883T0, 03884T0, 03887T0, 09022T0, 13041T0, 13048T0	03243T0, 11109T0, 14133T0, 16404T0, 16407T0, 16539T0, 03240T0, 03241T0, 05040T0, 05046T0, 08253T0, 16405T0, 16406T0	CCU75188.1	EPQ65151.1
AA4	Family AA4 contains vanillyl-alcohol oxidases (VAO) that catalyze the conversion of a wide range of phenolic compounds bearing side chains at the para-position of the aromatic ring.	15643T0	06658T0	CCU81467.1	EPQ64380.1
AA5	Family AA5 are copper radical oxidases	03295T0, 05531T0, 05545T0, 05957T0, 12309T0	01868T0, 06024T0, 06421T0, 06433T0, 09210T0, 15537T0, 16056T0	CCU77579.1, CCU82032.1	EPQ64802.1
AA6	All experimentally characterized proteins in this family are 1,4-benzoquinone reductases. These are intracellular enzymes involved in the biodegradation of aromatic compounds and in the protection of fungal cells from reactive quinone compounds.	11302T0	09670T0
AA7	The glucooligosaccharide oxidases (GOO) found in this family oxidize the reducing end glycosyl residues of oligosaccharides linked by alpha- or beta-1,4 bonds and glucose.	02278T0, 02281T0, 07876T0, 08300T0	06102T0, 06570T0, 08587T0, 10134T0, 10135T0		EPQ61973.1
AA9	(formerly GH61). The enzymes in this family were originally classified as a glycoside hydrolases (GH61) based on very weak endo-1,4-b-D-glucanase activity in one family member.	03918T0, 08273T0, 13750T0, 15266T0	04381T0, 10385T0, 13650T0, 15912T0	CCU74678.1	EPQ65317.1
AA11	AA11 proteins are copper-dependent lytic polysaccharide monooxygenases (LPMOs).			CCU74383.1, CCU83020.1	EPQ64850.1, EPQ66731.1
	Sub-total	32	41	9	11
Carbohydrate-binding modules
CBM6	Previously known as cellulose-binding domain family VI (CBD VI).			CCU81662.1
CBM8	Previously known as cellulose-binding domain family VIII (CBD VIII).		03861T0
CBM12	Previously known as cellulose-binding domain family XII (CBD XII).	02458T0	06540T0
CBM18	These modules are found attached to a number of chitinase catalytic domains, but also in non-catalytic proteins either in isolation or as multiple repeats.			CCU76842.1, CCU77513.1	EPQ66430.1, EPQ66796.1
CBM20	Interact strongly with cyclodextrins. Often designated as starch-binding domains (SBD).				EPQ62242.1
CBM21	The granular starch-binding function has been demonstrated in one case. Sometimes designated as starch-binding domains (SBD).	05781T0	00220T0	CCU81669.1, CCU82369.1, CCU83252.1	EPQ62421.1, EPQ62557.1
CBM32	Binding to galactose and lactose has been demonstrated for the module of Micromonospora viridifaciens sialidase (PMID: 16239725). Binding to polygalacturonic acid has been shown for a Yersinia member (PMID: 17292916). Binding to LacNAc (β-D-galactosyl-1,4-β-D-N-acetylglucosamine) has been shown for an N-acetylglucosaminidase from Clostridium perfingens (PMID: 16990278).	03823T0	12485T0
CBM43	Modules of approx. 90-100 residues found at the C-terminus of GH17 or GH72 enzymatic modules and also sometimes isolated. CBM43 modules sometimes carry a C-terminal membrane anchor. The β-1,3-glucan binding function has been demonstrated with the olive pollen protein Ole e 10.		04672T0, 16310T0	CCU77297.1	EPQ66326.1
CBM48	Modules of approx. 100 residues with glycogen-binding function, appended to GH13 modules. Also found in the beta subunit (glycogen-binding) of AMP-activated protein kinases (AMPK)		08019T0	CCU80738.1	EPQ64578.1
CBM50	Modules of approx. 50 residues found attached to various enzymes from families GH18, GH19, GH23, GH24, GH25 and GH73, etc.. CBM50 modules are also found in a multitude of other enzymes targeting the petidoglycan such as peptidases and amidases.	01621T0		CCU76990.1	EPQ64313.1
CBM63	The CBM63 module of Bacillus subtilis expansin EXLX1 has been shown to bind cellulose.	02627T0, 03362T0, 04024T0, 04026T0, 04751T0, 05184T0, 05972T0, 05975T0, 05981T0	00386T0, 00393T0, 00493T0, 01829T0, 01831T0, 08298T0, 10308T0, 13582T0
	Sub-total	13	15	9	8
Carbohydrate esterases
CE1	acetyl xylan esterase; cinnamoyl esterase; feruloyl esterase; carboxylesterase; S-formylglutathione hydrolase; diacylglycerol O-acyltransferase; trehalose 6-O-mycolyltransferase	07520T0, 10639T0, 12765T0, 13166T0, 13269T0, 14321T0	00584T0, 03974T0, 07422T0, 10659T0, 11761T0, 13564T0, 13916T0, 13922T0, 15480T0	CCU75416.1, CCU80195.1, CCU81972.1, CCU82678.1, CCU82721.1, CCU82898.1	EPQ62155.1, EPQ62613.1, EPQ65070.1, EPQ65904.1, EPQ66380.1
CE3	acetyl xylan esterase			CCU77317.1	EPQ61534.1
CE4	acetyl xylan esterase; chitin deacetylase; chitooligosaccharide deacetylase; peptidoglycan GlcNAc deacetylase; peptidoglycan N-acetylmuramic acid deacetylase.	00014T0, 00026T0, 00061T0, 01202T0, 03751T0, 05127T0, 05128T0, 06983T0, 09153T0, 09215T0, 09383T0, 09766T0, 10921T0, 11343T0, 13881T0, 14725T0, 15727T0	00854T0, 00883T0, 00884T0, 01692T0, 01693T0, 02685T0, 02716T0, 02735T0, 02828T0, 06246T0, 06595T0, 07860T0, 09746T0, 10555T0, 15780T0, 17101T0	CCU75580.1, CCU76842.1, CCU77417.1, CCU77513.1	EPQ64422.1, EPQ64745.1, EPQ66430.1, EPQ66796.1
CE5	acetyl xylan esterase; cutinase.	00932T0, 00933T0, 04013T0, 09879T0, 09882T0, 13331T0	04284T0, 04285T0, 09501T0, 09504T0, 09525T0, 09528T0, 14985T0	CCU74221.1, CCU75933.1	EPQ64919.1, EPQ65481.1
CE8	pectin methylesterase	03378T0, 05684T0, 08386T0	00276T0, 00508T0, 07993T0, 08350T0, 08378T0
CE10		00291T0, 01315T0, 01579T0, 01581T0, 01787T0, 02166T0, 04570T0, 05335T0, 05360T0, 05478T0, 07072T0, 08100T0, 08469T0, 09207T0, 10574T0, 12091T0, 13049T0	00201T0, 01368T0, 01904T0, 02369T0, 02842T0, 02844T0, 03824T0, 05031T0, 05039T0, 06328T0, 07177T0, 07320T0, 09813T0, 13070T0, 13802T0, 16693T0	CCU74920.1, CCU75170.1, CCU75296.1, CCU75325.1, CCU76018.1, CCU76452.1, CCU76911.1, CCU77472.1, CCU78987.1, CCU80558.1, CCU81373.1, CCU81415.1, CCU83010.1, CCU83117.1	EPQ61521.1, EPQ62131.1, EPQ62793.1, EPQ62870.1, EPQ64001.1, EPQ64009.1, EPQ64770.1, EPQ64806.1, EPQ65131.1, EPQ66655.1, EPQ66697.1, EPQ66773.1, EPQ67318.1, EPQ67598.1
CE12	pectin acetylesterase (EC 3.1.1.-); rhamnogalacturonan acetylesterase (EC 3.1.1.-); acetyl xylan esterase (EC 3.1.1.72)		08409T0	CCU83039.1	EPQ63052.1
CE14	N-acetyl-1-D-myo-inosityl-2-amino-2-deoxy-α-D-glucopyranoside deacetylase (EC 3.5.1.89); diacetylchitobiose deacetylase (EC 3.5.1.-); mycothiol S-conjugate amidase (EC 3.5.1.-)	02348T0, 15612T0	06777T0	CCU76388.1	EPQ62736.1
CE16	acetylesterase (EC 3.1.1.6) active on various carbohydrate acetyl esters	00935T0, 01128T0, 01224T0, 02912T0, 04722T0, 10492T0	01613T0, 02945T0, 03862T0, 04287T0, 06157T0, 13132T0	CCU82487.1	EPQ63057.1
	Sub-total	57	61	30	29
Glycoside Hydrolases
GH2	β-galactosidase (EC 3.2.1.23) ; β-mannosidase (EC 3.2.1.25); β-glucuronidase (EC 3.2.1.31); α-L-arabinofuranosidase (EC 3.2.1.55); mannosylglycoprotein endo-β-mannosidase (EC 3.2.1.152); exo-β-glucosaminidase (EC 3.2.1.165)	05327T0, 05333T0, 05341T0, 13627T0	02886T0, 06321T0, 06326T0
GH3	β-glucosidase (EC 3.2.1.21); xylan 1,4-β-xylosidase (EC 3.2.1.37); β-glucosylceramidase (EC 3.2.1.45); β-N-acetylhexosaminidase (EC 3.2.1.52); α-L-arabinofuranosidase (EC 3.2.1.55); glucan 1,3-β-glucosidase (EC 3.2.1.58); glucan 1,4-β-glucosidase (EC 3.2.1.74); isoprimeverose-producing oligoxyloglucan hydrolase (EC 3.2.1.120); coniferin β-glucosidase (EC 3.2.1.126); exo-1,3-1,4-glucanase (EC 3.2.…	15260T0, 15261T0,	04376T0, 04377T0, 15907T0, 15908T0	CCU81945.1	EPQ67662.1
GH5	endo-β-1,4-glucanase / cellulase (EC 3.2.1.4); endo-β-1,4-xylanase (EC 3.2.1.8); β-glucosidase (EC 3.2.1.21); β-mannosidase (EC 3.2.1.25); β-glucosylceramidase (EC 3.2.1.45); glucan β-1,3-glucosidase (EC 3.2.1.58); licheninase (EC 3.2.1.73); exo-β-1,4-glucanase / cellodextrinase (EC 3.2.1.74); glucan endo-1,6-β-glucosidase (EC 3.2.1.75); mannan endo-β-1,4-mannosidase (EC 3.2.1.78); cellulose β-1,…	05096T0, 05785T0, 09444T0, 08263T0, 10288T0, 05083T0, 05087T0, 05095T0, 05640T0, 06626T0, 11702T0, 16074T0, 01486T0, 01491T0, 11742T0, 14905T0, 07771T0, 08680T0, 08683T0, 02637T0, 02644T0, 04704T0, 06238T0, 10822T0, 11572T0, 11579T0, 12446T0, 15088T0, 16049T0	00224T0, 09433T0, 05795T0, 13642T0, 03191T0, 03193T0, 03200T0, 03205T0, 09616T0, 09644T0, 14184T0, 07070T0, 07784T0, 14882T0, 14884T0, 14887T0, 05448T0, 05451T0, 09285T0, 10677T0, 11505T0, 01398T0, 02961T0, 03689T0, 03695T0, 04477T0, 08306T0, 08314T0, 09163T0, 11890T0	CCU75813.1, CCU76001.1, CCU81444.1, CCU81495.1	EPQ66173.1, EPQ62717.1, EPQ64924.1, EPQ65264.1
GH7	endo-β-1,4-glucanase (EC 3.2.1.4); reducing end-acting cellobiohydrolase (EC 3.2.1.176); chitosanase (EC 3.2.1.132); endo-β-1,3-1,4-glucanase (EC 3.2.1.73)	07504T0, 08989T0, 09076T0, 09890T0, 15984T0	00567T0, 07586T0, 07587T0, 07588T0, 08912T0, 09512T0
GH10	endo-1,4-β-xylanase (EC 3.2.1.8); endo-1,3-β-xylanase (EC 3.2.1.32); tomatinase (EC 3.2.1.-); xylan endotransglycosylase (EC 2.4.2.-)	01397T0, 06779T0, 10420T0	00097T0, 04635T0, 12156T0, 14472T0
GH12	endoglucanase (EC 3.2.1.4); xyloglucan hydrolase (EC 3.2.1.151); β-1,3-1,4-glucanase (EC 3.2.1.73); xyloglucan endotransglycosylase (EC 2.4.1.207)	06223, 10709T0, 10720T0	13220T0, 13229T0
GH13	α-amylase (EC 3.2.1.1); pullulanase (EC 3.2.1.41); cyclomaltodextrin glucanotransferase (EC 2.4.1.19); cyclomaltodextrinase (EC 3.2.1.54); trehalose-6-phosphate hydrolase (EC 3.2.1.93); oligo-α-glucosidase (EC 3.2.1.10); maltogenic amylase (EC 3.2.1.133); neopullulanase (EC 3.2.1.135); α-glucosidase (EC 3.2.1.20); maltotetraose-forming α-amylase (EC 3.2.1.60); isoamylase (EC 3.2.1.68); glucodextr…	00790T0, 01109T0, 01880T0, 08527T0	08610T0, 06613T0, 04052T0, 08019T0	CCU74854.1, CCU74210.1, CCU75611.1, CCU80738.1	EPQ65564.1, EPQ64543.1, EPQ65493.1, EPQ64578.1
GH15	glucoamylase (EC 3.2.1.3); glucodextranase (EC 3.2.1.70); α,α-trehalase (EC 3.2.1.28); dextran dextrinase (EC 2.4.1.2)	05067T0, 05428T0, 13819T0, 16113T0	03222T0, 07249T0, 11916T0, 16067T0	CCU74978.1	EPQ62242.1
GH16	xyloglucan:xyloglucosyltransferase (EC 2.4.1.207); keratan-sulfate endo-1,4-β-galactosidase (EC 3.2.1.103); endo-1,3-β-glucanase (EC 3.2.1.39); endo-1,3(4)-β-glucanase (EC 3.2.1.6); licheninase (EC 3.2.1.73); β-agarase (EC 3.2.1.81); κ-carrageenase (EC 3.2.1.83); xyloglucanase (EC 3.2.1.151); endo-β-1,3-galactanase (EC 3.2.1.181); β-porphyranase (EC 3.2.1.178); hyaluronidase (EC 3.2.1.35); endo-β…	00505T0, 01007T0, 02295T0, 02296T0, 02422T0, 03212T0, 03827T0, 08813T0, 10582T0, 12827T0, 15073T0	04796T0, 05385T0, 05581T0, 06502T0, 09047T0, 10147T0, 11117T0, 12481T0, 13717T0, 15942T0, 16005T0	CCU75965.1, CCU76254.1, CCU77102.1, CCU77212.1, CCU77409.1, CCU81685.1, CCU81686.1, CCU81944.1, CCU82704.1	EPQ62576.1, EPQ62577.1, EPQ62604.1, EPQ64057.1, EPQ64572.1, EPQ66071.1, EPQ67263.1, EPQ67661.1, EPQ67786.1
GH17	glucan endo-1,3-β-glucosidase (EC 3.2.1.39); glucan 1,3-β-glucosidase (EC 3.2.1.58); licheninase (EC 3.2.1.73); ABA-specific β-glucosidase (EC 3.2.1.175); β-1,3-glucanosyltransglycosylase (EC 2.4.1.-)	00275T0, 04302T0, 04303T0	00766T0, 05876T0, 12037T0	CCU75234.1, CCU76102.1, CCU79607.1, CCU82693.1, CCU82697.1, CCU82711.1	EPQ61551.1, EPQ62623.1, EPQ66521.1, EPQ66529.1, EPQ67402.1, EPQ67809.1
GH18	chitinase (EC 3.2.1.14); lysozyme (EC 3.2.1.17); endo-β-N-acetylglucosaminidase (EC 3.2.1.96); peptidoglycan hydrolase with endo-β-N-acetylglucosaminidase specificity (EC 3.2.1.-); Nod factor hydrolase (EC 3.2.1.-); xylanase inhibitor; concanavalin B; narbonin	00271T0, 00910T0, 01812T0, 03122T0, 03675T0, 04289T0, 04763T0, 05065T0, 05066T0, 09542T0, 10137T0, 10503T0, 11236T0, 11385T0, 13317T0, 13709T0	03223T0, 03930T0, 03941T0, 04263T0, 05889T0, 06085T0, 06267T0, 07198T0, 08874T0, 10108T0, 10297T0, 11852T0, 12757T0, 16628T0	CCU74499.1, CCU76305.1, CCU76419.1, CCU76949.1, CCU79933.1, CCU79984.1, CCU80033.1, CCU82999.1	EPQ61645.1, EPQ61648.1, EPQ61683.1, EPQ61747.1, EPQ63467.1, EPQ65117.1, EPQ67176.1, EPQ67452.1, EPQ67918.1
GH20	β-hexosaminidase (EC 3.2.1.52); lacto-N-biosidase (EC 3.2.1.140); β-1,6-N-acetylglucosaminidase) (EC 3.2.1.-); β-6-SO3-N-acetylglucosaminidase (EC 3.2.1.-)	11160T0, 12341T0, 15708T0	04443T0, 09309T0	CCU75691.1	EPQ63146.1
GH23	lysozyme type G (EC 3.2.1.17); peptidoglycan lyase (EC 4.2.2.n1) also known in the literature as peptidoglycan lytic transglycosylase; chitinase (EC 3.2.1.14)	11598T0	11587T0	CCU75067.1	EPQ62061.1
GH26	β-mannanase (EC 3.2.1.78); exo-β-1,4-mannobiohydrolase (EC 3.2.1.100); β-1,3-xylanase (EC 3.2.1.32); lichenase / endo-β-1,3-1,4-glucanase (EC 3.2.1.73); mannobiose-producing exo-β-mannanase (EC 3.2.1.-)	00914T0, 00985T0, 01035T0, 03695T0, 03829T0, 05000T0, 05699T0, 06569T0, 08384T0	01984T0, 02073T0, 04268T0, 07406T0, 07996T0, 08363T0, 10202T0, 11429T0, 12104T0, 12478T0, 12754T0
GH27	α-galactosidase (EC 3.2.1.22); α-N-acetylgalactosaminidase (EC 3.2.1.49); isomalto-dextranase (EC 3.2.1.94); β-L-arabinopyranosidase (EC 3.2.1.88); galactan:galactan galactosyltransferase (EC 2.4.1.-)	00018T0, 00019T0, 04486T0, 04503T0, 06757T0, 07679T0	02731T0, 04613T0, 12811T0, 13197T0, 13198T0, 13215T0, 15361T0
GH28	polygalacturonase (EC 3.2.1.15); α-L-rhamnosidase (EC 3.2.1.40); exo-polygalacturonase (EC 3.2.1.67); exo-polygalacturonosidase (EC 3.2.1.82); rhamnogalacturonase (EC 3.2.1.171); rhamnogalacturonan α-1,2-galacturonohydrolase (EC 3.2.1.173); endo-xylogalacturonan hydrolase (EC 3.2.1.-)	00827T0	05234T0
GH31	α-glucosidase (EC 3.2.1.20); α-galactosidase (EC 3.2.1.22); α-mannosidase (EC 3.2.1.24); α-1,3-glucosidase (EC 3.2.1.84); sucrase-isomaltase (EC 3.2.1.48) (EC 3.2.1.10); α-xylosidase (EC 3.2.1.177); α-glucan lyase (EC 4.2.2.13); isomaltosyltransferase (EC 2.4.1.-); oligosaccharide α-1,4-glucosyltransferase (EC 2.4.1.161); sulfoquinovosidase (EC 3.2.1.-)	01566T0, 01567T0, 13412T0	07006T0, 14357T0, 16731T0	CCU81410.1	EPQ67286.1
GH32	invertase (EC 3.2.1.26); endo-inulinase (EC 3.2.1.7); β-2,6-fructan 6-levanbiohydrolase (EC 3.2.1.64); endo-levanase (EC 3.2.1.65); exo-inulinase (EC 3.2.1.80); fructan β-(2,1)-fructosidase/1-exohydrolase (EC 3.2.1.153); fructan β-(2,6)-fructosidase/6-exohydrolase (EC 3.2.1.154); sucrose:sucrose 1-fructosyltransferase (EC 2.4.1.99); fructan:fructan 1-fructosyltransferase (EC 2.4.1.100); sucrose:f…	06642T0, 12620T0	09626T0, 10442T0
GH35	β-galactosidase (EC 3.2.1.23); exo-β-glucosaminidase (EC 3.2.1.165); exo-β-1,4-galactanase (EC 3.2.1.-); β-1,3-galactosidase (EC 3.2.1.-)	02405T0	06482T0, 16411T0
GH37	α,α-trehalase (EC 3.2.1.28).	02251T0, 08796T0	08681T0, 11792T0	CCU82322.1	EPQ64017.1
GH38	α-mannosidase (EC 3.2.1.24); mannosyl-oligosaccharide α-1,2-mannosidase (EC 3.2.1.113); mannosyl-oligosaccharide α-1,3-1,6-mannosidase (EC 3.2.1.114); α-2-O-mannosylglycerate hydrolase (EC 3.2.1.170); mannosyl-oligosaccharide α-1,3-mannosidase (EC 3.2.1.-)	07542T0, 15596T0	00611T0, 00621T0	CCU79000.1	EPQ65113.1
GH43	β-xylosidase (EC 3.2.1.37); α-L-arabinofuranosidase (EC 3.2.1.55); arabinanase (EC 3.2.1.99); xylanase (EC 3.2.1.8); galactan 1,3-β-galactosidase (EC 3.2.1.145); α-1,2-L-arabinofuranosidase (EC 3.2.1.-); exo-α-1,5-L-arabinofuranosidase (EC 3.2.1.-); [inverting] exo-α-1,5-L-arabinanase (EC 3.2.1.-); β-1,3-xylosidase (EC 3.2.1.-)	00216T0, 00218T0	07557T0, 07559T0, 12485T0
GH47	α-mannosidase (EC 3.2.1.113)	01232T0, 01480T0, 02631T0, 02640T0, 02822T0, 02824T0, 03149T0, 04743T0, 05973T0, 05980T0, 07003T0, 14700T0, 15251T0	00274T0, 00384T0, 00392T0, 04859T0, 06722T0, 06723T0, 06724T0, 08301T0, 08309T0, 08734T0, 10319T0, 12884T0, 14174T0, 14877T0, 16438T0	CCU78862.1, CCU81448.1, CCU81636.1, CCU82139.1	EPQ62079.1, EPQ63421.1, EPQ65789.1, EPQ66925.1, EPQ67272.1
GH55	exo-β-1,3-glucanase (EC 3.2.1.58); endo-β-1,3-glucanase (EC 3.2.1.39)			CCU80370.1	EPQ64983.1
GH63	processing α-glucosidase (EC 3.2.1.106); α-1,3-glucosidase (EC 3.2.1.84); α-glucosidase (EC 3.2.1.20); mannosylglycerate α-mannosidase / mannosylglycerate hydrolase (EC 3.2.1.170)	12468T0	12449T0	CCU76539.1, CCU79720.1	EPQ64328.1, EPQ64527.1
GH65	α,α-trehalase (EC 3.2.1.28); maltose phosphorylase (EC 2.4.1.8); trehalose phosphorylase (EC 2.4.1.64); kojibiose phosphorylase (EC 2.4.1.230); trehalose-6-phosphate phosphorylase (EC 2.4.1.216); nigerose phosphorylase (EC 2.4.1.279); 3-O-α-glucopyranosyl-L-rhamnose phosphorylase (EC 2.4.1.282); 2-O-α-glucopyranosylglycerol: phosphate β-glucosyltransferase (EC 2.4.1.-); α-glucosyl-1,2-β-galactosy…		07160T0, 09876T0, 16920T0
GH71	α-1,3-glucanase (EC 3.2.1.59).	01218T0, 05045T0, 09581T0, 09591T0, 13766T0, 16211T0	00980T0, 03868T0, 05472T0, 11390T0, 13632T0
GH72	β-1,3-glucanosyltransglycosylase (EC 2.4.1.-)	04104T0	04672T0, 16310T0	CCU76357.1, CCU77297.1, CCU82227.1	EPQ61766.1, EPQ66326.1
GH74	ndoglucanase (EC 3.2.1.4); oligoxyloglucan reducing end-specific cellobiohydrolase (EC 3.2.1.150); xyloglucanase (EC 3.2.1.151)	13275T0	07416T0, 11522T0, 16516T0	CCU74814.1, CCU76195.1, CCU81106.1	EPQ64390.1, EPQ65932.1, EPQ65933.1
GH76	α-1,6-mannanase (EC 3.2.1.101)	06114T0, 14286T0, 14298T0	08642T0, 08737T0, 08749T0	CCU74451.1, CCU74456.1, CCU74476.1, CCU77143.1, CCU78122.1, CCU78502.1, CCU80492.1, CCU82481.1	EPQ63063.1, EPQ63256.1, EPQ65188.1, EPQ66257.1, EPQ67122.1
GH78	α-L-rhamnosidase (EC 3.2.1.40); rhamnogalacturonan α-L-rhamnohydrolase (EC 3.2.1.174)			CCU74853.1	EPQ65563.1
GH79	β-glucuronidase (EC 3.2.1.31); hyaluronoglucuronidase (EC 3.2.1.36); heparanase (EC 3.2.1.166); baicalin β-glucuronidase (EC 3.2.1.167); β-4-O-methyl-glucuronidase (EC 3.2.1.-)	01908T0, 01909T0, 08947T0, 12519T0, 15789T0, 15790T0	04021T0, 04023T0, 10640T0, 12596T0
GH81	endo-β-1,3-glucanase (EC 3.2.1.39)	06842T0, 15875T0	05860T0	CCU76862.1	EPQ66404.1
GH85	endo-β-N-acetylglucosaminidase (EC 3.2.1.96)	13413T0	07007T0
GH92	mannosyl-oligosaccharide α-1,2-mannosidase (EC 3.2.1.113); mannosyl-oligosaccharide α-1,3-mannosidase (EC 3.2.1.-); mannosyl-oligosaccharide α-1,6-mannosidase (EC 3.2.1.-); α-mannosidase (EC 3.2.1.24); α-1,2-mannosidase (EC 3.2.1.-); α-1,3-mannosidase (EC 3.2.1.-); α-1,4-mannosidase (EC 3.2.1.-); mannosyl-1-phosphodiester α-1,P-mannosidase (EC 3.2.1.-)			CCU81414.1, CCU82262.1	EPQ62869.1, EPQ66243.1
GH93	exo-α-L-1,5-arabinanase (EC 3.2.1.-)			CCU76195.1	EPQ64390.1
GH114	endo-α-1,4-polygalactosaminidase (EC 3.2.1.109)			CCU76959.1	EPQ66938.1
GH125	exo-α-1,6-mannosidase (EC 3.2.1.-)			CCU75576.1, CCU75902.1	EPQ64426.1, EPQ67461.1
GH128	β-1,3-glucanase (EC 3.2.1.39)			CCU81172.1, CCU82018.1	EPQ64468.1, EPQ66483.1
GH131	broad specificity exo-β-1,3/1,6-glucanase with endo-β-1,4-glucanase activity (EC 3.2.1.-);			CCU74446.1	EPQ63470.1
GH132	Activity on β-1,3-glucan (curdlan) shown for the Aspergillus fumigatus Sun4 protein; activity on laminarioligosaccharides shown for Aspergillus fumigatus Sun4 protein and Candida albicans Sun41 protein; transglycosylation activity reported in PMID 23508952.			CCU76276.1, CCU82988.1	EPQ66110.1, EPQ66294.1
GH135	α-1,4-galactosaminogalactan hydrolase (EC 3.2.1.-)			CCU76954.1	EPQ67572.1
	Sub-total	163	170	74	71
Polysaccharide lyases
PL1	pectate lyase (EC 4.2.2.2); exo-pectate lyase (EC 4.2.2.9); pectin lyase (EC 4.2.2.10).	02834T0, 02835T0	06714T0, 06715T0
PL14	alginate lyase (EC 4.2.2.3); exo-oligoalginate lyase (EC 4.2.2.-); β-1,4-glucuronan lyase (EC 4.2.2.14)	07358T0	08702T0
	Sub-total	3	3	0	0
Glycosyltransferases
GT1	UDP-glucuronosyltransferase (EC 2.4.1.17); zeatin O-β-xylosyltransferase (EC 2.4.2.40); 2-hydroxyacylsphingosine 1-β-galactosyltransferase (EC 2.4.1.45); N-acylsphingosine galactosyltransferase (EC 2.4.1.47); flavonol 3-O-glucosyltransferase (EC 2.4.1.91); anthocyanidin 3-O-glucosyltransferase (EC 2.4.1.115); sinapate 1-glucosyltransferase (EC 2.4.1.120); indole-3-acetate β-glucosyltransferase (E…	00276T0, 02863T0, 03869T0, 06234T0, 07565T0, 10071T0, 11605T0	00765T0, 01964T0, 03729T0, 09169T0, 11580T0, 15278T0, 16784T0, 17130T0	CCU75791.1, CCU82045.1	EPQ62163.1, EPQ66201.1
GT2	cellulose synthase (EC 2.4.1.12); chitin synthase (EC 2.4.1.16); dolichyl-phosphate β-D-mannosyltransferase (EC 2.4.1.83); dolichyl-phosphate β-glucosyltransferase (EC 2.4.1.117); N-acetylglucosaminyltransferase (EC 2.4.1.-); N-acetylgalactosaminyltransferase (EC 2.4.1.-); hyaluronan synthase (EC 2.4.1.212); chitin oligosaccharide synthase (EC 2.4.1.-); β-1,3-glucan synthase (EC 2.4.1.34); β-1,4-…	05144T0, 05460T0, 05516T0, 07687T0, 14100T0, 15812T0, 16341T0, 16344T0	00018T0, 01707T0, 06406T0, 10065T0, 12034T0, 12816T0, 14057T0, 14327T0	CCU74227.1, CCU74752.1, CCU75895.1, CCU75896.1, CCU76828.1, CCU77640.1, CCU81486.1, CCU81539.1, CCU83213.1, CCU83277.1	EPQ61723.1, EPQ64353.1, EPQ64993.1, EPQ64995.1, EPQ65477.1, EPQ66343.1, EPQ67151.1, EPQ67341.1, EPQ67743.1
GT3	glycogen synthase (EC 2.4.1.11).	02908T0	06161T0	CCU79423.1	EPQ63786.1
GT4	sucrose synthase (EC 2.4.1.13); sucrose-phosphate synthase (EC 2.4.1.14); α-glucosyltransferase (EC 2.4.1.52); lipopolysaccharide N-acetylglucosaminyltransferase (EC 2.4.1.56); phosphatidylinositol α-mannosyltransferase (EC 2.4.1.57); GDP-Man: Man1GlcNAc2-PP-dolichol α-1,3-mannosyltransferase (EC 2.4.1.132); GDP-Man: Man3GlcNAc2-PP-dolichol/Man4GlcNAc2-PP-dolichol α-1,2-mannosyltransferase (EC 2.…	06864T0, 12027T0, 12448T0	01396T0, 08135T0, 11621T0	CCU74462.1, CCU76912.1, CCU81637.1, CCU83079.1	EPQ63420.1, EPQ63758.1, EPQ66247.1, EPQ67229.1
GT8	lipopolysaccharide α-1,3-galactosyltransferase (EC 2.4.1.44); UDP-Glc: (glucosyl)lipopolysaccharide α-1,2-glucosyltransferase (EC 2.4.1.-); lipopolysaccharide glucosyltransferase 1 (EC 2.4.1.58); glycogenin glucosyltransferase (EC 2.4.1.186); inositol 1-α-galactosyltransferase (galactinol synthase) (EC 2.4.1.123); homogalacturonan α-1,4-galacturonosyltransferase (EC 2.4.1.43); UDP-GlcA: xylan α-g…	03628T0		CCU77118.1, CCU82683.1	EPQ65203.1, EPQ67219.1
GT10	galactoside α-1,3/1,4-L-fucosyltransferase (EC 2.4.1.65); galactoside α-1,3-L-fucosyltransferase (EC 2.4.1.152); glycoprotein α-1,3-L-fucosyltransferase (EC 2.4.1.214)	14137T0, 15118T0, 15120T0	09232T0, 09234T0, 14860T0
GT15	glycolipid 2-α-mannosyltransferase (EC 2.4.1.131); GDP-Man: α-1,2-mannosyltransferase (EC 2.4.1.-).	06544T0	02098T0	CCU75923.1, CCU79319.1	EPQ63802.1, EPQ64182.1, EPQ64907.1
GT18	α-1,3(6)-mannosylglycoprotein β-1,6-N-acetyl-glucosaminyltransferase (EC 2.4.1.155).	05339T0	06332T0
GT20	α,α-trehalose-phosphate synthase [UDP-forming] (EC 2.4.1.15); Glucosylglycerol-phosphate synthase (EC 2.4.1.213); trehalose-6-P phosphatase (EC 3.1.3.12); [retaining] GDP-valeniol: validamine 7-phosphate valeniolyltransferase (EC 2.-.-.-)	07160T0, 10645T0	00993T0, 12631T0	CCU74482.1, CCU74837.1, CCU75756.1	EPQ63181.1, EPQ64162.1, EPQ65549.1
GT21	UDP-Glc: ceramide β-glucosyltransferase (EC 2.4.1.80).	07701T0	06813T0, 12831T0	CCU79107.1	EPQ62451.1
GT22	Dol-P-Man: Man6GlcNAc2-PP-Dol α-1,2-mannosyltransferase (EC 2.4.1.259); Dol-P-Man: Man8GlcNAc2-PP-Dol α-1,2-mannosyltransferase (EC 2.4.1.261); Dol-P-Man: Man2-GlcNAc-phosphatidylinositol α-1,2-mannosyltransferase (EC 2.4.1.-); Dol-P-Man: Man3-GlcNAc-phosphatidylinositol α-1,2-mannosyltransferase (EC 2.4.1.-)	04480T0, 08520T0, 11438T0, 12977T0	03767T0, 04012T0, 08604T0, 14338T0, 15832T0	CCU74330.1, CCU76112.1, CCU76649.1, CCU77064.1	EPQ61943.1, EPQ64120.1, EPQ64758.1, EPQ67873.1, EPQ67874.1
GT23	N-acetyl-β-D-glucosaminide α-1,6-L-fucosyltransferase (EC 2.4.1.68); chitin-oligosaccharide α-1,6-L-fucosyltransferase (EC 2.4.1.-)	00952T0	04304T0
GT24	UDP-Glc: glycoprotein α-glucosyltransferase (EC 2.4.1.-).		06979T0	CCU82919.1	EPQ63160.1
GT25	lipopolysaccharide β-1,4-galactosyltransferase (EC 2.4.1.-); β-1,3-glucosyltransferase (EC 2.4.1.-); β-1,2-glucosyltransferase (EC 2.4.1.-); β-1,2-galactosyltransferase (EC 2.4.1.-); LPS β-1,4-galactosyltransferase (EC 2.4.1.-); occidiofungin β-xylosyltransferase (EC 2.4.2.-); UDP-Gal:procollagen β-galactosyltransferase (EC 2.4.1.50)	05856T0, 05857T0, 12621T0	01284T0, 01285T0, 10443T0
GT26	UDP-ManNAcA: β-N-acetyl mannosaminuronyltransferase (EC 2.4.1.-); UDP-ManNAc: β-N-acetyl-mannosaminyltransferase (EC 2.4.1.-); UDP-Glc: β-1,4-glucosyltransferase (EC 2.4.1.-); β-1,4-galactosyltransferase (EC 2.4.1.-)	12215T0	00081T0, 14239T0
GT28	1,2-diacylglycerol 3-β-galactosyltransferase (EC 2.4.1.46); 1,2-diacylglycerol 3-β-glucosyltransferase (EC 2.4.1.157); UDP-GlcNAc: Und-PP-MurAc-pentapeptide β-N-acetylglucosaminyltransferase (EC 2.4.1.227); digalactosyldiacylglycerol synthase (EC 2.4.1.241)	06343T0	11367T0	CCU78297.1	EPQ64521.1
GT31	N-acetyllactosaminide β-1,3-N-acetylglucosaminyltransferase (EC 2.4.1.149); Glycoprotein-N-acetylgalactosamine 3-β-galactosyltransferase (EC 2.4.1.122); fucose-specific β-1,3-N-acetylglucosaminyltransferase (EC 2.4.1.-); globotriosylceramide β-1,3-GalNAc transferase (EC 2.4.1.79); chondroitin synthase (β-1,3-GlcUA and β-1,4-GalNAc transferase (EC 2.4.1.175); chondroitin β-1,3-glucuronyltransferas…	04477T0, 11265T0	08406T0, 14341T0	CCU74440.1, CCU74568.1	EPQ63481.1, EPQ65667.1
GT32	α-1,6-mannosyltransferase (EC 2.4.1.-); α-1,4-N-acetylglucosaminyltransferase (EC 2.4.1.-); α-1,4-N-acetylgalactosaminyltransferase (EC 2.4.1.-); GDP-Man: inositol-phosphorylceramide transferase (EC 2.4.1.-); UDP-Gal: β-galactoside α-1,4-galactosyltransferase (EC 2.4.1.-); UDP-Gal: lactose/N-acetyl-lactosamine α-1,4-galactosyltransferase (EC 2.4.1.-)	01081T0, 02344T0, 03135T0, 09533T0, 09835T0, 13023T0, 15917T0, 16262T0	04191T0, 05357T0, 07141T0, 14099T0, 17147T0	CCU75848.1, CCU75907.1, CCU76049.1, CCU82478.1	EPQ62597.1, EPQ63067.1, EPQ63488.1, EPQ64896.1
GT33	GDP-Man: chitobiosyldiphosphodolichol β-mannosyltransferase (EC 2.4.1.142).	04120T0	04688T0	CCU74336.1	EPQ64753.1
GT34	UDP-Gal: galactomannan α-1,6-galactosyltransferase (EC 2.4.1.-); UDP-Xyl: xyloglucan α-1,6-xylosyltransferase (EC 2.4.2.39); α-1,2-galactosyltransferase (EC 2.4.1.-)			CCU77199.1, CCU81402.1	EPQ65397.1, EPQ67588.1
GT35	glycogen or starch phosphorylase (EC 2.4.1.1).			CCU74300.1	EPQ65440.1
GT39	Dol-P-Man: protein α-mannosyltransferase (EC 2.4.1.109)	07648T0, 11076T0, 12428T0, 15928T0	03089T0, 03151T0, 07461T0	CCU81375.1, CCU81393.1, CCU81989.1	EPQ62795.1, EPQ65416.1, EPQ66510.1
GT41	UDP-GlcNAc: peptide β-N-acetylglucosaminyltransferase (EC 2.4.1.255); UDP-Glc: peptide N-β-glucosyltransferase (EC 2.4.1.-)			CCU80396.1	EPQ62662.1
GT43	β-glucuronyltransferase (EC 2.4.1.135); UDP-Xyl: xylan β-1,4-xylosyltransferase (EC 2.4.2.-)	03616T0, 16175T0
CT48	1,3-β-glucan synthase (EC 2.4.1.34)		05486T0	CCU77296.1	EPQ66327.1
GT49	β-1,3-N-acetylglucosaminyltransferase (EC 2.4.1.-).	00977T0	07400T0, 12440T0
GT50	Dol-P-Man α-1,4-mannosyltransferase (EC 2.4.1.-)	05218T0, 10319T0	02810T0, 08165T0	CCU81798.1	EPQ66146.1
GT57	Dol-P-Glc: α-1,3-glucosyltransferase (EC 2.4.1.-)	10830T0, 13580T0	04481T0, 16283T0	CCU75689.1, CCU82258.1	EPQ62729.1, EPQ66242.1
GT58	Dol-P-Man: Man5GlcNAc2-PP-Dol α-1,3-mannosyltransferase (EC 2.4.1.258)	09664T0	07509T0	CCU75943.1	EPQ63772.1
GT59	Dol-P-Glc: Glc2Man9GlcNAc2-PP-Dol α-1,2-glucosyltransferase (EC 2.4.1.256)	09815T0	07122T0	CCU82504.1	EPQ66837.1
GT62	α-1,2-mannosyltransferase (EC 2.4.1.-); α-1,6-mannosyltransferase (EC 2.4.1.-)			CCU75841.1, CCU76801.1, CCU78223.1	EPQ63273.1, EPQ65832.1, EPQ66874.1
GT66	dolichyl-diphosphooligosaccharideâ€”protein glycotransferase (EC 2.4.99.18); undecaprenyl-diphosphooligosaccharideâ€”protein glycotransferase (EC 2.4.99.19)	09527T0	16432T0	CCU81360.1	EPQ63660.1
GT68	GDP-Fuc: protein O-α-fucosyltransferase (EC 2.4.1.-)		12869T0, 13373T0	CCU75709.1, CCU76175.1	EPQ62356.1, EPQ67235.1
GT69	GDP-Man: α-1,3-mannosyltransferase (EC 2.4.1.-)	02538T0, 04483T0, 07518T0, 12874T0	00582T0, 03363T0, 07837T0, 14335T0	CCU83157.1	EPQ63762.1
GT71	α-mannosyltransferase (EC 2.4.1.-)	04858T0
GT76	Dol-P-Man: α-1,6-mannosyltransferase (EC 2.4.1.-)	02609T0, 13200T0	06377T0, 15389T0	CCU76884.1	EPQ65207.1
GT78	GDP-Man: α-mannosyltransferase (mannosylglycerate synthase) (EC 2.4.1.-)	03660T0
GT90	UDP-Xyl: (mannosyl) glucuronoxylomannan/galactoxylomannan β-1,2-xylosyltransferase (EC 2.4.2.-); UDP-Glc: protein O-β-glucosyltransferase (EC 2.4.1.-); UDP-Xyl: protein O-β-xylosyltransferase (EC 2.4.2.-)	00496T0, 00592T0, 00593T0, 02242T0, 02388T0, 06545T0, 06934T0, 13242T0, 13391T0, 13686T0	02097T0, 03282T0, 03634T0, 04555T0, 09056T0, 09939T0, 11801T0, 13352T0	CCU74169.1, CCU75175.1, CCU76685.1	EPQ61591.1, EPQ63540.1, EPQ65137.1
	Sub-total	81	79	62	63
Total		349	369	184	182
