# Supplementary material for: Genomic insights into host adaptation between the wheat stripe rust pathogen (Puccinia striiformis f. sp. tritici) and the barley stripe rust pathogen (Puccinia striiformis f. sp. hordei)
Source: BMC Genomics. 2018 Sep 12;19:664. doi: 10.1186/s12864-018-5041-y (PMC6134786; doi:10.1186/s12864-018-5041-y)
Supplement: Supplementary file 2 — Table SE1. Summary of transposable elements in Puccinia striiformis f. sp. tritici and P. striiformis f. sp. hordei genomes. Table SE2. Comparison of the annotated CAZyme genes among Puccinia striiformis f. sp. tritici (Pst), P. striiformis f. sp. hordei (Psh), Blumeria graminis f. sp. tritici (Bgt) and B. graminis f. sp. hordei (Bgh). Table SE3. Mating-related genes in Puccinia striiformis f. sp. tritici (Pst), P. striiformis f. sp. hordei (Psh), Blumeria graminis f. sp. tritici (Bgt) and B. graminis f. sp. hordei (Bgh). Table SE4. Comparison of the annotated peptidases genes among Puccinia striiformis f. sp. tritici (Pst), P. striiformis f. sp. hordei (Psh), Blumeria graminis f. sp. tritici (Bgt) and B. graminis f. sp. hordei (Bgh). Table SE5. Comparison of the annotated genes in isolate Pst (93–210) (Table SE5a) and Psh (93TX-2) (Table SE5b) using the Pathogen-Host-Interaction database. Table SE6. Summary of secondary-metabolite gene classes in 17 fungal plant pathogens. Table SE7. Comparison of the annotated transcription factor genes among nine fungal species or formae speciales. Table SE8. Comparison of the annotated transporter genes among Puccinia striiformis f. sp. hordei (Psh); P. striiformis f. sp. tritici (Psh); Blumeria graminis f. sp. hordei (Bgh) and B. graminis f. sp. tritici (Bgt). Table SE9. The list of fungal genomes and their resources used in this study. Table SE10. Summary of orthologues detected in 16 fungal plant pathogens using the OrthoFinder program. Table SE11. KEGG pathways annotated using GhostKOALA for Puccinia striiformis f. sp. tritici (Pst) and P. striiformis f. sp. hordei (Psh) isolates. Table SE11a. The numbers of conserved, specific and lost genes in Pst (93–210) and Psh (93TX-2); Table SE11b. Annotation of genes of KEGG pathways in Pst (93–210); and Table SE11c. Annotation of genes of KEGG pathways in Psh (93TX-2). Table SE12. List of exclusively expressed isolate-specific genes in isolates Pst (93–210) and Psh (93Tx-2) of Pucci [file 12864_2018_5041_MOESM2_ESM.zip › Additional file 3_Table_SE4 XMC.xlsx]

## Sheet: Additional file 3_Table_SE4
Table SE4 Comparison of the annotated peptidases genes among Puccinia striiformis f. sp. tritici (Pst), P. striiformis f. sp. hordei (Psh), Blumeria graminis f. sp. tritici (Bgt) and B. graminis f. sp. hordei (Bgh)
Peptidases clan	Family	Activities and notes	Psh (93TX-2) protein ID	Pst (93-210) protein ID	Bgh protein ID	Bgt protein ID
Aspartic peptidases
	A01	pepsin family (endopeptidases)	PshP_00177T0, PshP_00556T0, PshP_00683T0, PshP_00774T0, PshP_00981T0, PshP_01075T0, PshP_01149T0, PshP_01200T0, PshP_01877T0, PshP_02189T0, PshP_02630T0, PshP_03459T0, PshP_04212T0, PshP_04972T0, PshP_05280T0, PshP_05840T0, PshP_06255T0, PshP_07196T0, PshP_07402T0, PshP_07471T0, PshP_07493T0, PshP_07512T0, PshP_07675T0, PshP_08904T0, PshP_09893T0, PshP_10457T0, PshP_10666T0, PshP_11546T0, PshP_12…	PstP_00577T0, PstP_01017T0, PstP_01268T0, PstP_01440T0, PstP_01635T0, PstP_01690T0, PstP_01731T0, PstP_01780T0, PstP_02392T0, PstP_02921T0, PstP_02973T0, PstP_02990T0, PstP_03012T0, PstP_04055T0, PstP_04121T0, PstP_04988T0, PstP_05040T0, PstP_05192T0, PstP_05298T0, PstP_05486T0, PstP_06249T0, PstP_06361T0, PstP_06877T0, PstP_07035T0, PstP_07343T0, PstP_07403T0, PstP_07585T0, PstP_07826T0, PstP_07…	CCU74651.1, CCU74665.1, CCU75169.1, CCU75396.1, CCU75398.1, CCU75682.1, CCU75716.1, CCU75794.1, CCU76106.1, CCU76243.1, CCU76479.1, CCU76702.1, CCU76868.1, CCU76966.1, CCU77061.1, CCU77296.1, CCU77433.1, CCU77494.1, CCU77495.1, CCU77621.1, CCU78229.1, CCU78231.1, CCU79004.1, CCU79606.1, CCU79838.1, CCU80569.1, CCU81477.1, CCU81542.1, CCU81578.1, CCU81764.1, CCU81772.1, CCU81836.1, CCU81862.1, CCU…	EPQ66280.1, EPQ67934.1, EPQ64725.1, EPQ66661.1, EPQ63279.1, EPQ65310.1, EPQ65541.1, EPQ63281.1, EPQ67730.1, EPQ66346.1, EPQ62757.1, EPQ63280.1, EPQ66327.1, EPQ63903.1, EPQ67403.1, EPQ61574.1, EPQ66197.1, EPQ62292.1, EPQ65007.1, EPQ64114.1, EPQ67876.1, EPQ65989.1, EPQ67120.1, EPQ65790.1, EPQ66055.1, EPQ64361.1, EPQ65010.1, EPQ67589.1, EPQ63321.1, EPQ63089.1, EPQ62526.1, EPQ63735.1, EPQ62150.1, EPQ…
	A02	retropepsin family (endopeptidases)	PshP_00129T0, PshP_10216T0, PshP_13388T0, PshP_15197T0	PstP_01445T0, PstP_02623T0, PstP_12538T0, PstP_13349T0, PstP_14310T0, PstP_15690T0	CCU74995.1, CCU75087.1	EPQ62222.1, EPQ64079.1
	A08	signal peptidase II family		PstP_08281T0	CCU81854.1	EPQ67944.1
	A11	Copia transposon peptidase	PshP_00047T0, PshP_00342T0, PshP_00360T0, PshP_00369T0, PshP_00451T0, PshP_00795T0, PshP_00941T0, PshP_01143T0, PshP_01365T0, PshP_01454T0, PshP_01588T0, PshP_01622T0, PshP_01711T0, PshP_01837T0, PshP_02191T0, PshP_02460T0, PshP_03334T0, PshP_03572T0, PshP_03692T0, PshP_03863T0, PshP_04052T0, PshP_04501T0, PshP_05189T0, PshP_05665T0, PshP_06156T0, PshP_06205T0, PshP_06371T0, PshP_06591T0, PshP_06…	PstP_00307T0, PstP_00460T0, PstP_00465T0, PstP_00690T0, PstP_00834T0, PstP_01147T0, PstP_01959T0, PstP_02038T0, PstP_02042T0, PstP_02394T0, PstP_02469T0, PstP_02549T0, PstP_03520T0, PstP_03900T0, PstP_04097T0, PstP_04511T0, PstP_04634T0, PstP_05115T0, PstP_05116T0, PstP_05146T0, PstP_05204T0, PstP_05322T0, PstP_05447T0, PstP_05755T0, PstP_06471T0, PstP_06542T0, PstP_06592T0, PstP_06622T0, PstP_06…	CCU74275.1, CCU75604.1, CCU75862.1, CCU76267.1, CCU76508.1, CCU76545.1, CCU76937.1, CCU77092.1, CCU77137.1, CCU77221.1, CCU79009.1, CCU79895.1, CCU81581.1, CCU81740.1, CCU81929.1, CCU82191.1, CCU82277.1, CCU82780.1, CCU83133.1, CCU83191.1	EPQ65635.1, EPQ67700.1, EPQ65195.1, EPQ67119.1, EPQ62600.1, EPQ67447.1, EPQ64047.1, EPQ67053.1, EPQ65390.1, EPQ65105.1, EPQ61617.1, EPQ63356.1, EPQ66961.1, EPQ65183.1, EPQ63954.1, EPQ65459.1
	A22	presenilin 1	PshP_00145T0, PshP_00579T0	PstP_02606T0, PstP_03258T0	CCU75255.1, CCU77365.1	EPQ67337.1, EPQ67670.1
	A28	DNA-damage inducible protein 1	PshP_00455T0, PshP_00991T0, PshP_02147T0, PshP_03507T0, PshP_03575T0, PshP_03931T0, PshP_04183T0, PshP_04622T0, PshP_04897T0, PshP_05141T0, PshP_05568T0, PshP_05787T0, PshP_06006T0, PshP_07517T0, PshP_08237T0, PshP_09267T0, PshP_09951T0, PshP_10179T0, PshP_10253T0, PshP_10814T0, PshP_10983T0, PshP_12372T0, PshP_13094T0, PshP_13297T0, PshP_13527T0, PshP_13997T0, PshP_14492T0, PshP_14899T0, PshP_14…	PstP_00227T0, PstP_00420T0, PstP_01978T0, PstP_02127T0, PstP_02247T0, PstP_02553T0, PstP_03227T0, PstP_03701T0, PstP_04357T0, PstP_04397T0, PstP_04484T0, PstP_04931T0, PstP_05277T0, PstP_06182T0, PstP_06928T0, PstP_07296T0, PstP_08033T0, PstP_09477T0, PstP_09985T0, PstP_09986T0, PstP_10374T0, PstP_10875T0, PstP_10945T0, PstP_11236T0, PstP_11399T0, PstP_12070T0, PstP_12090T0, PstP_14130T0, PstP_14…	CCU76804.1, CCU77029.1, CCU77315.1, CCU81408.1, CCU82865.1	EPQ61535.1, EPQ67023.1, EPQ65828.1, EPQ62099.1
	A31	HybD peptidase	PshP_07156T0	PstP_03550T0, PstP_12635T0	CCU75566.1, CCU76820.1	EPQ67969.1, EPQ67055.1
		Sub-total	155	166	70	62
Cysteine peptidases
	C01	papain	PshP_02252T0, PshP_04149T0, PshP_04374T0, PshP_05201T0, PshP_06357T0, PshP_09848T0, PshP_11063T0, PshP_12346T0, PshP_13008T0, PshP_14894T0	PstP_03101T0, PstP_04449T0, PstP_04713T0, PstP_07149T0, PstP_07628T0, PstP_09073T0, PstP_11071T0, PstP_11791T0, PstP_12825T0, PstP_15400T0, PstP_16703T0	CCU74581.1, CCU74753.1, CCU75586.1, CCU76258.1, CCU76674.1, CCU77451.1, CCU79021.1, CCU79171.1, CCU81214.1, CCU81861.1, CCU82892.1, CCU82906.1	EPQ61974.1, EPQ66783.1, EPQ65913.1, EPQ66076.1, EPQ67777.1, EPQ65896.1, EPQ67420.1, EPQ61749.1, EPQ63327.1, EPQ62710.1, EPQ64599.1
	C02	calpain-2	PshP_01567T0, PshP_02404T0, PshP_02729T0, PshP_02942T0, PshP_04802T0, PshP_07076T0, PshP_12317T0, PshP_12980T0, PshP_13755T0, PshP_14245T0, PshP_14485T0, PshP_14857T0, PshP_15262T0, PshP_16178T0	PstP_01048T0, PstP_01874T0, PstP_03820T0, PstP_04017T0, PstP_04378T0, PstP_06080T0, PstP_06125T0, PstP_06480T0, PstP_07777T0, PstP_11109T0, PstP_11748T0, PstP_13162T0, PstP_15429T0, PstP_15909T0, PstP_16413T0, PstP_16570T0, PstP_16731T0, PstP_16831T0	CCU74957.1, CCU75329.1, CCU75681.1, CCU76866.1, CCU76955.1, CCU77045.1, CCU77183.1, CCU81410.1, CCU82138.1, CCU82236.1, CCU82237.1, CCU82506.1, CCU82507.1, CCU82666.1	EPQ63734.1, EPQ62080.1, EPQ65268.1, EPQ66400.1, EPQ67595.1, EPQ66841.1, EPQ66845.1, EPQ67286.1, EPQ62861.1, EPQ62896.1, EPQ62862.1, EPQ67573.1, EPQ65057.1, EPQ63200.1, EPQ65122.1, EPQ61779.1
	C110	kyphoscoliosis peptidase	PshP_00684T0, PshP_01016T0, PshP_10728T0, PshP_11189T0	PstP_00349T0, PstP_01730T0, PstP_12086T0, PstP_14438T0	CCU75090.1, CCU77457.1, CCU78336.1, CCU79092.1, CCU79138.1, CEA17183.1	EPQ62437.1, EPQ62436.1, EPQ67384.1, EPQ62458.1, EPQ67196.1, EPQ64077.1, EPQ66749.1
	C111	coagulation factor XIIIa	PshP_05887T0, PshP_06263T0	PstP_01314T0, PstP_09140T0	CCU75750.1, CCU80547.1	EPQ63175.1, EPQ66648.1
	C115	MINDY-1 protein	PshP_00406T0, PshP_01857T0, PshP_03504T0, PshP_04317T0, PshP_05888T0, PshP_06840T0, PshP_07853T0	PstP_02250T0, PstP_04075T0, PstP_05607T0, PstP_05863T0, PstP_10225T0, PstP_10765T0, PstP_15563T0	CCU74982.1, CCU78401.1, CCU78443.1, CCU80309.1, CCU81454.1, CCU81526.1, CCU82814.1	EPQ66813.1, EPQ64174.1, EPQ62413.1, EPQ62393.1, EPQ62235.1, EPQ64237.1, EPQ63633.1
	C12	ubiquitinyl hydrolase-L1	PshP_05158T0, PshP_07701T0, PshP_08841T0, PshP_08947T0, PshP_10820T0, PshP_11254T0, PshP_12519T0, PshP_13302T0, PshP_14371T0, PshP_15789T0, PshP_15790T0, PshP_16100T0, PshP_16561T0	PstP_04021T0, PstP_04023T0, PstP_10640T0, PstP_12596T0, PstP_12831T0, PstP_13152T0, PstP_14398T0, PstP_14824T0, PstP_14911T0, PstP_15249T0, PstP_15749T0, PstP_16296T0	CCU74990.1, CCU75675.1, CCU75916.1, CCU76484.1, CCU76533.1, CCU77492.1, CCU78258.1, CCU79107.1, CCU80011.1, CCU80429.1, CCU81460.1, CCU81515.1, CCU81665.1, CCU81821.1	EPQ62695.1, EPQ62304.1, EPQ63739.1, EPQ65992.1, EPQ64903.1, EPQ61856.1, EPQ62227.1, EPQ61652.1, EPQ64374.1, EPQ62451.1
	C13	legumain	PshP_02066T0, PshP_03445T0, PshP_03681T0, PshP_04649T0, PshP_08367T0, PshP_08368T0, PshP_08416T0, PshP_10428T0, PshP_10947T0, PshP_11212T0, PshP_14218T0	PstP_00373T0, PstP_03027T0, PstP_04665T0, PstP_07715T0, PstP_08012T0, PstP_08013T0, PstP_12763T0, PstP_13983T0, PstP_16249T0, PstP_16367T0, PstP_16823T0	CCU74191.1, CCU74237.1, CCU74292.1, CCU74504.1, CCU76784.1, CCU77043.1, CCU80597.1, CCU80598.1, CCU81673.1, CCU82575.1	EPQ66664.1, EPQ62925.1, EPQ67039.1, EPQ67923.1, EPQ66665.1, EPQ66890.1, EPQ62564.1, EPQ65452.1, EPQ62372.1
	C14	caspase family	PshP_01156T0, PshP_09243T0, PshP_09927T0, PshP_15396T0	PstP_01643T0, PstP_04317T0, PstP_05023T0, PstP_09372T0, PstP_12258T0, PstP_16773T0	CCU75775.1, CCU76236.1, CCU78049.1, CCU81252.1, CCU81343.1, CCU81480.1, CCU82148.1	EPQ63299.1, EPQ61714.1, EPQ66591.1, EPQ65714.1, EPQ62514.1, EPQ64364.1, EPQ62073.1
	C15	pyroglutamyl-peptidase I	PshP_02832T0, PshP_06817T0	PstP_06717T0, PstP_14843T0	CCU76143.1, CCU76193.1	EPQ65970.1, EPQ64388.1
	C19	ubiquitin-specific peptidase 14	PshP_00624T0, PshP_00914T0, PshP_00951T0, PshP_01233T0, PshP_01446T0, PshP_02103T0, PshP_02169T0, PshP_02746T0, PshP_03649T0, PshP_04041T0, PshP_04192T0, PshP_04505T0, PshP_04539T0, PshP_04641T0, PshP_04654T0, PshP_04734T0, PshP_04835T0, PshP_05000T0, PshP_05301T0, PshP_05626T0, PshP_05664T0, PshP_05699T0, PshP_06099T0, PshP_06100T0, PshP_06102T0, PshP_06103T0, PshP_06413T0, PshP_06500T0, PshP_07…	PstP_00146T0, PstP_00537T0, PstP_00566T0, PstP_00591T0, PstP_01065T0, PstP_01144T0, PstP_01844T0, PstP_02372T0, PstP_03313T0, PstP_03407T0, PstP_03564T0, PstP_03667T0, PstP_03669T0, PstP_03765T0, PstP_03853T0, PstP_04268T0, PstP_04303T0, PstP_05186T0, PstP_05437T0, PstP_05546T0, PstP_05587T0, PstP_05698T0, PstP_05763T0, PstP_06020T0, PstP_06022T0, PstP_06298T0, PstP_06550T0, PstP_06829T0, PstP_06…	CCU74376.1, CCU74404.1, CCU74418.1, CCU74707.1, CCU74784.1, CCU74886.1, CCU74908.1, CCU74934.1, CCU75065.1, CCU75207.1, CCU75285.1, CCU75344.1, CCU75372.1, CCU75468.1, CCU75552.1, CCU75687.1, CCU75690.1, CCU75766.1, CCU75777.1, CCU75888.1, CCU75932.1, CCU76026.1, CCU76114.1, CCU76115.1, CCU76142.1, CCU76159.1, CCU76296.1, CCU76522.1, CCU76529.1, CCU76550.1, CCU76567.1, CCU76592.1, CCU76809.1, CCU…	EPQ62257.1, EPQ62395.1, EPQ63300.1, EPQ64318.1, EPQ64632.1, EPQ64811.1, EPQ64438.1, EPQ62603.1, EPQ62759.1, EPQ62549.1, EPQ65158.1, EPQ63608.1, EPQ64122.1, EPQ66305.1, EPQ62059.1, EPQ65246.1, EPQ62560.1, EPQ64824.1, EPQ64825.1, EPQ65608.1, EPQ64475.1, EPQ64322.1, EPQ64020.1, EPQ63290.1, EPQ66713.1, EPQ62140.1, EPQ67650.1, EPQ67022.1, EPQ63574.1, EPQ64224.1, EPQ67014.1, EPQ65516.1, EPQ67805.1, EPQ…
	C39	bacteriocin-processing peptidase	PshP_01268T0, PshP_02755T0	PstP_01074T0, PstP_01329T0, PstP_01616T0	CCU75155.1, CCU77050.1	EPQ65090.1, EPQ67880.1
	C48	Ulp1 peptidase	PshP_02825T0, PshP_04273T0, PshP_04773T0, PshP_05273T0, PshP_06120T0, PshP_07618T0, PshP_08765T0, PshP_08964T0, PshP_09197T0, PshP_09514T0, PshP_10441T0, PshP_10597T0, PshP_11728T0, PshP_12127T0	PstP_00822T0, PstP_01541T0, PstP_02007T0, PstP_02906T0, PstP_05499T0, PstP_05902T0, PstP_06227T0, PstP_06695T0, PstP_07614T0, PstP_08022T0, PstP_08647T0, PstP_10287T0, PstP_11101T0, PstP_11780T0, PstP_12575T0, PstP_12845T0, PstP_13194T0, PstP_14151T0, PstP_14253T0, PstP_14576T0, PstP_16014T0, PstP_16321T0, PstP_16633T0, PstP_17119T0	CCU74814.1, CCU74856.1, CCU75460.1, CCU75715.1, CCU76355.1, CCU76708.1, CCU77586.1, CCU77868.1, CCU78986.1, CCU79112.1, CCU79199.1, CCU81737.1, CCU82084.1, CCU82889.1, CCU83156.1	EPQ63761.1, EPQ67491.1, EPQ64552.1, EPQ64771.1, EPQ62708.1, EPQ62440.1, EPQ63036.1, EPQ66979.1, EPQ64804.1, EPQ63136.1, EPQ65543.1, EPQ61768.1, EPQ61567.1, EPQ62703.1, EPQ67632.1, EPQ63202.1
	C50	separase	PshP_04297T0, PshP_06118T0	PstP_05881T0, PstP_08645T0	CCU80328.1, CCU80365.1, CCU81883.1	EPQ65588.1, EPQ65587.1, EPQ63323.1, EPQ66356.1, EPQ64980.1
	C54	autophagin-1	PshP_01705T0, PshP_11312T0	PstP_05152T0, PstP_09658T0, PstP_14392T0, PstP_16594T0	CCU74298.1, CCU76160.1, CCU78132.1, CCU83134.1	EPQ62220.1, EPQ62366.1, EPQ65442.1
	C64	Cezanne peptidase	PshP_13341T0	PstP_14993T0, PstP_16526T0	CCU76662.1	EPQ61961.1
	C65	otubain-1	PshP_15912T0, PshP_16266T0	PstP_14104T0	CCU76555.1, CCU82021.1	EPQ66470.1, EPQ67331.1
	C67	CylD peptidase	PshP_00923T0	PstP_04275T0	CCU77420.1
	C78	UfSP1 peptidase	PshP_03769T0, PshP_12063T0	PstP_07880T0, PstP_11036T0	CCU74575.1, CCU81620.1	EPQ65663.1, EPQ65748.1
	C83	gamma-glutamylcysteine dipeptidyltranspeptidase	PshP_00197T0	PstP_07537T0
	C85	OTU1 peptidase	PshP_00130T0, PshP_01714T0, PshP_08213T0, PshP_08605T0, PshP_08607T0, PshP_12401T0, PshP_13687T0, PshP_14233T0, PshP_15107T0	PstP_02622T0, PstP_04554T0, PstP_05143T0, PstP_06553T0, PstP_07443T0, PstP_08823T0, PstP_10941T0, PstP_12170T0	CCU74992.1, CCU75632.1, CCU77898.1, CCU80507.1, CCU82136.1	EPQ66261.1, EPQ63219.1, EPQ62225.1, EPQ61782.1, EPQ65045.1, EPQ62094.1
	C86	ataxin-3	PshP_03310T0, PshP_04333T0, PshP_06959T0, PshP_09455T0	PstP_00441T0, PstP_09423T0, PstP_10026T0, PstP_16921T0	CCU74775.1, CCU76245.1, CCU81899.1, CCU82282.1, CCU82360.1	EPQ63380.1, EPQ67556.1, EPQ67227.1, EPQ67581.1, EPQ66062.1
	C97	DeSI-1 peptidase	PshP_04186T0, PshP_04351T0, PshP_05698T0, PshP_06333T0, PshP_07206T0, PshP_07627T0, PshP_07847T0, PshP_07923T0, PshP_09756T0, PshP_12731T0, PshP_14661T0	PstP_00808T0, PstP_01091T0, PstP_04113T0, PstP_08365T0, PstP_10044T0, PstP_10757T0, PstP_11377T0, PstP_14384T0, PstP_14560T0, PstP_14943T0	CCU75041.1, CCU75160.1, CCU75423.1, CCU75453.1, CCU75455.1, CCU75808.1, CCU76418.1, CCU78085.1, CCU81826.1	EPQ62107.1, EPQ65078.1, EPQ62105.1, EPQ63413.1, EPQ67159.1, EPQ61621.1, EPQ66178.1, EPQ64954.1
	C98	USPL1 peptidase			CCU81351.1	EPQ63666.1
		Sub-total	181	202	199	200
Glutamic peptidases
	G01	scytalidoglutamic peptidase			CCU79399.1	EPQ63788.1
		Sub-total	0	0	1	1
Metallo peptidases
	M01	aminopeptidase N	PshP_00290T0, PshP_00877T0, PshP_02332T0, PshP_03601T0, PshP_05424T0, PshP_06728T0, PshP_08484T0, PshP_08730T0, PshP_08739T0, PshP_09695T0, PshP_09757T0, PshP_09782T0, PshP_09937T0, PshP_10801T0, PshP_12132T0, PshP_13390T0, PshP_16341T0	PstP_01546T0, PstP_03670T0, PstP_04230T0, PstP_04588T0, PstP_05339T0, PstP_07251T0, PstP_08462T0, PstP_08541T0, PstP_08551T0, PstP_10512T0, PstP_12034T0, PstP_12048T0, PstP_13031T0, PstP_13351T0, PstP_13924T0, PstP_14514T0, PstP_14944T0	CCU74501.1, CCU74526.1, CCU75138.1, CCU75200.1, CCU75283.1, CCU75624.1, CCU76035.1, CCU76197.1, CCU76293.1, CCU76515.1, CCU76728.1, CCU76941.1, CCU77189.1, CCU77293.1, CCU77393.1, CCU77399.1, CCU77662.1, CCU77990.1, CCU78581.1, CCU80319.1, CCU81505.1, CCU82387.1, CCU82439.1, CCU82440.1, CCU82717.1, CCU83213.1, CCU83277.1	EPQ62748.1, EPQ64488.1, EPQ64487.1, EPQ61777.1, EPQ63025.1, EPQ67920.1, EPQ62890.1, EPQ64215.1, EPQ66688.1, EPQ64674.1, EPQ67151.1, EPQ65165.1, EPQ63984.1, EPQ62023.1, EPQ67187.1, EPQ61992.1, EPQ62617.1, EPQ63398.1, EPQ62143.1, EPQ63682.1, EPQ67747.1, EPQ67350.1
	M02	angiotensin-converting enzyme peptidase unit 1	PshP_01046T0, PshP_01672T0, PshP_03548T0, PshP_05809T0, PshP_13417T0	PstP_00252T0, PstP_02209T0, PstP_02291T0, PstP_12112T0, PstP_14490T0, PstP_17112T0	CCU77485.1, CCU81510.1, CCU82355.1, CCU83162.1	EPQ67903.1, EPQ65097.1, EPQ65851.1
	M03	Peptidase family M3	PshP_00160T0, PshP_00386T0, PshP_07323T0, PshP_08633T0, PshP_09192T0, PshP_12711T0, PshP_13101T0, PshP_14309T0, PshP_14522T0, PshP_15988T0	PstP_05005T0, PstP_05629T0, PstP_06223T0, PstP_07582T0, PstP_08493T0, PstP_08784T0, PstP_09714T0, PstP_10196T0, PstP_14086T0, PstP_14294T0, PstP_15311T0, PstP_17029T0	CCU74173.1, CCU74832.1, CCU75129.1, CCU75152.1, CCU75430.1, CCU75622.1, CCU75659.1, CCU75929.1, CCU76170.1, CCU76185.1, CCU76248.1, CCU76710.1, CCU77011.1, CCU79101.1, CCU79103.1, CCU80089.1, CCU80425.1, CCU81442.1, CCU83149.1	EPQ62453.1, EPQ62348.1, EPQ62680.1, EPQ64290.1, EPQ61605.1, EPQ64382.1, EPQ66064.1, EPQ64292.1, EPQ63701.1, EPQ61565.1, EPQ61672.1, EPQ62165.1, EPQ64335.1, EPQ65262.1, EPQ61787.1, EPQ65072.1, EPQ67533.1
	M08	leishmanolysin family		PstP_01547T0
	M10	Peptidase family M10	PshP_03195T0	PstP_04813T0	CCU75195.1, CCU83165.1	EPQ67484.1
	M12	astacin/adamalysin family	PshP_00163T0, PshP_00575T0, PshP_02040T0, PshP_02051T0, PshP_02060T0, PshP_02328T0, PshP_03293T0, PshP_03640T0, PshP_04400T0, PshP_07162T0, PshP_07328T0, PshP_07566T0, PshP_11014T0, PshP_11818T0, PshP_12958T0, PshP_13091T0, PshP_13737T0, PshP_15238T0, PshP_15833T0, PshP_16226T0	PstP_01265T0, PstP_03253T0, PstP_03728T0, PstP_04393T0, PstP_04400T0, PstP_05001T0, PstP_05334T0, PstP_07699T0, PstP_07708T0, PstP_08954T0, PstP_09133T0, PstP_09410T0, PstP_09594T0, PstP_10170T0, PstP_10673T0, PstP_11504T0, PstP_12629T0, PstP_12949T0, PstP_16058T0	CCU74554.1, CCU74949.1, CCU75258.1, CCU75367.1, CCU75657.1, CCU76218.1, CCU76532.1, CCU77024.1, CCU77748.1, CCU78567.1, CCU80272.1, CCU81464.1, CCU81571.1, CCU81892.1, CCU82577.1, CCU82822.1, CCU83100.1	EPQ61511.1, EPQ66372.1, EPQ66892.1, EPQ67144.1, EPQ63703.1, EPQ64377.1, EPQ64625.1, EPQ67156.1, EPQ64279.1, EPQ67972.1, EPQ67128.1, EPQ62316.1, EPQ67441.1, EPQ65688.1, EPQ61904.1
	M13	neprilysin	PshP_00138T0, PshP_00596T0, PshP_01880T0, PshP_03568T0, PshP_07649T0, PshP_09664T0, PshP_10075T0, PshP_10789T0, PshP_11006T0, PshP_11305T0, PshP_14318T0, PshP_14477T0	PstP_02455T0, PstP_02614T0, PstP_02903T0, PstP_03285T0, PstP_04052T0, PstP_07460T0, PstP_09667T0, PstP_11757T0, PstP_12300T0, PstP_15274T0	CCU74279.1, CCU74854.1, CCU75335.1, CCU75596.1, CCU75943.1, CCU76247.1, CCU77564.1, CCU80048.1	EPQ61678.1, EPQ64176.1, EPQ65803.1, EPQ65463.1, EPQ63772.1, EPQ63331.1, EPQ66060.1, EPQ65564.1
	M14	carboxypeptidase A family	PshP_01388T0, PshP_01780T0, PshP_03859T0, PshP_03869T0, PshP_05100T0, PshP_06234T0, PshP_09008T0, PshP_09120T0, PshP_10029T0, PshP_11336T0, PshP_12238T0, PshP_15842T0	PstP_00090T0, PstP_00765T0, PstP_01955T0, PstP_01964T0, PstP_02200T0, PstP_03186T0, PstP_04501T0, PstP_07171T0, PstP_08238T0, PstP_09169T0, PstP_10548T0, PstP_10978T0, PstP_16678T0	CCU74593.1, CCU75168.1, CCU75791.1, CCU76441.1, CCU76494.1, CCU77411.1, CCU77874.1, CCU79772.1, CCU81426.1, CCU81823.1, CCU82045.1, CCU82493.1	EPQ67758.1, EPQ62163.1, EPQ64936.1, EPQ64609.1, EPQ63225.1, EPQ62836.1, EPQ66914.1, EPQ66201.1, EPQ65648.1
	M16	pitrilysin family	PshP_00483T0, PshP_00601T0, PshP_02455T0, PshP_07172T0, PshP_07459T0, PshP_07540T0, PshP_07818T0, PshP_08247T0, PshP_10429T0, PshP_10726T0, PshP_10797T0, PshP_11087T0, PshP_11157T0, PshP_11479T0, PshP_11500T0, PshP_11804T0, PshP_12594T0, PshP_13068T0, PshP_14396T0, PshP_14442T0, PshP_14549T0, PshP_14638T0, PshP_16150T0	PstP_00348T0, PstP_00609T0, PstP_00900T0, PstP_03291T0, PstP_04330T0, PstP_04347T0, PstP_04411T0, PstP_04664T0, PstP_05932T0, PstP_06537T0, PstP_07980T0, PstP_09544T0, PstP_10214T0, PstP_11482T0, PstP_12619T0, PstP_12919T0, PstP_13662T0, PstP_13825T0, PstP_14434T0, PstP_14518T0, PstP_15844T0, PstP_16659T0, PstP_16970T0	CCU74377.1, CCU74773.1, CCU75158.1, CCU75343.1, CCU75594.1, CCU75601.1, CCU75937.1, CCU76297.1, CCU76401.1, CCU76793.1, CCU76796.1, CCU76890.1, CCU77065.1, CCU77097.1, CCU77113.1, CCU77120.1, CCU79455.1, CCU81164.1, CCU81260.1, CCU81891.1, CCU82773.1, CCU82875.1	EPQ63342.1, EPQ64460.1, EPQ65076.1, EPQ63863.1, EPQ65721.1, EPQ65601.1, EPQ65841.1, EPQ65842.1, EPQ63333.1, EPQ65845.1, EPQ67115.1, EPQ63749.1, EPQ66612.1, EPQ67872.1, EPQ65441.1, EPQ64025.1, EPQ63765.1, EPQ62753.1, EPQ67127.1, EPQ65776.1, EPQ67583.1, EPQ62276.1
	M17	leucine aminopeptidase 3	PshP_01515T0, PshP_02999T0, PshP_03467T0, PshP_04291T0, PshP_05493T0	PstP_00045T0, PstP_02434T0, PstP_03004T0, PstP_04936T0, PstP_05887T0, PstP_08019T0, PstP_08103T0, PstP_14568T0, PstP_16931T0	CCU76284.1, CCU76894.1, CCU76950.1, CCU80738.1, CCU81404.1, CCU82040.1	EPQ65977.1, EPQ65401.1, EPQ64578.1, EPQ63754.1, EPQ66120.1, EPQ66463.1, EPQ66575.1
	M18	aminopeptidase I	PshP_01526T0, PshP_02774T0, PshP_07724T0, PshP_10482T0	PstP_08084T0, PstP_08085T0, PstP_11596T0, PstP_13046T0, PstP_13122T0, PstP_14052T0	CCU74712.1, CCU77054.1, CCU79211.1, CCU81422.1, CCU81776.1	EPQ63121.1, EPQ63120.1, EPQ65239.1, EPQ64392.1, EPQ62190.1, EPQ67604.1
	M19	membrane dipeptidase	PshP_02436T0, PshP_02819T0, PshP_02874T0, PshP_10953T0	PstP_06193T0, PstP_06516T0, PstP_06727T0, PstP_13988T0	CCU74539.1, CCU74885.1, CCU80020.1, CCU82912.1	EPQ67517.1, EPQ63151.1, EPQ61655.1, EPQ67077.1, EPQ66780.1
	M20	Peptidase family M20	PshP_00494T0, PshP_00497T0, PshP_00623T0, PshP_01006T0, PshP_01836T0, PshP_02441T0, PshP_02934T0, PshP_03468T0, PshP_03552T0, PshP_04084T0, PshP_04104T0, PshP_07905T0, PshP_07937T0, PshP_08986T0, PshP_09645T0, PshP_10295T0, PshP_11525T0, PshP_13034T0, PshP_13548T0, PshP_13935T0, PshP_14127T0, PshP_15219T0	PstP_00206T0, PstP_00915T0, PstP_02776T0, PstP_03003T0, PstP_03312T0, PstP_04672T0, PstP_05386T0, PstP_05789T0, PstP_06135T0, PstP_06523T0, PstP_07328T0, PstP_07591T0, PstP_08225T0, PstP_08282T0, PstP_09055T0, PstP_09057T0, PstP_09118T0, PstP_11552T0, PstP_12283T0, PstP_12367T0, PstP_13058T0, PstP_13623T0, PstP_14137T0, PstP_14589T0, PstP_14784T0, PstP_16310T0, PstP_16894T0	CCU74435.1, CCU74752.1, CCU74921.1, CCU75187.1, CCU75373.1, CCU75883.1, CCU76357.1, CCU76488.1, CCU76676.1, CCU76739.1, CCU77289.1, CCU77297.1, CCU77414.1, CCU79110.1, CCU80149.1, CCU81539.1, CCU81558.1, CCU81840.1, CCU82013.1, CCU82313.1, CCU82595.1, CCU82639.1, CCU83229.1	EPQ67613.1, EPQ64633.1, EPQ66916.1, EPQ66478.1, EPQ65994.1, EPQ61890.1, EPQ62438.1, EPQ66343.1, EPQ64893.1, EPQ63106.1, EPQ63475.1, EPQ67341.1, EPQ66319.1, EPQ64102.1, EPQ66351.1, EPQ61977.1, EPQ67457.1, EPQ61520.1, EPQ66326.1, EPQ66226.1, EPQ61766.1, EPQ65150.1, EPQ62846.1, EPQ64661.1
	M23	Peptidase family M23	PshP_00902T0, PshP_02932T0, PshP_09785T0, PshP_10413T0, PshP_14109T0	PstP_00211T0, PstP_04255T0, PstP_06137T0, PstP_09102T0, PstP_13927T0, PstP_14467T0, PstP_17012T0	CCU75540.1, CCU75743.1, CCU75780.1, CCU76611.1, CCU78983.1, CCU81689.1, CCU82855.1, CCU83146.1	EPQ62580.1, EPQ64765.1, EPQ67275.1, EPQ67579.1, EPQ62168.1, EPQ65325.1, EPQ67642.1
	M24	Peptidase family M24	PshP_00165T0, PshP_00385T0, PshP_00940T0, PshP_01316T0, PshP_01777T0, PshP_02619T0, PshP_05284T0, PshP_08095T0, PshP_08105T0, PshP_10506T0, PshP_11361T0, PshP_11849T0, PshP_13877T0, PshP_14547T0, PshP_14572T0, PshP_15737T0, PshP_15757T0	PstP_00850T0, PstP_01369T0, PstP_03904T0, PstP_03944T0, PstP_04146T0, PstP_04292T0, PstP_04999T0, PstP_05630T0, PstP_06881T0, PstP_07168T0, PstP_07930T0, PstP_08288T0, PstP_11139T0, PstP_12473T0, PstP_13065T0, PstP_13075T0, PstP_14962T0, PstP_15379T0, PstP_16541T0, PstP_16807T0	CCU74420.1, CCU74421.1, CCU75069.1, CCU75301.1, CCU75858.1, CCU76019.1, CCU76032.1, CCU76037.1, CCU76038.1, CCU76162.1, CCU76521.1, CCU76637.1, CCU79929.1, CCU81241.1, CCU81825.1, CCU81857.1, CCU82134.1, CCU82552.1, CCU82876.1, CCU82972.1	EPQ63454.1, EPQ67265.1, EPQ62289.1, EPQ63434.1, EPQ65701.1, EPQ63433.1, EPQ63453.1, EPQ64202.1, EPQ61647.1, EPQ63997.1, EPQ62368.1, EPQ61920.1, EPQ67941.1, EPQ62063.1, EPQ66031.1, EPQ63999.1, EPQ63415.1
	M28	aminopeptidase Y family	PshP_00803T0, PshP_01166T0, PshP_01176T0, PshP_02767T0, PshP_03965T0, PshP_04491T0, PshP_04571T0, PshP_05661T0, PshP_05753T0, PshP_07794T0, PshP_09583T0, PshP_12829T0, PshP_15506T0, PshP_16028T0	PstP_00630T0, PstP_01652T0, PstP_01665T0, PstP_01905T0, PstP_05058T0, PstP_05211T0, PstP_05628T0, PstP_08395T0, PstP_09260T0, PstP_10860T0, PstP_11115T0, PstP_13203T0, PstP_13252T0, PstP_13633T0, PstP_13948T0, PstP_14046T0	CCU74299.1, CCU74547.1, CCU74799.1, CCU75556.1, CCU75779.1, CCU77235.1, CCU77957.1, CCU80336.1, CCU81449.1, CCU81875.1, CCU81876.1, CCU82188.1, CCU82294.1, CCU82484.1, CCU82651.1	EPQ65594.1, EPQ65693.1, EPQ67836.1, EPQ64323.1, EPQ62996.1, EPQ67957.1, EPQ67959.1, EPQ67643.1, EPQ67639.1, EPQ63066.1, EPQ64722.1, EPQ66926.1
	M35	deuterolysin	PshP_10830T0	PstP_04481T0	CCU82258.1	EPQ66242.1
	M36	fungalysin	PshP_06825T0, PshP_12060T0, PshP_13544T0	PstP_11039T0, PstP_14591T0, PstP_14850T0	CCU77145.1, CCU79007.1	EPQ65107.1, EPQ65186.1
	M38	isoaspartyl dipeptidase	PshP_01712T0, PshP_02122T0, PshP_02603T0, PshP_03541T0, PshP_05069T0, PshP_07492T0, PshP_08199T0, PshP_08653T0, PshP_08654T0, PshP_09002T0, PshP_09527T0, PshP_11432T0, PshP_12470T0, PshP_12669T0, PshP_13106T0, PshP_13289T0, PshP_13866T0, PshP_13870T0, PshP_14053T0, PshP_14076T0, PshP_16346T0	PstP_02215T0, PstP_03221T0, PstP_03762T0, PstP_05145T0, PstP_07939T0, PstP_08234T0, PstP_09389T0, PstP_10007T0, PstP_10193T0, PstP_10426T0, PstP_10579T0, PstP_10580T0, PstP_11005T0, PstP_11322T0, PstP_11920T0, PstP_12451T0, PstP_12785T0, PstP_12789T0, PstP_14924T0, PstP_15215T0, PstP_16432T0	CCU74351.1, CCU74516.1, CCU74845.1, CCU75548.1, CCU76480.1, CCU76615.1, CCU78910.1, CCU79724.1, CCU81057.1, CCU81360.1, CCU82065.1, CCU82130.1, CCU82163.1, CCU82467.1, CCU83148.1	EPQ61483.1, EPQ66005.1, EPQ62843.1, EPQ63933.1, EPQ65037.1, EPQ63073.1, EPQ63660.1, EPQ64531.1, EPQ62010.1, EPQ62166.1, EPQ65554.1, EPQ66286.1, EPQ64925.1, EPQ65990.1, EPQ63502.1, EPQ67169.1, EPQ65029.1
	M41	FtsH peptidase	PshP_00331T0, PshP_02963T0, PshP_04964T0, PshP_05218T0, PshP_05380T0, PshP_05804T0, PshP_05805T0, PshP_06719T0, PshP_13335T0, PshP_15795T0, PshP_15797T0	PstP_00247T0, PstP_00248T0, PstP_00596T0, PstP_00701T0, PstP_04548T0, PstP_04550T0, PstP_04579T0, PstP_04970T0, PstP_06808T0, PstP_08165T0, PstP_11973T0, PstP_14988T0, PstP_16531T0	CCU74243.1, CCU74904.1, CCU75393.1, CCU75603.1, CCU75844.1, CCU76720.1, CCU77143.1, CCU77423.1, CCU79466.1, CCU81798.1, CCU81924.1, CCU82481.1, CCU82847.1	EPQ65002.1, EPQ64682.1, EPQ61870.1, EPQ67116.1, EPQ64738.1, EPQ62930.1, EPQ65188.1, EPQ63063.1, EPQ67042.1, EPQ62591.1, EPQ66092.1, EPQ66146.1
	M42	glutamyl aminopeptidase	PshP_08684T0	PstP_05452T0	CCU74914.1	EPQ64945.1
	M43	cytophagalysin family	PshP_12018T0, PshP_14165T0	PstP_11613T0	CCU76220.1, CCU76525.1	EPQ64504.1, EPQ67444.1
	M48	Ste24 endopeptidase family	PshP_00888T0, PshP_03106T0, PshP_03361T0, PshP_08180T0, PshP_08586T0, PshP_10237T0, PshP_12336T0, PshP_12531T0, PshP_14047T0, PshP_16370T0	PstP_00492T0, PstP_04242T0, PstP_04439T0, PstP_04707T0, PstP_06070T0, PstP_09953T0, PstP_10420T0, PstP_10629T0, PstP_15795T0	CCU74288.1, CCU75602.1, CCU76230.1, CCU77109.1, CCU77122.1, CCU79185.1, CCU80733.1, CCU81123.1, CCU82150.1	EPQ63344.1, EPQ64576.1, EPQ67197.1, EPQ65774.1, EPQ62634.1, EPQ63343.1, EPQ65941.1
	M49	dipeptidyl-peptidase III	PshP_12408T0, PshP_12863T0, PshP_14461T0	PstP_08442T0, PstP_12163T0	CCU77198.1, CCU81652.1, CCU81932.1, CCU81951.1, CCU82686.1	EPQ67106.1, EPQ63565.1, EPQ63517.1, EPQ62545.1, EPQ67587.1
	M50	S2P protease family	PshP_01152T0, PshP_12486T0, PshP_14993T0	PstP_01638T0, PstP_02585T0, PstP_04180T0, PstP_12360T0, PstP_12361T0	CCU77901.1, CCU80964.1, CCU81887.1, CCU82735.1	EPQ67060.1, EPQ63215.1, EPQ63359.1
	M61	glycyl aminopeptidase	PshP_09143T0	PstP_00872T0	CCU79032.1	EPQ64245.1
	M67	RPN11 peptidase	PshP_01959T0, PshP_02382T0, PshP_04276T0, PshP_04975T0, PshP_06358T0, PshP_08433T0, PshP_08439T0, PshP_10474T0, PshP_11709T0, PshP_11864T0, PshP_12383T0, PshP_12437T0, PshP_13375T0	PstP_00535T0, PstP_01407T0, PstP_03013T0, PstP_04162T0, PstP_04541T0, PstP_05899T0, PstP_07011T0, PstP_09935T0, PstP_11240T0, PstP_11403T0, PstP_11984T0, PstP_12189T0, PstP_13114T0, PstP_14193T0, PstP_14752T0, PstP_14758T0, PstP_15401T0, PstP_16463T0, PstP_16486T0	CCU74181.1, CCU74639.1, CCU74890.1, CCU75067.1, CCU75275.1, CCU75820.1, CCU76177.1, CCU76638.1, CCU77764.1, CCU78366.1, CCU81696.1, CCU81700.1, CCU81736.1, CCU81890.1, CCU82384.1, CCU82408.1, CCU82429.1, CCU82779.1	EPQ62061.1, EPQ64340.1, EPQ64442.1, EPQ67446.1, EPQ67485.1, EPQ66166.1, EPQ63362.1, EPQ61984.1, EPQ67458.1, EPQ63133.1, EPQ62385.1, EPQ64189.1, EPQ64190.1, EPQ65359.1, EPQ62358.1, EPQ61875.1, EPQ62217.1, EPQ65052.1
	M76	Atp23 peptidase	PshP_07939T0, PshP_08625T0, PshP_13090T0	PstP_00917T0, PstP_02342T0, PstP_10672T0, PstP_11503T0	CCU74767.1, CCU76732.1, CCU76769.1, CCU81262.1	EPQ67761.1, EPQ64669.1, EPQ62654.1, EPQ65366.1
	M80	Wss1 peptidase	PshP_03109T0, PshP_11756T0	PstP_06073T0, PstP_07796T0	CCU76118.1, CCU76141.1, CCU80966.1	EPQ64127.1, EPQ67061.1, EPQ65966.1, EPQ64128.1
		Sub-total	245	273	270	252
Mixed (C, S, T) catalytic type
	C04	nuclear-inclusion-a peptidase			CCU77344.1	EPQ63886.1
	C26	gamma-glutamyl hydrolase	PshP_00172T0, PshP_01382T0, PshP_02112T0, PshP_04109T0, PshP_04120T0, PshP_05786T0, PshP_06062T0, PshP_06538T0, PshP_07164T0, PshP_07696T0, PshP_11477T0, PshP_12368T0, PshP_13677T0, PshP_14405T0, PshP_14968T0, PshP_15018T0, PshP_15260T0, PshP_15261T0, PshP_16377T0	PstP_00086T0, PstP_00225T0, PstP_00907T0, PstP_01417T0, PstP_02566T0, PstP_03105T0, PstP_04376T0, PstP_04377T0, PstP_04564T0, PstP_04678T0, PstP_04688T0, PstP_04992T0, PstP_05107T0, PstP_05981T0, PstP_08021T0, PstP_09542T0, PstP_12626T0, PstP_12774T0, PstP_12826T0, PstP_13410T0, PstP_15774T0, PstP_15907T0, PstP_15908T0, PstP_16304T0, PstP_16657T0, PstP_16891T0	CCU74336.1, CCU75561.1, CCU75623.1, CCU75893.1, CCU76617.1, CCU76653.1, CCU77236.1, CCU78997.1, CCU79867.1, CCU81451.1, CCU81667.1, CCU81979.1, CCU82129.1, CCU82807.1, CCU82905.1, CCU82916.1, CCU82976.1, CCU82995.1	EPQ62158.1, EPQ65912.1, EPQ66293.1, EPQ61789.1, EPQ62085.1, EPQ64782.1, EPQ65175.1, EPQ64024.1, EPQ62288.1, EPQ62554.1, EPQ67365.1, EPQ63629.1, EPQ66007.1, EPQ63156.1, EPQ61938.1, EPQ64753.1
	C44	amidophosphoribosyltransferase precursor	PshP_01450T0, PshP_03055T0, PshP_05081T0, PshP_09665T0, PshP_10627T0, PshP_10634T0, PshP_16435T0	PstP_00151T0, PstP_03207T0, PstP_07508T0, PstP_13554T0, PstP_13560T0, PstP_15471T0	CCU74424.1, CCU75363.1, CCU75703.1, CCU76051.1, CCU76807.1, CCU81723.1, CCU82425.1	EPQ67820.1, EPQ67367.1, EPQ63485.1, EPQ63457.1, EPQ67465.1, EPQ64615.1, EPQ63636.1
	C45	acyl-coenzyme A:6-aminopenicillanic acid acyl-transferase precursor			CCU74644.1, CCU75892.1	EPQ66272.1, EPQ64992.1
	C56	PfpI peptidase	PshP_01957T0, PshP_02683T0, PshP_04057T0, PshP_05660T0, PshP_05734T0, PshP_05735T0, PshP_09435T0, PshP_11852T0	PstP_00648T0, PstP_00649T0, PstP_02750T0, PstP_04149T0, PstP_08396T0, PstP_10354T0, PstP_11242T0, PstP_13898T0	CCU74956.1, CCU75432.1, CCU75557.1, CCU75866.1, CCU76025.1, CCU76374.1, CCU77493.1, CCU78269.1, CCU79300.1, CCU81981.1, CCU82144.1	EPQ63804.1, EPQ62074.1, EPQ62743.1, EPQ64003.1, EPQ61608.1, EPQ62314.1, EPQ66026.1, EPQ63293.1, EPQ65267.1
	C69	dipeptidase A	PshP_09030T0		CCU76087.1	EPQ63650.1
	C89	acid ceramidase precursor	PshP_15376T0	PstP_12692T0, PstP_13454T0	CCU75104.1, CCU75798.1	EPQ66193.1, EPQ66016.1
	C95	lysosomal 66.3 kDa protein	PshP_07663T0, PshP_08926T0, PshP_09678T0, PshP_13036T0, PshP_15152T0	PstP_02863T0, PstP_05051T0, PstP_05288T0, PstP_06665T0, PstP_07013T0, PstP_07495T0, PstP_15376T0	CCU79940.1, CCU80381.1, CCU82806.1, CCU83065.1	EPQ66804.1, EPQ64813.1
	N09	intein-containing V-type proton ATPase catalytic subunit A	PshP_06879T0, PshP_10338T0, PshP_11668T0, PshP_12026T0	PstP_11620T0, PstP_13518T0	CCU75150.1, CCU79078.1	EPQ63014.1, EPQ63013.1, EPQ62470.1
	N10	intein-containing replicative DNA helicase precursor	PshP_00825T0, PshP_04693T0, PshP_07359T0, PshP_07398T0, PshP_11093T0	PstP_05196T0, PstP_05232T0, PstP_05938T0, PstP_07816T0, PstP_11161T0, PstP_11668T0, PstP_12231T0	CCU74209.1, CCU74552.1, CCU74603.1, CCU75143.1, CCU75146.1, CCU77173.1, CCU77253.1	EPQ63019.1, EPQ67011.1, EPQ65686.1, EPQ66614.1, EPQ64219.1, EPQ65492.1, EPQ67716.1, EPQ63016.1
	N11	intein-containing chloroplast ATP-dependent peptide lyase	PshP_02864T0, PshP_05315T0, PshP_08707T0, PshP_09992T0, PshP_12322T0	PstP_01877T0, PstP_06203T0, PstP_06310T0, PstP_08572T0, PstP_09839T0, PstP_15154T0, PstP_16828T0	CCU76072.1, CCU77176.1, CCU80873.1	EPQ67426.1, EPQ62903.1, EPQ66216.1
	P01	DmpA aminopeptidase family	PshP_09123T0	PstP_04499T0
	P02	EGF-like module containing mucin-like hormone receptor-like 2	PshP_04843T0		CCU75940.1	EPQ64582.1, EPQ63769.1
	S01	chymotrypsin family	PshP_00498T0, PshP_02848T0, PshP_03524T0, PshP_04028T0, PshP_04487T0, PshP_05343T0, PshP_05348T0, PshP_05631T0, PshP_06790T0, PshP_07534T0, PshP_07616T0, PshP_07820T0, PshP_09072T0, PshP_09202T0, PshP_09560T0, PshP_10732T0, PshP_11028T0, PshP_11047T0, PshP_12021T0, PshP_13063T0, PshP_13412T0, PshP_14107T0, PshP_14168T0, PshP_14523T0, PshP_15397T0, PshP_16322T0	PstP_00602T0, PstP_01833T0, PstP_03116T0, PstP_03884T0, PstP_05024T0, PstP_05872T0, PstP_06232T0, PstP_06341T0, PstP_06700T0, PstP_07006T0, PstP_07209T0, PstP_08916T0, PstP_09013T0, PstP_09054T0, PstP_09100T0, PstP_10212T0, PstP_11616T0, PstP_11917T0, PstP_13199T0, PstP_13752T0, PstP_13862T0, PstP_14153T0, PstP_14357T0, PstP_15179T0, PstP_16772T0, PstP_17010T0	CCU74184.1, CCU74210.1, CCU74337.1, CCU74825.1, CCU75611.1, CCU75854.1, CCU75938.1, CCU75939.1, CCU75953.1, CCU75955.1, CCU76071.1, CCU76109.1, CCU76154.1, CCU76650.1, CCU76738.1, CCU77020.1, CCU77316.1, CCU77795.1, CCU78450.1, CCU79076.1, CCU79505.1, CCU79622.1, CCU80295.1, CCU80557.1, CCU80560.1, CCU80602.1, CCU81194.1, CCU81251.1, CCU81467.1, CCU82125.1, CCU82756.1, CCU82924.1	EPQ66653.1, EPQ66654.1, EPQ62322.1, EPQ66035.1, EPQ64622.1, EPQ63308.1, EPQ62806.1, EPQ64117.1, EPQ67079.1, EPQ66398.1, EPQ66405.1, EPQ64662.1, EPQ67425.1, EPQ62093.1, EPQ66025.1, EPQ66670.1, EPQ64464.1, EPQ65393.1, EPQ62980.1, EPQ64380.1, EPQ62334.1, EPQ66657.1, EPQ62420.1, EPQ67274.1, EPQ62383.1, EPQ62596.1, EPQ62472.1, EPQ65493.1, EPQ63767.1, EPQ66562.1
	T01	proteasome family	PshP_00287T0, PshP_00950T0, PshP_01343T0, PshP_01473T0, PshP_01477T0, PshP_01498T0, PshP_02339T0, PshP_02425T0, PshP_02541T0, PshP_02763T0, PshP_03151T0, PshP_03709T0, PshP_03874T0, PshP_04413T0, PshP_04520T0, PshP_04538T0, PshP_04634T0, PshP_05080T0, PshP_05269T0, PshP_05469T0, PshP_05841T0, PshP_06757T0, PshP_07533T0, PshP_08154T0, PshP_08736T0, PshP_09444T0, PshP_09446T0, PshP_10119T0, PshP_10…	PstP_00026T0, PstP_00601T0, PstP_00750T0, PstP_01269T0, PstP_01525T0, PstP_01969T0, PstP_02813T0, PstP_03208T0, PstP_03365T0, PstP_03879T0, PstP_03923T0, PstP_03938T0, PstP_04008T0, PstP_04225T0, PstP_04254T0, PstP_04302T0, PstP_04645T0, PstP_04857T0, PstP_04954T0, PstP_05071T0, PstP_05347T0, PstP_05543T0, PstP_05754T0, PstP_05799T0, PstP_06336T0, PstP_06505T0, PstP_06658T0, PstP_06831T0, PstP_06…	CCU74224.1, CCU74505.1, CCU74512.1, CCU74513.1, CCU74520.1, CCU74556.1, CCU75371.1, CCU75451.1, CCU75472.1, CCU75784.1, CCU75941.1, CCU75962.1, CCU75963.1, CCU76065.1, CCU76164.1, CCU76180.1, CCU76219.1, CCU76250.1, CCU76307.1, CCU76531.1, CCU76788.1, CCU77025.1, CCU77138.1, CCU77203.1, CCU77318.1, CCU77346.1, CCU77522.1, CCU78291.1, CCU78804.1, CCU78880.1, CCU78883.1, CCU79869.1, CCU80353.1, CCU…	EPQ64040.1, EPQ65847.1, EPQ67273.1, EPQ67363.1, EPQ67631.1, EPQ67474.1, EPQ64321.1, EPQ64808.1, EPQ62761.1, EPQ62369.1, EPQ63855.1, EPQ62317.1, EPQ67929.1, EPQ67922.1, EPQ63888.1, EPQ64817.1, EPQ63945.1, EPQ64968.1, EPQ64631.1, EPQ63770.1, EPQ66444.1, EPQ63824.1, EPQ67928.1, EPQ63602.1, EPQ63992.1, EPQ64915.1, EPQ67280.1, EPQ65683.1, EPQ65059.1, EPQ61533.1, EPQ62006.1, EPQ62361.1, EPQ65194.1, EPQ…
	T02		PshP_00035T0, PshP_02581T0, PshP_05377T0, PshP_05458T0, PshP_07730T0, PshP_07762T0, PshP_10481T0, PshP_10712T0, PshP_12100T0	PstP_00012T0, PstP_02710T0, PstP_07301T0, PstP_11863T0, PstP_11941T0, PstP_12517T0, PstP_13121T0, PstP_13226T0	CCU75729.1, CCU76279.1, CCU76509.1, CCU81411.1, CCU81625.1, CCU82620.1, CCU82996.1	EPQ62109.1, EPQ64110.1, EPQ67287.1, EPQ66115.1, EPQ64517.1, EPQ64518.1, EPQ65528.1, EPQ66299.1
	T03		PshP_00128T0, PshP_02820T0, PshP_06497T0, PshP_07645T0, PshP_07646T0, PshP_07827T0, PshP_08935T0, PshP_14935T0	PstP_05702T0, PstP_07463T0, PstP_07464T0, PstP_08794T0, PstP_10205T0, PstP_11722T0, PstP_12607T0, PstP_16950T0	CCU74708.1, CCU75026.1, CCU75119.1, CCU76062.1, CCU76238.1, CCU79065.1, CCU79775.1, CCU83170.1	EPQ62818.1, EPQ64554.1, EPQ63969.1, EPQ66636.1, EPQ62185.1, EPQ62396.1, EPQ63619.1, EPQ63944.1
	T05	ornithine acetyltransferase precursor	PshP_03909T0	PstP_02932T0, PstP_09148T0, PstP_10393T0	CCU77405.1, CCU77439.1, CCU77442.1	EPQ67682.1, EPQ66765.1, EPQ64721.1
		Sub-total	144	162	154	151
Serine peptidases
	S08	subtilisin family	PshP_00890T0, PshP_00903T0, PshP_00905T0, PshP_01369T0, PshP_01480T0, PshP_01605T0, PshP_02160T0, PshP_02450T0, PshP_02469T0, PshP_02966T0, PshP_03025T0, PshP_04737T0, PshP_05872T0, PshP_07631T0, PshP_08391T0, PshP_08401T0, PshP_09208T0, PshP_09573T0, PshP_11289T0, PshP_11903T0, PshP_12754T0, PshP_13014T0, PshP_13599T0, PshP_13865T0, PshP_14521T0, PshP_15389T0, PshP_16043T0, PshP_16336T0, PshP_16…	PstP_00073T0, PstP_01299T0, PstP_01442T0, PstP_02363T0, PstP_02560T0, PstP_03665T0, PstP_04199T0, PstP_04243T0, PstP_04256T0, PstP_04257T0, PstP_04258T0, PstP_04912T0, PstP_04967T0, PstP_05397T0, PstP_05426T0, PstP_06239T0, PstP_06533T0, PstP_06794T0, PstP_07634T0, PstP_07847T0, PstP_09679T0, PstP_09869T0, PstP_09972T0, PstP_10239T0, PstP_10326T0, PstP_10918T0, PstP_10926T0, PstP_11570T0, PstP_12…	CCU74159.1, CCU74272.1, CCU74295.1, CCU74675.1, CCU75507.1, CCU75807.1, CCU75817.1, CCU75867.1, CCU77161.1, CCU77303.1, CCU77974.1, CCU78058.1, CCU78067.1, CCU79231.1, CCU80055.1, CCU80313.1, CCU80370.1, CCU80715.1, CCU81433.1, CCU81448.1, CCU81551.1, CCU82207.1, CCU82564.1, CCU82836.1, CCU82891.1	EPQ64636.1, EPQ66089.1, EPQ63243.1, EPQ63393.1, EPQ67290.1, EPQ61802.1, EPQ64584.1, EPQ63510.1, EPQ63240.1, EPQ61681.1, EPQ66180.1, EPQ65312.1, EPQ66027.1, EPQ65895.1, EPQ64983.1, EPQ66169.1, EPQ63552.1, EPQ65454.1, EPQ65468.1, EPQ66925.1, EPQ66586.1
	S09	prolyl oligopeptidase family	PshP_00070T0, PshP_00291T0, PshP_00764T0, PshP_01121T0, PshP_01315T0, PshP_01333T0, PshP_01575T0, PshP_01579T0, PshP_01581T0, PshP_01721T0, PshP_01728T0, PshP_01729T0, PshP_01787T0, PshP_02106T0, PshP_02166T0, PshP_02437T0, PshP_02468T0, PshP_03254T0, PshP_03399T0, PshP_03431T0, PshP_03506T0, PshP_03780T0, PshP_03851T0, PshP_03883T0, PshP_03884T0, PshP_03887T0, PshP_04570T0, PshP_05024T0, PshP_05…	PstP_00201T0, PstP_00958T0, PstP_01368T0, PstP_01904T0, PstP_01947T0, PstP_02108T0, PstP_02203T0, PstP_02248T0, PstP_02369T0, PstP_02675T0, PstP_02842T0, PstP_02844T0, PstP_02848T0, PstP_02857T0, PstP_03041T0, PstP_03076T0, PstP_03240T0, PstP_03241T0, PstP_03603T0, PstP_03736T0, PstP_03824T0, PstP_04338T0, PstP_04603T0, PstP_05046T0, PstP_05136T0, PstP_06328T0, PstP_06352T0, PstP_06600T0, PstP_07…	CCU74352.1, CCU74365.1, CCU74372.1, CCU74608.1, CCU74706.1, CCU74800.1, CCU74888.1, CCU74920.1, CCU75049.1, CCU75055.1, CCU75170.1, CCU75296.1, CCU75325.1, CCU75376.1, CCU75416.1, CCU75509.1, CCU75533.1, CCU75647.1, CCU75692.1, CCU75861.1, CCU75997.1, CCU76018.1, CCU76036.1, CCU76228.1, CCU76452.1, CCU76476.1, CCU76722.1, CCU76735.1, CCU76780.1, CCU76895.1, CCU76911.1, CCU77019.1, CCU77047.1, CCU…	EPQ64770.1, EPQ65070.1, EPQ62793.1, EPQ63005.1, EPQ65759.1, EPQ63811.1, EPQ63857.1, EPQ65069.1, EPQ61627.1, EPQ63349.1, EPQ67854.1, EPQ61482.1, EPQ62613.1, EPQ67318.1, EPQ61521.1, EPQ64769.1, EPQ64011.1, EPQ62794.1, EPQ63100.1, EPQ66720.1, EPQ65986.1, EPQ62402.1, EPQ62787.1, EPQ64814.1, EPQ65899.1, EPQ62131.1, EPQ62049.1, EPQ63145.1, EPQ64001.1, EPQ66773.1, EPQ62721.1, EPQ64009.1, EPQ66697.1, EPQ…
	S10	carboxypeptidase Y	PshP_00161T0, PshP_00859T0, PshP_00927T0, PshP_00944T0, PshP_03133T0, PshP_03165T0, PshP_03173T0, PshP_03286T0, PshP_03288T0, PshP_03291T0, PshP_03386T0, PshP_04887T0, PshP_07491T0, PshP_09119T0, PshP_09432T0, PshP_09534T0, PshP_11534T0, PshP_15233T0, PshP_16340T0	PstP_02045T0, PstP_04279T0, PstP_04296T0, PstP_04311T0, PstP_04502T0, PstP_04834T0, PstP_04842T0, PstP_05261T0, PstP_06092T0, PstP_06095T0, PstP_07334T0, PstP_07940T0, PstP_07941T0, PstP_09711T0, PstP_10175T0, PstP_12186T0, PstP_12321T0, PstP_12850T0, PstP_12852T0, PstP_13273T0, PstP_13895T0, PstP_13995T0, PstP_16060T0, PstP_16063T0, PstP_16065T0, PstP_16425T0	CCU74417.1, CCU74902.1, CCU75110.1, CCU75497.1, CCU77017.1, CCU77128.1, CCU77432.1, CCU77941.1, CCU80427.1, CCU80428.1, CCU81513.1, CCU81548.1, CCU81763.1, CCU81810.1, CCU82342.1, CCU82621.1, CCU83235.1	EPQ64726.1, EPQ66330.1, EPQ67868.1, EPQ67867.1, EPQ62696.1, EPQ65786.1, EPQ62697.1, EPQ62678.1, EPQ64222.1, EPQ66598.1, EPQ62626.1, EPQ64070.1, EPQ66138.1, EPQ62332.1, EPQ64109.1
	S11	D-Ala-D-Ala carboxypeptidase A	PshP_04358T0	PstP_10050T0	CCU76870.1	EPQ66407.1
	S12	D-Ala-D-Ala carboxypeptidase B	PshP_01587T0, PshP_01954T0, PshP_03375T0, PshP_04885T0, PshP_06544T0, PshP_10091T0, PshP_10302T0, PshP_11924T0, PshP_12656T0, PshP_12764T0, PshP_13167T0	PstP_00504T0, PstP_02116T0, PstP_05780T0, PstP_11245T0, PstP_11524T0, PstP_13917T0, PstP_13921T0, PstP_15327T0, PstP_15479T0	CCU74322.1, CCU74343.1, CCU74645.1, CCU75519.1, CCU75923.1, CCU75925.1, CCU76084.1, CCU77063.1, CCU77287.1, CCU79319.1, CCU81768.1, CCU81835.1, CCU81867.1, CCU81915.1, CCU81992.1, CCU82418.1, CCU82970.1	EPQ63802.1, EPQ66304.1, EPQ64501.1, EPQ62047.1, EPQ66507.1, EPQ67360.1, EPQ67949.1, EPQ66273.1, EPQ61489.1, EPQ65870.1, EPQ64907.1, EPQ64910.1, EPQ66455.1, EPQ67356.1, EPQ67875.1, EPQ65794.1, EPQ61841.1, EPQ65437.1, EPQ64182.1
	S13	D-Ala-D-Ala peptidase C			CCU81991.1	EPQ62939.1
	S14	peptidase Clp	PshP_04533T0, PshP_06329T0	PstP_05066T0, PstP_11379T0	CCU80198.1	EPQ66381.1, EPQ67097.1
	S15	Xaa-Pro dipeptidyl-peptidase		PstP_01320T0	CCU82002.1	EPQ66496.1
	S16	Lon-A peptidase	PshP_01875T0, PshP_03351T0, PshP_04678T0, PshP_04797T0, PshP_11490T0, PshP_12257T0, PshP_13028T0, PshP_13456T0, PshP_13769T0, PshP_14288T0, PshP_15710T0, PshP_16006T0	PstP_00482T0, PstP_02596T0, PstP_02991T0, PstP_04057T0, PstP_08747T0, PstP_09307T0, PstP_09340T0, PstP_09555T0, PstP_13174T0	CCU74270.1, CCU74271.1, CCU74681.1, CCU75341.1, CCU75968.1, CCU76271.1, CCU76776.1, CCU77348.1, CCU82004.1, CCU82657.1	EPQ66611.1, EPQ65466.1, EPQ65320.1, EPQ65467.1, EPQ66493.1, EPQ63813.1, EPQ65860.1, EPQ63989.1, EPQ64568.1, EPQ63890.1, EPQ66104.1
	S24	repressor LexA	PshP_05797T0	PstP_00240T0	CCU82407.1	EPQ64441.1
	S26	signal peptidase I family	PshP_01422T0, PshP_06386T0, PshP_07311T0, PshP_07694T0, PshP_08309T0, PshP_08349T0, PshP_09080T0, PshP_09883T0, PshP_13153T0, PshP_16123T0	PstP_00126T0, PstP_01486T0, PstP_06114T0, PstP_06790T0, PstP_06846T0, PstP_08903T0, PstP_09505T0, PstP_09725T0, PstP_11479T0, PstP_12824T0, PstP_13962T0, PstP_15240T0, PstP_16210T0	CCU75078.1, CCU75183.1, CCU76256.1, CCU76741.1, CCU77111.1, CCU77112.1, CCU77240.1, CCU77666.1, CCU77667.1, CCU77668.1, CCU77859.1, CCU79136.1, CCU81902.1	EPQ66684.1, EPQ64073.1, EPQ65783.1, EPQ66683.1, EPQ62434.1, EPQ65784.1, EPQ66685.1, EPQ65148.1, EPQ66074.1, EPQ64659.1, EPQ67637.1, EPQ61668.1
	S28	lysosomal Pro-Xaa carboxypeptidase	PshP_00965T0, PshP_02672T0, PshP_07943T0, PshP_08110T0, PshP_10289T0, PshP_14052T0, PshP_14535T0, PshP_14782T0, PshP_14799T0, PshP_15441T0, PshP_15832T0	PstP_05794T0, PstP_07389T0, PstP_08339T0, PstP_08478T0, PstP_09098T0, PstP_10425T0, PstP_13078T0, PstP_14744T0, PstP_15452T0, PstP_16348T0, PstP_17008T0	CCU74618.1, CCU76642.1, CCU80392.1, CCU81187.1, CCU81248.1, CCU83167.1	EPQ64563.1, EPQ65711.1, EPQ62247.1, EPQ61949.1, EPQ62668.1, EPQ64466.1
	S33	prolyl aminopeptidase	PshP_01730T0, PshP_02313T0, PshP_02376T0, PshP_03078T0, PshP_05034T0, PshP_05460T0, PshP_06336T0, PshP_07222T0, PshP_08864T0, PshP_08912T0, PshP_09207T0, PshP_09465T0, PshP_10485T0, PshP_11367T0, PshP_15754T0, PshP_16163T0, PshP_16486T0	PstP_00018T0, PstP_00968T0, PstP_01752T0, PstP_03911T0, PstP_05320T0, PstP_05373T0, PstP_06238T0, PstP_06410T0, PstP_06854T0, PstP_07026T0, PstP_08587T0, PstP_09415T0, PstP_09928T0, PstP_10490T0, PstP_10872T0, PstP_11352T0, PstP_11374T0, PstP_13125T0, PstP_14969T0, PstP_15435T0	CCU74391.1, CCU74557.1, CCU74791.1, CCU74813.1, CCU75434.1, CCU75442.1, CCU75595.1, CCU75618.1, CCU75655.1, CCU75801.1, CCU76117.1, CCU76573.1, CCU76712.1, CCU76920.1, CCU77032.1, CCU77458.1, CCU77477.1, CCU78872.1, CCU78982.1, CCU79003.1, CCU80195.1, CCU80554.1, CCU80555.1, CCU81369.1, CCU81644.1, CCU81790.1, CCU82560.1, CCU82703.1, CCU82898.1, CCU82902.1, CCU83124.1	EPQ66650.1, EPQ61615.1, EPQ61851.1, EPQ63928.1, EPQ61797.1, EPQ62125.1, EPQ67607.1, EPQ64126.1, EPQ67303.1, EPQ65682.1, EPQ66747.1, EPQ66748.1, EPQ66651.1, EPQ67932.1, EPQ66380.1, EPQ65904.1, EPQ64764.1, EPQ64413.1, EPQ63705.1, EPQ61610.1, EPQ63332.1, EPQ61793.1, EPQ65111.1, EPQ65909.1, EPQ62788.1, EPQ62605.1, EPQ62960.1, EPQ61561.1, EPQ66155.1, EPQ66189.1, EPQ63686.1, EPQ67026.1
	S49	protease IV family	PshP_04027T0, PshP_05747T0, PshP_11429T0, PshP_14343T0, PshP_15814T0	PstP_00636T0, PstP_01832T0, PstP_01932T0, PstP_03759T0, PstP_06842T0, PstP_10159T0, PstP_13702T0	CCU75100.1, CCU76665.1, CCU82146.1, CCU82496.1	EPQ61964.1, EPQ62070.1, EPQ66831.1, EPQ64067.1
	S51	dipeptidase E	PshP_03561T0	PstP_12293T0
	S53		PshP_07403T0, PshP_07621T0, PshP_07624T0, PshP_08167T0, PshP_08353T0, PshP_11314T0, PshP_13815T0, PshP_14888T0, PshP_14895T0	PstP_05191T0, PstP_05501T0, PstP_07484T0, PstP_09657T0, PstP_11070T0, PstP_11076T0, PstP_12354T0, PstP_13140T0, PstP_14149T0, PstP_15244T0	CCU74641.1, CCU74668.1, CCU77490.1, CCU82917.1	EPQ65512.1, EPQ62298.1, EPQ65304.1, EPQ63158.1, EPQ66534.1
	S54	sedolisin	PshP_00044T0, PshP_00346T0, PshP_00465T0, PshP_00760T0, PshP_01398T0, PshP_02385T0, PshP_02448T0, PshP_03115T0, PshP_03274T0, PshP_05227T0, PshP_07337T0, PshP_09548T0, PshP_13369T0, PshP_15715T0	PstP_00098T0, PstP_00687T0, PstP_02701T0, PstP_05382T0, PstP_06079T0, PstP_06531T0, PstP_08173T0, PstP_08344T0, PstP_13236T0, PstP_16446T0, PstP_16540T0, PstP_16905T0	CCU74414.1, CCU74599.1, CCU74600.1, CCU75068.1, CCU75113.1, CCU75192.1, CCU75321.1, CCU75391.1, CCU75402.1, CCU76541.1, CCU76544.1, CCU76546.1, CCU76867.1, CCU77194.1, CCU77491.1, CCU77976.1	EPQ66899.1, EPQ67646.1, EPQ64314.1, EPQ64331.1, EPQ62300.1, EPQ65222.1, EPQ65000.1, EPQ63447.1, EPQ67645.1, EPQ66701.1, EPQ67204.1, EPQ62062.1, EPQ62886.1, EPQ67182.1, EPQ65154.1
	S59	nucleoporin 145	PshP_05646T0, PshP_10595T0, PshP_13842T0, PshP_14015T0, PshP_16077T0	PstP_06306T0, PstP_11993T0, PstP_12376T0, PstP_14422T0, PstP_14709T0, PstP_16012T0	CCU74251.1, CCU74364.1, CCU76853.1, CCU76856.1, CCU78225.1	EPQ66418.1, EPQ66419.1, EPQ66420.1, EPQ63272.1, EPQ64930.1
	S60	lactoferrin	PshP_08281T0, PshP_09122T0, PshP_11108T0	PstP_02438T0, PstP_04500T0, PstP_05952T0	CCU75408.1	EPQ61637.1
		Sub-total	222	233	226	226
Metallo peptidases
	M79	RCE1 peptidase	PshP_01155T0, PshP_04034T0, PshP_09633T0, PshP_10784T0	PstP_01642T0, PstP_01839T0, PstP_02460T0	CCU76737.1, CCU76898.1, CCU77330.1	EPQ63872.1, EPQ62028.1, EPQ64663.1
	M87	chloride channel accessory protein 1	PshP_08276T0	PstP_13653T0	CCU79609.1	EPQ66571.1, EPQ66523.1
		Sub-total	5	4	4	5
Inhibitor
	I01	ovomucoid inhibitor unit 3	PshP_09837T0, PshP_09854T0, PshP_15050T0	PstP_03654T0, PstP_07143T0, PstP_07154T0	CCU74399.1, CCU76368.1	EPQ64997.1, EPQ61757.1
	I02	aprotinin	PshP_03809T0, PshP_08803T0, PshP_16501T0	PstP_08351T0, PstP_08470T0, PstP_08685T0, PstP_10016T0, PstP_12501T0	CCU74899.1, CCU76659.1, CCU78996.1, CCU81015.1, CCU82301.1, CCU82911.1	EPQ63150.1, EPQ65715.1, EPQ67062.1, EPQ61958.1, EPQ64781.1, EPQ67710.1, EPQ62756.1
	I04	alpha-1-peptidase inhibitor	PshP_00313T0, PshP_06571T0, PshP_07295T0, PshP_11584T0, PshP_15817T0, PshP_16078T0	PstP_00725T0, PstP_01929T0, PstP_02071T0, PstP_02490T0, PstP_03684T0, PstP_04841T0, PstP_12364T0	CCU74259.1, CCU74962.1, CCU76909.1, CCU77012.1, CCU80136.1	EPQ67600.1, EPQ62330.1, EPQ61662.1, EPQ65478.1
	I08	Bombyx subtilisin inhibitor	PshP_07251T0, PshP_16234T0		CCU82508.1, CCU82743.1, CCU82840.1	EPQ66842.1, EPQ66100.1, EPQ64546.1
	I09	peptidase B inhibitor	PshP_03793T0, PshP_13679T0	PstP_03057T0, PstP_04562T0, PstP_14725T0	CCU75330.1, CCU75334.1, CCU78412.1	EPQ66707.1, EPQ66708.1, EPQ66706.1, EPQ62399.1
	I13	eglin c			CCU78096.1	EPQ63249.1
	I15	antistasin inhibitor unit 1	PshP_01543T0, PshP_16536T0	PstP_13775T0, PstP_15110T0	CCU74411.1, CCU74623.1, CCU82436.1	EPQ63247.1, EPQ64484.1, EPQ66550.1, EPQ63386.1
	I17	secretory leukocyte peptidase inhibitor domain 2	PshP_04701T0, PshP_12019T0, PshP_13411T0	PstP_02964T0, PstP_07005T0, PstP_11614T0	CCU79005.1, CCU81348.1	EPQ65109.1, EPQ63663.1
	I25	cystatin family	PshP_08400T0, PshP_08599T0, PshP_13340T0	PstP_08831T0, PstP_10925T0, PstP_14992T0, PstP_16527T0	CCU75425.1, CCU81936.1	EPQ66921.1, EPQ67166.1
	I29	cytotoxic T-lymphocyte antigen-2 alpha	PshP_00188T0, PshP_00826T0, PshP_01433T0, PshP_01775T0, PshP_02690T0, PshP_04422T0, PshP_16599T0	PstP_00135T0, PstP_02107T0, PstP_02568T0, PstP_02595T0, PstP_05233T0, PstP_05523T0, PstP_07164T0, PstP_08976T0, PstP_10346T0, PstP_11043T0, PstP_13867T0, PstP_13955T0, PstP_14492T0, PstP_16543T0	CCU74687.1, CCU74725.1, CCU74774.1, CCU74824.1, CCU75726.1, CCU75897.1, CCU75966.1, CCU76054.1, CCU76816.1, CCU76872.1, CCU77139.1, CCU77363.1, CCU78877.1	EPQ65210.1, EPQ62128.1, EPQ67582.1, EPQ65193.1, EPQ61834.1, EPQ63935.1, EPQ65531.1, EPQ67672.1, EPQ66409.1, EPQ62807.1
	I31	equistatin inhibitor unit 1	PshP_02530T0, PshP_04677T0, PshP_05527T0, PshP_08168T0, PshP_11986T0, PshP_14150T0, PshP_14703T0	PstP_02992T0, PstP_03355T0, PstP_06417T0, PstP_08504T0, PstP_11601T0, PstP_12888T0, PstP_13141T0, PstP_16214T0, PstP_16441T0	CCU75433.1, CCU75733.1, CCU76734.1, CCU76802.1, CCU76808.1, CCU81307.1, CCU82415.1	EPQ64667.1, EPQ65760.1, EPQ65831.1, EPQ65234.1, EPQ61609.1, EPQ67819.1, EPQ65522.1
	I32	survivin	PshP_07213T0, PshP_08533T0, PshP_08853T0, PshP_10027T0	PstP_02630T0, PstP_04106T0, PstP_08616T0, PstP_10975T0, PstP_14833T0	CCU74266.1, CCU80769.1	EPQ65470.1, EPQ64595.1
	I35	timp-1			CCU76127.1	EPQ64141.1
	I39	alpha-2-macroglobulin	PshP_03618T0, PshP_05720T0, PshP_11487T0, PshP_11563T0, PshP_14483T0, PshP_15572T0	PstP_00664T0, PstP_05002T0, PstP_07357T0, PstP_08257T0, PstP_09552T0, PstP_11750T0, PstP_13017T0, PstP_13107T0	CCU75429.1, CCU75464.1, CCU76706.1, CCU76991.1, CCU79473.1, CCU79627.1, CCU81475.1, CCU82108.1	EPQ61570.1, EPQ62252.1, EPQ62493.1, EPQ67071.1, EPQ66561.1, EPQ64312.1, EPQ64359.1
	I43	oprin	PshP_00490T0, PshP_01001T0, PshP_01514T0, PshP_03337T0, PshP_04812T0, PshP_08166T0, PshP_09990T0, PshP_13278T0, PshP_15371T0	PstP_00468T0, PstP_01093T0, PstP_01989T0, PstP_05392T0, PstP_07413T0, PstP_08104T0, PstP_09061T0, PstP_09840T0, PstP_09914T0, PstP_12353T0, PstP_13139T0	CCU75505.1, CCU78402.1, CCU81925.1, CCU81930.1, CCU82423.1	EPQ65231.1
	I51	serine carboxypeptidase Y inhibitor	PshP_00632T0, PshP_02736T0, PshP_02928T0, PshP_02985T0, PshP_02992T0, PshP_03435T0, PshP_03492T0, PshP_03536T0, PshP_03638T0, PshP_04801T0, PshP_06891T0, PshP_08348T0, PshP_11184T0, PshP_11460T0, PshP_11824T0, PshP_11826T0, PshP_12355T0, PshP_12454T0, PshP_12747T0, PshP_13891T0, PshP_13951T0	PstP_01019T0, PstP_01057T0, PstP_01390T0, PstP_02217T0, PstP_02261T0, PstP_03036T0, PstP_03988T0, PstP_04455T0, PstP_04941T0, PstP_04947T0, PstP_05419T0, PstP_06141T0, PstP_06755T0, PstP_06983T0, PstP_10721T0, PstP_13168T0, PstP_13840T0, PstP_14646T0, PstP_15239T0, PstP_15521T0	CCU75052.1, CCU75101.1, CCU75463.1, CCU76487.1, CCU81255.1, CCU81792.1	EPQ64068.1, EPQ65634.1, EPQ66153.1, EPQ65718.1, EPQ66997.1, EPQ65995.1, EPQ67397.1
	I63	pro-eosinophil major basic protein	PshP_00833T0, PshP_02592T0, PshP_04304T0, PshP_04848T0, PshP_05061T0, PshP_05885T0, PshP_07826T0, PshP_09842T0, PshP_13419T0, PshP_13605T0, PshP_14231T0, PshP_14658T0	PstP_00811T0, PstP_01312T0, PstP_01448T0, PstP_03226T0, PstP_05238T0, PstP_05875T0, PstP_06551T0, PstP_07144T0, PstP_10206T0	CCU75324.1, CCU75879.1, CCU75889.1, CCU76260.1, CCU76325.1, CCU76687.1, CCU77224.1, CCU77669.1, CCU78350.1, CCU79501.1, CCU80030.1, CCU80308.1, CCU80890.1, CCU82709.1	EPQ63111.1, EPQ62511.1, EPQ61589.1, EPQ66696.1, EPQ65809.1, EPQ66681.1, EPQ66965.1, EPQ67314.1, EPQ67475.1
	I71	falstatin	PshP_00133T0		CCU79633.1, CCU81817.1, CCU81877.1	EPQ66559.1, EPQ66558.1, EPQ67960.1, EPQ65656.1
	I83	inhibitors of serine endopeptidases	PshP_16124T0	PstP_08499T0, PstP_16208T0
	I87	HflC	PshP_01120T0, PshP_05451T0, PshP_09617T0, PshP_09762T0, PshP_10010T0, PshP_10183T0, PshP_10770T0, PshP_10927T0, PshP_14308T0	PstP_00042T0, PstP_02476T0, PstP_02582T0, PstP_06601T0, PstP_07496T0, PstP_08860T0, PstP_09751T0, PstP_10961T0, PstP_11208T0, PstP_14085T0, PstP_14148T0, PstP_14949T0, PstP_15224T0	CCU74871.1, CCU75441.1, CCU75444.1, CCU75981.1, CCU76174.1, CCU76635.1, CCU79860.1, CCU81962.1, CCU82424.1, CCU82587.1, CCU82731.1	EPQ62354.1, EPQ64094.1, EPQ61614.1, EPQ61597.1, EPQ65570.1, EPQ66633.1, EPQ61924.1, EPQ67332.1, EPQ61543.1, EPQ65952.1, EPQ63161.1
	I93	Sizzled protein	PshP_04791T0	PstP_13179T0	CCU80714.1	EPQ66002.1
		Sub-total	102	119	98	89
Peptidases of unknown catalytic type
	U32	collagenase				EPQ63310.1
	U74	neprosin	PshP_02586T0, PshP_12934T0	PstP_01806T0	CCU80615.1, CCU82626.1	EPQ66674.1, EPQ67857.1
		Sub-total	2	1	2	3
		Total	1056	1160	1025	989
