# Supplementary material for: Genomic insights into host adaptation between the wheat stripe rust pathogen (Puccinia striiformis f. sp. tritici) and the barley stripe rust pathogen (Puccinia striiformis f. sp. hordei)
Source: BMC Genomics. 2018 Sep 12;19:664. doi: 10.1186/s12864-018-5041-y (PMC6134786; doi:10.1186/s12864-018-5041-y)
Supplement: Supplementary file 2 — Table SE1. Summary of transposable elements in Puccinia striiformis f. sp. tritici and P. striiformis f. sp. hordei genomes. Table SE2. Comparison of the annotated CAZyme genes among Puccinia striiformis f. sp. tritici (Pst), P. striiformis f. sp. hordei (Psh), Blumeria graminis f. sp. tritici (Bgt) and B. graminis f. sp. hordei (Bgh). Table SE3. Mating-related genes in Puccinia striiformis f. sp. tritici (Pst), P. striiformis f. sp. hordei (Psh), Blumeria graminis f. sp. tritici (Bgt) and B. graminis f. sp. hordei (Bgh). Table SE4. Comparison of the annotated peptidases genes among Puccinia striiformis f. sp. tritici (Pst), P. striiformis f. sp. hordei (Psh), Blumeria graminis f. sp. tritici (Bgt) and B. graminis f. sp. hordei (Bgh). Table SE5. Comparison of the annotated genes in isolate Pst (93–210) (Table SE5a) and Psh (93TX-2) (Table SE5b) using the Pathogen-Host-Interaction database. Table SE6. Summary of secondary-metabolite gene classes in 17 fungal plant pathogens. Table SE7. Comparison of the annotated transcription factor genes among nine fungal species or formae speciales. Table SE8. Comparison of the annotated transporter genes among Puccinia striiformis f. sp. hordei (Psh); P. striiformis f. sp. tritici (Psh); Blumeria graminis f. sp. hordei (Bgh) and B. graminis f. sp. tritici (Bgt). Table SE9. The list of fungal genomes and their resources used in this study. Table SE10. Summary of orthologues detected in 16 fungal plant pathogens using the OrthoFinder program. Table SE11. KEGG pathways annotated using GhostKOALA for Puccinia striiformis f. sp. tritici (Pst) and P. striiformis f. sp. hordei (Psh) isolates. Table SE11a. The numbers of conserved, specific and lost genes in Pst (93–210) and Psh (93TX-2); Table SE11b. Annotation of genes of KEGG pathways in Pst (93–210); and Table SE11c. Annotation of genes of KEGG pathways in Psh (93TX-2). Table SE12. List of exclusively expressed isolate-specific genes in isolates Pst (93–210) and Psh (93Tx-2) of Pucci [file 12864_2018_5041_MOESM2_ESM.zip › Additional file 3_Table_SE5 XMC.xlsx]

## Sheet: PST(93-210)
Table SE5a Comparison of the annotated genes in isolate Pst (93-210) using the Pathogen-Host-Interaction database
Mutant phenotype	Pst (93-210) Protein ID	Hits in PHI-base Release 4.3			Identity	E-value
		PHI-base Accession ID	Gene	Pathogen Species
Chemistry target: resistance to chemical
	PstP_00348T0	PHI:820	beta-tubulin	Venturia_inaequalis	65.046	0
	PstP_11973T0	PHI:823	beta-tubulin	Rhynchosporium_commune	34.573	4.54e-92
Chemistry target: sensitivity to chemical
	PstP_08574T0	PHI:838	erg11/cyp51	Zymoseptoria_tritici	51.318	1.48e-165
Effector (plant avirulence determinant)
	PstP_05265T0	PHI:6167	PST02549	Puccinia_striiformis	99.435	5.34e-133
	PstP_08591T0	PHI:6520	LpdA	Legionella_pneumophila	40.576	2.19e-100
	PstP_08747T0	PHI:4559	T6SS2	Escherichia_coli	37.819	8.56e-128
	PstP_13174T0	PHI:4559	T6SS2	Escherichia_coli	35.844	1.63e-116
	PstP_14480T0	PHI:6167	PST02549	Puccinia_striiformis	100	3.52e-133
Increased virulence (hypervirulence)
	PstP_02201T0	PHI:494	PPOA	Aspergillus_fumigatus	31.566	7.34e-104
	PstP_04537T0	PHI:3085	GroEL	Porphyromonas_gingivalis	49.444	4.66e-165
	PstP_08681T0	PHI:4574	NTH1	Cryptococcus_neoformans	60.116	0
	PstP_08999T0	PHI:3085	GroEL	Porphyromonas_gingivalis	53.296	0
	PstP_09423T0	PHI:372	PKR1	Cryptococcus_neoformans	35.13	3.49e-90
	PstP_10097T0	PHI:345	CRG1	Cryptococcus_neoformans	38.433	1.17e-101
	PstP_11792T0	PHI:4574	NTH1	Cryptococcus_neoformans	30.225	6.9e-62
	PstP_14422T0	PHI:3623	RacA	Epichloe_festucae	74.146	3.14e-111
	PstP_14709T0	PHI:3623	RacA	Epichloe_festucae	77.949	1.11e-114
	PstP_15690T0	PHI:672	CAS1	Cryptococcus_neoformans	37.439	2.18e-160
	PstP_17110T0	PHI:345	CRG1	Cryptococcus_neoformans	46.393	1.25e-168
	PstP_06715T0	PHI:4617	PcPL1	Phytophthora_capsici	35.539	5.93e-62
	PstP_09895T0	PHI:6258	DHS	Fusarium_graminearum	58.14	4.58e-119
Lethal
	PstP_00247T0	PHI:1235	FGSG_08731	Fusarium_graminearum	51.341	1.28e-98
	PstP_00248T0	PHI:1235	FGSG_08731	Fusarium_graminearum	50.467	2.08e-113
	PstP_00253T0	PHI:2514	PFS2	Aspergillus_fumigatus	43.802	1.32e-103
	PstP_00349T0	PHI:2521	GUS1	Aspergillus_fumigatus	34.223	1.03e-61
	PstP_01109T0	PHI:1407	GzC2H071	Fusarium_graminearum	41.781	2.17e-96
	PstP_01516T0	PHI:2548	KRR1	Aspergillus_fumigatus	63.636	1.24e-130
	PstP_02078T0	PHI:2541	OLE1	Aspergillus_fumigatus	48.232	6.74e-130
	PstP_02107T0	PHI:1574	GzOB014	Fusarium_graminearum	61.868	0
	PstP_02310T0	PHI:1236	FGSG_09408	Fusarium_graminearum	40.933	2.35e-83
	PstP_02483T0	PHI:1569	GzOB009	Fusarium_graminearum	46.113	5.81e-91
	PstP_02524T0	PHI:1230	FGSG_06959	Fusarium_graminearum	61.624	9.68e-116
	PstP_03089T0	PHI:3030	PMT1	Cryptococcus_neoformans	47.311	0
	PstP_03731T0	PHI:2524	nudC	Aspergillus_fumigatus	53.608	3.86e-70
	PstP_04548T0	PHI:1235	FGSG_08731	Fusarium_graminearum	76.657	0
	PstP_04550T0	PHI:1235	FGSG_08731	Fusarium_graminearum	89.362	4.7e-162
	PstP_04970T0	PHI:1566	GzOB006	Fusarium_graminearum	41.445	5.05e-57
	PstP_04994T0	PHI:2541	OLE1	Aspergillus_fumigatus	51.733	3.88e-144
	PstP_05002T0	PHI:1226	FGSG_05845	Fusarium_graminearum	50.889	0
	PstP_05072T0	PHI:1573	GzOB013	Fusarium_graminearum	47.822	0
	PstP_05205T0	PHI:1232	FGSG_07423	Fusarium_graminearum	37.742	1.86e-60
	PstP_05211T0	PHI:1232	FGSG_07423	Fusarium_graminearum	47.467	2e-114
	PstP_05705T0	PHI:2846	TRR1	Cryptococcus_neoformans	65.306	5.14e-150
	PstP_05754T0	PHI:1566	GzOB006	Fusarium_graminearum	41.463	2.68e-53
	PstP_06518T0	PHI:1491	GzHMG023	Fusarium_graminearum	45.307	1.94e-147
	PstP_06884T0	PHI:2541	OLE1	Aspergillus_fumigatus	36.301	6.65e-60
	PstP_07283T0	PHI:1219	FGSG_01137	Fusarium_graminearum	40.895	8.9e-67
	PstP_07357T0	PHI:1226	FGSG_05845	Fusarium_graminearum	51.465	0
	PstP_07461T0	PHI:3031	PMT4	Cryptococcus_neoformans	52.617	0
	PstP_07527T0	PHI:1234	FGSG_08133	Fusarium_graminearum	41.922	0
	PstP_07930T0	PHI:1228	FGSG_06502	Fusarium_graminearum	41.391	8.96e-123
	PstP_07980T0	PHI:1637	GzWing009	Fusarium_graminearum	42.908	1.23e-146
	PstP_08504T0	PHI:1566	GzOB006	Fusarium_graminearum	79.301	0
	PstP_08616T0	PHI:1235	FGSG_08731	Fusarium_graminearum	49.117	1.52e-104
	PstP_09885T0	PHI:1237	FGSG_09660	Fusarium_graminearum	32.659	2.25e-103
	PstP_10091T0	PHI:1562	GzOB002	Fusarium_graminearum	43.673	0
	PstP_10463T0	PHI:1238	FGSG_10725	Fusarium_graminearum	46.429	2.47e-72
	PstP_10868T0	PHI:2532	HEM15	Aspergillus_fumigatus	58.824	6.67e-153
	PstP_11158T0	PHI:2551	NOC3	Aspergillus_fumigatus	30.983	1.97e-56
	PstP_11175T0	PHI:1224	FGSG_05519	Fusarium_graminearum	40.691	2.47e-108
	PstP_11601T0	PHI:1566	GzOB006	Fusarium_graminearum	38.024	1.26e-66
	PstP_11731T0	PHI:1590	GzOB030	Fusarium_graminearum	82.707	1.19e-78
	PstP_11917T0	PHI:2545	TIF35	Aspergillus_fumigatus	43.165	3.49e-67
	PstP_11981T0	PHI:1566	GzOB006	Fusarium_graminearum	41.972	5.89e-89
	PstP_12042T0	PHI:2539	CDS1	Aspergillus_fumigatus	37.524	2.15e-107
	PstP_12086T0	PHI:2521	GUS1	Aspergillus_fumigatus	51.735	0
	PstP_12698T0	PHI:1221	FGSG_04054	Fusarium_graminearum	48.525	3.98e-88
	PstP_12765T0	PHI:2531	PRI1	Aspergillus_fumigatus	43.702	9.21e-110
	PstP_12782T0	PHI:1566	GzOB006	Fusarium_graminearum	43.478	4.98e-97
	PstP_12888T0	PHI:1566	GzOB006	Fusarium_graminearum	39.85	5.64e-88
	PstP_13141T0	PHI:1566	GzOB006	Fusarium_graminearum	43.003	4.7e-75
	PstP_13159T0	PHI:2517	TRPS	Aspergillus_fumigatus	56.911	0
	PstP_13730T0	PHI:1238	FGSG_10725	Fusarium_graminearum	55.519	4.81e-111
	PstP_13948T0	PHI:1223	FGSG_05393	Fusarium_graminearum	66.774	5.12e-146
	PstP_13991T0	PHI:2517	TRPS	Aspergillus_fumigatus	45.219	0
	PstP_14811T0	PHI:2522	SPE2	Aspergillus_fumigatus	33.902	1.24e-67
	PstP_15138T0	PHI:1218	FGSG_00677	Fusarium_graminearum	73.148	2.87e-163
	PstP_15757T0	PHI:2517	TRPS	Aspergillus_fumigatus	56.111	0
	PstP_16214T0	PHI:1566	GzOB006	Fusarium_graminearum	77.957	0
	PstP_16441T0	PHI:1566	GzOB006	Fusarium_graminearum	42.424	7.07e-100
	PstP_16948T0	PHI:2846	TRR1	Cryptococcus_neoformans	62.05	4.85e-148
	PstP_03313T0	PHI:2530	TUB1	Aspergillus_fumigatus	75.283	0
	PstP_03564T0	PHI:2530	TUB1	Aspergillus_fumigatus	67.929	0
	PstP_10558T0	PHI:2527	SEC31	Aspergillus_fumigatus	34.821	3.61e-98
	PstP_15471T0	PHI:2513	GFA1	Aspergillus_fumigatus	62.376	0
	PstP_05523T0	PHI:2816__PHI:3497	BMH1__Bmh1p	Candida_albicans	72.441	2.64e-129
	PstP_12918T0	PHI:1231__PHI:1492	FGSG_07409__GzHMG024	Fusarium_graminearum	47.812	9.94e-86
Loss of pathogenicity
	PstP_00142T0	PHI:4750	ChPMA2	Colletotrichum_higginsianum	37.072	1.27e-144
	PstP_00251T0	PHI:4750	ChPMA2	Colletotrichum_higginsianum	34.313	3.63e-119
	PstP_00268T0	PHI:365__PHI:2267	MLS1__Mls1	Parastagonospora_nodorum	59.811	0
	PstP_00484T0	PHI:22	UAC1	Ustilago_maydis	45.254	0
	PstP_00668T0	PHI:269	RAS2	Ustilago_maydis	56.995	5.98e-72
	PstP_01048T0	PHI:1133	Lmepi	Leptosphaeria_maculans	43.603	8.35e-89
	PstP_01051T0	PHI:4750	ChPMA2	Colletotrichum_higginsianum	37.157	4.69e-146
	PstP_01093T0	PHI:5232	MoARG1	Magnaporthe_oryzae	54.502	7.92e-161
	PstP_01331T0	PHI:6069	kpp4	Ustilago_maydis	48.104	3.69e-122
	PstP_01369T0	PHI:5394	mas5	Beauveria_bassiana	38.889	3.51e-65
	PstP_01868T0	PHI:352	GLO1	Ustilago_maydis	30.463	3.77e-72
	PstP_01906T0	PHI:474	CNB1	Cryptococcus_neoformans	80	1.04e-99
	PstP_01922T0	PHI:859	NOX2	Magnaporthe_oryzae	54.286	0
	PstP_02952T0	PHI:3823	MET13	Magnaporthe_oryzae	53.596	0
	PstP_03027T0	PHI:1018__PHI:2042	ABC3	Magnaporthe_oryzae	44.151	8.53e-55
	PstP_03036T0	PHI:2097	Neo1	Magnaporthe_oryzae	30.415	2.3e-117
	PstP_03116T0	PHI:384	SPE3-LYS9	Cryptococcus_neoformans	49.213	0
	PstP_03332T0	PHI:4688	MET6	Magnaporthe_oryzae	53.567	0
	PstP_03349T0	PHI:47	CAP64	Cryptococcus_neoformans	41.564	6.09e-127
	PstP_03748T0	PHI:4785	PFA4	Cryptococcus_neoformans	36.443	8.36e-95
	PstP_04501T0	PHI:3162	Mohik8	Magnaporthe_oryzae	30.195	5.88e-59
	PstP_04908T0	PHI:420	SOD2	Cryptococcus_gattii	55	1.7e-71
	PstP_05001T0	PHI:862	ClaSSD1	Colletotrichum_lagenarium	48.481	0
	PstP_05392T0	PHI:226	PEX6	Colletotrichum_lagenarium	35.996	5.26e-144
	PstP_05447T0	PHI:4169	LmSNF1	Leptosphaeria_maculans	40.476	1.05e-80
	PstP_05938T0	PHI:3975	MoIlv2	Magnaporthe_oryzae	61.129	0
	PstP_06024T0	PHI:352	GLO1	Ustilago_maydis	31.263	3.12e-60
	PstP_06275T0	PHI:3490	Gmt2	Cryptococcus_neoformans	54.217	5.44e-109
	PstP_06310T0	PHI:274	USX1	Cryptococcus_neoformans	54.861	1.95e-170
	PstP_06421T0	PHI:352	GLO1	Ustilago_maydis	32.136	3.94e-65
	PstP_06433T0	PHI:352	GLO1	Ustilago_maydis	31.063	8.63e-73
	PstP_06538T0	PHI:4750	ChPMA2	Colletotrichum_higginsianum	35.78	8.48e-139
	PstP_06550T0	PHI:1119	Cdc42	Ustilago_maydis	93.158	2.23e-132
	PstP_06768T0	PHI:2070	Moatg2	Magnaporthe_oryzae	33.063	4.7e-77
	PstP_06808T0	PHI:324	ACA1	Cryptococcus_neoformans	38.983	7.53e-91
	PstP_07324T0	PHI:3060__PHI:4054	Molrg1__Lrg1	Magnaporthe_oryzae	40.407	1.6e-154
	PstP_07358T0	PHI:777	MGG_00883	Magnaporthe_oryzae	40.226	2.21e-99
	PstP_07403T0	PHI:96	FAS2	Candida_albicans	50.158	0
	PstP_07413T0	PHI:226	PEX6	Colletotrichum_lagenarium	35.89	4.16e-152
	PstP_07436T0	PHI:2074	Moatg6	Magnaporthe_oryzae	31.021	1.41e-70
	PstP_07935T0	PHI:2066__PHI:2077	MgAtg9__Moatg9	Magnaporthe_oryzae	35.153	1.69e-86
	PstP_07970T0	PHI:4750	ChPMA2	Colletotrichum_higginsianum	38.278	9.8e-144
	PstP_08544T0	PHI:528	CLA4	Ustilago_maydis	80.317	0
	PstP_08904T0	PHI:3976	MoIlv6	Magnaporthe_oryzae	57.096	2.27e-105
	PstP_09061T0	PHI:226	PEX6	Colletotrichum_lagenarium	51.277	1.21e-141
	PstP_09138T0	PHI:2553	VPS4	Candida_albicans	35.949	1.98e-53
	PstP_09139T0	PHI:4644	VPS4	Cryptococcus_neoformans	37.303	1.4e-66
	PstP_09140T0	PHI:4644	VPS4	Cryptococcus_neoformans	68.894	0
	PstP_09157T0	PHI:2071	Moatg3	Magnaporthe_oryzae	36.07	1.18e-59
	PstP_09210T0	PHI:352	GLO1	Ustilago_maydis	39.514	3.8e-126
	PstP_09244T0	PHI:5233	MoARG5_6	Magnaporthe_oryzae	46.628	1.4e-88
	PstP_09552T0	PHI:341	CPK1	Colletotrichum_lagenarium	38	2.78e-70
	PstP_09594T0	PHI:2075	Moatg7	Magnaporthe_oryzae	40.188	1.55e-177
	PstP_09862T0	PHI:2161	2017-09-01	Magnaporthe_oryzae	41.969	3.31e-132
	PstP_09914T0	PHI:226	PEX6	Colletotrichum_lagenarium	38.202	1.57e-70
	PstP_10115T0	PHI:420	SOD2	Cryptococcus_gattii	52.88	3.2e-63
	PstP_10125T0	PHI:1061	MgRho3	Magnaporthe_oryzae	45.361	5.04e-52
	PstP_10171T0	PHI:3332	snf7	Cryptococcus_gattii	57.709	2.68e-76
	PstP_10259T0	PHI:858	NOX1	Magnaporthe_oryzae	49.818	0
	PstP_10469T0	PHI:283	CDC24	Candida_albicans	30.292	4.5e-65
	PstP_10897T0	PHI:4750	ChPMA2	Colletotrichum_higginsianum	35.211	1.96e-132
	PstP_10964T0	PHI:4750	ChPMA2	Colletotrichum_higginsianum	36.943	2.1e-139
	PstP_11240T0	PHI:2097	Neo1	Magnaporthe_oryzae	48.709	0
	PstP_11609T0	PHI:3823	MET13	Magnaporthe_oryzae	39.261	3.63e-137
	PstP_11612T0	PHI:244	CLAP1	Colletotrichum_lindemuthianum	41.979	0
	PstP_11614T0	PHI:187	RUM1	Ustilago_maydis	40.87	0
	PstP_11620T0	PHI:3321	Tfp1	Candida_albicans	64.471	0
	PstP_11668T0	PHI:226	PEX6	Colletotrichum_lagenarium	36.204	2.09e-82
	PstP_11770T0	PHI:1061	MgRho3	Magnaporthe_oryzae	45.361	2.57e-53
	PstP_11775T0	PHI:4750	ChPMA2	Colletotrichum_higginsianum	33.491	8.65e-110
	PstP_11791T0	PHI:2228	odc	Ustilago_maydis	48.649	1.21e-132
	PstP_11993T0	PHI:270	RHO1	Candida_albicans	82.584	4.68e-111
	PstP_12129T0	PHI:121	PTH3	Magnaporthe_oryzae	53.043	3.77e-77
	PstP_12135T0	PHI:121	PTH3	Magnaporthe_oryzae	58.96	6.83e-67
	PstP_12196T0	PHI:3489	Gmt1	Cryptococcus_neoformans	66.766	4.83e-154
	PstP_12231T0	PHI:226	PEX6	Colletotrichum_lagenarium	37.468	6.34e-66
	PstP_12353T0	PHI:5232	MoARG1	Magnaporthe_oryzae	46.897	3.36e-128
	PstP_12468T0	PHI:273	SPT3	Candida_albicans	47.39	1.8e-63
	PstP_12473T0	PHI:5394	mas5	Beauveria_bassiana	35.652	1.08e-52
	PstP_12523T0	PHI:5306	MoSKP1	Magnaporthe_oryzae	65	2.89e-76
	PstP_12543T0	PHI:3175	MoSnf4	Magnaporthe_oryzae	31.034	3.87e-57
	PstP_12717T0	PHI:96	FAS2	Candida_albicans	45.292	2.34e-145
	PstP_12764T0	PHI:2155	MoPEX7	Magnaporthe_oryzae	40.58	5.55e-91
	PstP_12831T0	PHI:693	GCS1	Cryptococcus_neoformans	36.719	1.35e-70
	PstP_13139T0	PHI:5232	MoARG1	Magnaporthe_oryzae	48.363	4.13e-125
	PstP_13329T0	PHI:4750	ChPMA2	Colletotrichum_higginsianum	36.465	3.28e-131
	PstP_13736T0	PHI:283	CDC24	Candida_albicans	31.073	1.23e-70
	PstP_14040T0	PHI:4750	ChPMA2	Colletotrichum_higginsianum	35.077	4.15e-126
	PstP_14370T0	PHI:4561	Gcn5	Candida_albicans	55.425	1.47e-134
	PstP_14439T0	PHI:387	UGD1	Cryptococcus_neoformans	63.617	0
	PstP_14631T0	PHI:2387	ACL2	Fusarium_graminearum	56.751	4.94e-179
	PstP_15227T0	PHI:4750	ChPMA2	Colletotrichum_higginsianum	35.266	2.37e-126
	PstP_15241T0	PHI:4736	MoYpt7	Magnaporthe_oryzae	67.797	2.91e-110
	PstP_15537T0	PHI:352	GLO1	Ustilago_maydis	40.357	4.57e-126
	PstP_15822T0	PHI:394	CRK1	Ustilago_maydis	64.563	3.51e-80
	PstP_16056T0	PHI:352	GLO1	Ustilago_maydis	40.864	8.52e-114
	PstP_16058T0	PHI:862	ClaSSD1	Colletotrichum_lagenarium	47.421	0
	PstP_16100T0	PHI:4561	Gcn5	Candida_albicans	57.771	4.84e-149
	PstP_16427T0	PHI:159	URA5	Histoplasma_capsulatum	45.614	1.29e-66
	PstP_16469T0	PHI:2386	ACL1	Fusarium_graminearum	70.984	0
	PstP_16993T0	PHI:3060__PHI:4054	Molrg1__Lrg1	Magnaporthe_oryzae	40.955	4.09e-153
	PstP_05058T0	PHI:78__PHI:6077	GPA3__gpa3	Ustilago_maydis	67.493	8.89e-176
	PstP_06135T0	PHI:3126	argD	Erwinia_amylovora	35.577	1.12e-80
	PstP_07633T0	PHI:2497	atg8	Ustilago_maydis	94.872	5.1e-80
	PstP_07826T0	PHI:2498	atg1	Ustilago_maydis	38.731	9.63e-104
	PstP_11552T0	PHI:3126	argD	Erwinia_amylovora	35.635	8.16e-67
	PstP_11748T0	PHI:2108	CAM	Magnaporthe_oryzae	72.109	3.29e-69
	PstP_13258T0	PHI:1114__PHI:2226	mcs1__Mcs1	Ustilago_maydis	31.551	1.88e-67
	PstP_03222T0	PHI:2138	SGA1	Magnaporthe_oryzae	33.333	2.23e-72
	PstP_04376T0	PHI:24	Avenacinase_gene	Gaeumannomyces_graminis	38.504	5e-147
	PstP_04377T0	PHI:24	Avenacinase_gene	Gaeumannomyces_graminis	38.804	2.85e-166
	PstP_11916T0	PHI:2138	SGA1	Magnaporthe_oryzae	30.822	1.45e-56
	PstP_15907T0	PHI:24	Avenacinase_gene	Gaeumannomyces_graminis	37.748	5.58e-154
	PstP_15908T0	PHI:24	Avenacinase_gene	Gaeumannomyces_graminis	38.714	2.8e-162
	PstP_11999T0	PHI:402__PHI:2224__PHI:6068	FUZ7__fuz7	Ustilago_maydis	54.447	2.64e-158
Reduced virulence
	PstP_00126T0	PHI:1181	(Sc_Kic1)	Fusarium_graminearum	39.688	1.74e-65
	PstP_00151T0	PHI:502	ADE4	Saccharomyces_cerevisiae	55.131	0
	PstP_00314T0	PHI:105	PLB1	Candida_albicans	30.079	2.47e-77
	PstP_00330T0	PHI:505	MIP1	Saccharomyces_cerevisiae	44.518	2.44e-151
	PstP_00334T0	PHI:105	PLB1	Candida_albicans	30.948	2.29e-76
	PstP_00468T0	PHI:1190	(Sc_Pbs2)	Fusarium_graminearum	43.816	3.5e-120
	PstP_00470T0	PHI:424	PCK1	Cryptococcus_neoformans	73.783	0
	PstP_00582T0	PHI:129	CAP60	Cryptococcus_neoformans	57.735	3.36e-154
	PstP_00664T0	PHI:515	UKB1	Ustilago_maydis	54.831	1.14e-147
	PstP_00685T0	PHI:296	CZK3	Cercospora_zeae-maydis	34.691	0
	PstP_00725T0	PHI:440	PMR1	Candida_albicans	32.436	3.18e-102
	PstP_00748T0	PHI:2568	CAP2	Candida_albicans	44.816	9.45e-71
	PstP_00811T0	PHI:4491	SHM	Magnaporthe_oryzae	51.1	2.33e-140
	PstP_00915T0	PHI:6261	PsAAT3	Phytophthora_sojae	57.107	2.3e-171
	PstP_01072T0	PHI:228__PHI:2843	PLB1__CnPlb1	Cryptococcus_neoformans	31.57	2.49e-70
	PstP_01187T0	PHI:3325	PGM	Streptococcus_parauberis	34.793	1.2e-66
	PstP_01314T0	PHI:465	KIN2	Ustilago_maydis	60.352	0
	PstP_01370T0	PHI:3206	Cch1	Aspergillus_fumigatus	36.828	0
	PstP_01477T0	PHI:3263	MaSnf1	Metarhizium_acridum	41.923	2.66e-57
	PstP_01525T0	PHI:62	caRSR1	Candida_albicans	56.14	3.54e-57
	PstP_01546T0	PHI:339	CLPT1	Colletotrichum_lindemuthianum	67	4.65e-92
	PstP_01707T0	PHI:3730	BcChsVI	Botrytis_cinerea	44.632	0
	PstP_01867T0	PHI:3286	CgVPS15	Candida_glabrata	30.769	2.12e-54
	PstP_01905T0	PHI:733	FBP1	Fusarium_graminearum	31.397	1.25e-71
	PstP_01949T0	PHI:2911	Ss-pth2	Sclerotinia_sclerotiorum	35.788	5.32e-126
	PstP_01950T0	PHI:2911	Ss-pth2	Sclerotinia_sclerotiorum	41.356	6.45e-156
	PstP_01955T0	PHI:3996	FgFim	Fusarium_graminearum	59.055	0
	PstP_01981T0	PHI:339	CLPT1	Colletotrichum_lindemuthianum	42.202	6.87e-54
	PstP_02014T0	PHI:2034	MFP1	Magnaporthe_oryzae	54.063	0
	PstP_02059T0	PHI:105	PLB1	Candida_albicans	30.47	9.35e-73
	PstP_02098T0	PHI:392	CaMNT2	Candida_albicans	44.853	2.65e-78
	PstP_02200T0	PHI:6092	FgVps26	Fusarium_graminearum	66.129	1.01e-158
	PstP_02248T0	PHI:80	TOP1	Candida_albicans	42.132	0
	PstP_02373T0	PHI:4525	PFP1	Rhynchosporium_commune	35.78	1.77e-96
	PstP_02407T0	PHI:2987	MoAPS1	Magnaporthe_oryzae	31.353	7.52e-100
	PstP_02410T0	PHI:3455	Apt1	Cryptococcus_neoformans	33.19	1.2e-52
	PstP_02455T0	PHI:5082	MoAcat1	Magnaporthe_oryzae	38.67	1.35e-68
	PstP_02490T0	PHI:6245	FaMyo2B	Fusarium_graminearum	33.752	6.33e-125
	PstP_02508T0	PHI:785	MGG_04128	Magnaporthe_oryzae	33.832	5.65e-98
	PstP_02595T0	PHI:378	SIT4	Candida_albicans	60.317	5.97e-133
	PstP_02596T0	PHI:5466	LonA	Actinobacillus_pleuropneumoniae	40.783	7.5e-134
	PstP_02642T0	PHI:200	ARG1	Fusarium_oxysporum	41.328	1.21e-117
	PstP_02702T0	PHI:3833	Fgrho2	Fusarium_graminearum	68.939	1.74e-63
	PstP_02792T0	PHI:1026	bcplc1	Botrytis_cinerea	31.412	3.79e-109
	PstP_02820T0	PHI:2409	FgMT2	Fusarium_graminearum	54.321	0
	PstP_02863T0	PHI:6409	FgCdc11	Fusarium_graminearum	59.327	6.87e-129
	PstP_02921T0	PHI:2976	CgOPT1	Colletotrichum_gloeosporioides	30.208	1.76e-83
	PstP_02991T0	PHI:6076	RPS41	Candida_albicans	66.279	3.56e-128
	PstP_02997T0	PHI:3325	PGM	Streptococcus_parauberis	32.102	5.91e-63
	PstP_03003T0	PHI:3914	Sdh1	Parastagonospora_nodorum	32.143	5.25e-66
	PstP_03024T0	PHI:6492	lipA	Acinetobacter_baumannii	36.628	6.04e-65
	PstP_03053T0	PHI:2326__PHI:2491	PTC1__FgPTC1	Fusarium_graminearum	45.64	7.02e-95
	PstP_03140T0	PHI:382__PHI:2233	SMU1__Smu1	Ustilago_maydis	62.011	5.31e-147
	PstP_03151T0	PHI:6348	MoPmt2	Magnaporthe_oryzae	40.466	1.4e-87
	PstP_03178T0	PHI:218	IPC1	Cryptococcus_neoformans	45.361	1.02e-114
	PstP_03253T0	PHI:6272	FgHSP90	Fusarium_graminearum	69.787	0
	PstP_03297T0	PHI:1183	(Sc_Cmk1/Cmk2)	Fusarium_graminearum	41.754	6.5e-72
	PstP_03400T0	PHI:3257	MoIlv1	Magnaporthe_oryzae	46.693	3.22e-133
	PstP_03407T0	PHI:6188	Ubp5	Cryptococcus_gattii	57.027	0
	PstP_03444T0	PHI:1206	(Sp_Prp4)	Fusarium_graminearum	50.402	1.98e-124
	PstP_03550T0	PHI:599	TCO1	Cryptococcus_neoformans	52.17	0
	PstP_03563T0	PHI:2940	MoARK1	Magnaporthe_oryzae	36.941	3.23e-65
	PstP_03647T0	PHI:6396	MoMNR2	Magnaporthe_oryzae	44.835	1.32e-124
	PstP_03669T0	PHI:3138	ELP3	Fusarium_graminearum	74.307	0
	PstP_03670T0	PHI:267	MLT1	Candida_albicans	33.577	4.16e-90
	PstP_03728T0	PHI:3886	UBL1	Fusarium_verticillioides	31.672	5.49e-82
	PstP_03736T0	PHI:267	MLT1	Candida_albicans	35.25	2.87e-92
	PstP_03779T0	PHI:2158	MoCMK1	Magnaporthe_oryzae	45.821	8.93e-101
	PstP_03804T0	PHI:1166	ATG15	Fusarium_graminearum	41.954	7.21e-91
	PstP_03856T0	PHI:4182	Gib2	Cryptococcus_neoformans	77.358	0
	PstP_03879T0	PHI:1671	GzCCHC011	Fusarium_graminearum	39.679	1.33e-87
	PstP_03882T0	PHI:5236	Dnj1	Fusarium_oxysporum	34.69	2.65e-90
	PstP_03923T0	PHI:1671	GzCCHC011	Fusarium_graminearum	50.479	0
	PstP_04057T0	PHI:3004	ClpX	Staphylococcus_aureus	44.631	2.99e-72
	PstP_04120T0	PHI:2625	purA	Salmonella_enterica	39.269	1.44e-100
	PstP_04167T0	PHI:2823	PES1	Candida_albicans	46.767	3.41e-140
	PstP_04169T0	PHI:2823	PES1	Candida_albicans	58.333	6.23e-58
	PstP_04357T0	PHI:1181	(Sc_Kic1)	Fusarium_graminearum	54.725	2.22e-155
	PstP_04443T0	PHI:4987	HEX1	Candida_albicans	30.485	1.08e-77
	PstP_04672T0	PHI:33	PHR1	Candida_albicans	31.92	1.47e-78
	PstP_04675T0	PHI:1187	(Sc_Dbf2/Dbf20)	Fusarium_graminearum	50.625	7.61e-160
	PstP_04728T0	PHI:337	CHS7	Fusarium_oxysporum	53.667	1.45e-115
	PstP_04862T0	PHI:305	ICL1	Magnaporthe_oryzae	58.647	0
	PstP_04912T0	PHI:497	HOG1	Cryptococcus_neoformans	87.079	0
	PstP_04941T0	PHI:405	PDE1	Magnaporthe_oryzae	33.566	4.91e-65
	PstP_04947T0	PHI:405	PDE1	Magnaporthe_oryzae	34.651	3.92e-67
	PstP_05051T0	PHI:6408	FgCdc3	Fusarium_graminearum	66.234	0
	PstP_05071T0	PHI:440	PMR1	Candida_albicans	44.304	0
	PstP_05096T0	PHI:2714	PEX5	Fusarium_graminearum	33.539	3.21e-63
	PstP_05110T0	PHI:512	CaNAG6	Candida_albicans	33.816	1.46e-141
	PstP_05186T0	PHI:4250	aroB	Burkholderia_glumae	41.926	4.08e-72
	PstP_05200T0	PHI:196	ADE2	Candida_albicans	46.326	2.1e-165
	PstP_05221T0	PHI:1193	(Sc_Sky1)	Fusarium_graminearum	47.019	2.5e-168
	PstP_05227T0	PHI:1193	(Sc_Sky1)	Fusarium_graminearum	48.984	1.04e-136
	PstP_05232T0	PHI:2715	PEX6	Fusarium_graminearum	30.144	4.94e-63
	PstP_05233T0	PHI:2691	IRE1	Candida_glabrata	39.829	5.88e-89
	PstP_05246T0	PHI:2710	mepB	Colletotrichum_gloeosporioides	43.655	2.3e-107
	PstP_05288T0	PHI:6409	FgCdc11	Fusarium_graminearum	55.438	2.3e-127
	PstP_05289T0	PHI:6409	FgCdc11	Fusarium_graminearum	62.281	3.64e-93
	PstP_05322T0	PHI:360	KIN1	Cryptococcus_neoformans	55.424	7.32e-177
	PstP_05367T0	PHI:469	TOXG	Cochliobolus_carbonum	36.937	1.79e-68
	PstP_05373T0	PHI:3134	pykF	Yersinia_pseudotuberculosis	44.399	1.17e-124
	PstP_05437T0	PHI:286	CLC-A	Cryptococcus_neoformans	35.294	6.13e-155
	PstP_05519T0	PHI:6207	BbCyp6	Beauveria_bassiana	49.88	7.29e-122
	PstP_05628T0	PHI:1175__PHI:6148	(Sc_Srb10)__FgSsn3	Fusarium_graminearum	44.892	1.27e-104
	PstP_05630T0	PHI:465	KIN2	Ustilago_maydis	36.386	4.48e-57
	PstP_05789T0	PHI:6261	PsAAT3	Phytophthora_sojae	46.065	7.54e-136
	PstP_05798T0	PHI:2921	FET3-2	Colletotrichum_graminicola	33.979	7.41e-97
	PstP_05863T0	PHI:346	CRU1	Ustilago_maydis	53.725	6.72e-178
	PstP_05884T0	PHI:6095	FgVps5	Fusarium_graminearum	33.264	1.79e-72
	PstP_05889T0	PHI:144	CHT42	Trichoderma_virens	45.57	9.79e-117
	PstP_05895T0	PHI:799	MGG_03530	Magnaporthe_oryzae	31.828	4.15e-53
	PstP_05902T0	PHI:423	VAD1	Cryptococcus_neoformans	74.94	0
	PstP_05955T0	PHI:1646	GzWing018	Fusarium_graminearum	51.282	1.23e-80
	PstP_05997T0	PHI:6091	FgVps35	Fusarium_graminearum	48.352	0
	PstP_06020T0	PHI:6188	Ubp5	Cryptococcus_gattii	45.038	0
	PstP_06022T0	PHI:6188	Ubp5	Cryptococcus_gattii	32.72	2.02e-71
	PstP_06123T0	PHI:2259	AAR1	Bipolaris_sorokiniana	44.056	0
	PstP_06137T0	PHI:1648__PHI:6246	GzWing020__Famyo2	Fusarium_graminearum	37.609	0
	PstP_06163T0	PHI:1006	HMR1	Fusarium_graminearum	57.826	2.78e-83
	PstP_06164T0	PHI:1006	HMR1	Fusarium_graminearum	56.886	3.16e-54
	PstP_06306T0	PHI:3835	Fgrho4	Fusarium_graminearum	60	1.18e-76
	PstP_06373T0	PHI:3822	GIT3	Candida_albicans	34.809	1.85e-88
	PstP_06406T0	PHI:98	umCHS5	Ustilago_maydis	49.902	0
	PstP_06407T0	PHI:98	umCHS5	Ustilago_maydis	62.987	9.08e-52
	PstP_06412T0	PHI:1048	CTB7	Cercospora_nicotianae	32.727	1e-54
	PstP_06502T0	PHI:6265	Eng1	Histoplasma_capsulatum	38.571	9.24e-56
	PstP_06523T0	PHI:1078	Mes1	Fusarium_graminearum	36.694	4.67e-87
	PstP_06616T0	PHI:3102	BCKDH	Toxoplasma_gondii	39.011	2.57e-79
	PstP_06707T0	PHI:598	THIOL	Leptosphaeria_maculans	48.045	7.55e-107
	PstP_06714T0	PHI:3226	pnl1	Penicillium_digitatum	32.448	2.03e-51
	PstP_06726T0	PHI:2171	Peroxisomal_copper_amine_oxidase	Magnaporthe_oryzae	32.937	3.5e-115
	PstP_06766T0	PHI:1212	(Sc_Rim15)	Fusarium_graminearum	40.512	7.83e-131
	PstP_06794T0	PHI:4603	KexB	Aspergillus_fumigatus	46.099	0
	PstP_06831T0	PHI:440	PMR1	Candida_albicans	34.514	7.28e-156
	PstP_06979T0	PHI:6227	KRE5	Colletotrichum_graminicola	32.817	0
	PstP_07013T0	PHI:6410	FgCdc12	Fusarium_graminearum	75.871	0
	PstP_07057T0	PHI:1201	(Bud32)	Fusarium_graminearum	42.857	1.77e-54
	PstP_07160T0	PHI:3076__PHI:5349	CpATC1__atc1	Candida_parapsilosis	31.173	5.04e-81
	PstP_07163T0	PHI:2355	AMT4	Fusarium_graminearum	31.818	2.02e-81
	PstP_07251T0	PHI:267	MLT1	Candida_albicans	30.715	0
	PstP_07328T0	PHI:1111	chs4	Ustilago_maydis	56.056	0
	PstP_07423T0	PHI:4904	Glr1	Candida_albicans	51.373	1.64e-165
	PstP_07495T0	PHI:6409	FgCdc11	Fusarium_graminearum	59.706	4.22e-135
	PstP_07508T0	PHI:2964	AsnB	Xanthomonas_oryzae	47.95	0
	PstP_07528T0	PHI:1110	chs3	Ustilago_maydis	35.397	8.41e-123
	PstP_07585T0	PHI:2976	CgOPT1	Colletotrichum_gloeosporioides	39.504	5.76e-161
	PstP_07609T0	PHI:443	CBL1	Fusarium_graminearum	31.603	1.69e-51
	PstP_07614T0	PHI:423	VAD1	Cryptococcus_neoformans	37.534	1.3e-75
	PstP_07634T0	PHI:1189	(Gpmk1)	Fusarium_graminearum	74.783	0
	PstP_07734T0	PHI:1671	GzCCHC011	Fusarium_graminearum	34.965	1.69e-71
	PstP_07783T0	PHI:877	MGG_00383	Magnaporthe_oryzae	69.091	2.79e-154
	PstP_07830T0	PHI:3998	Pgt-IaaM	Puccinia_graminis	79.422	0
	PstP_07939T0	PHI:4555	URE1	Cryptococcus_gattii	57.876	0
	PstP_08134T0	PHI:860	MSP1	Magnaporthe_oryzae	55.039	5.26e-99
	PstP_08146T0	PHI:445	NOS1	Fusarium_graminearum	64.111	3.52e-126
	PstP_08225T0	PHI:6261	PsAAT3	Phytophthora_sojae	53.38	1.56e-161
	PstP_08238T0	PHI:1210	FGSG_10095	Fusarium_graminearum	57.753	4.64e-172
	PstP_08282T0	PHI:6261	PsAAT3	Phytophthora_sojae	48.175	7.64e-137
	PstP_08396T0	PHI:744	ADE5	Fusarium_graminearum	52.25	0
	PstP_08545T0	PHI:2487	ste12	Botrytis_cinerea	55.6	2.72e-81
	PstP_08791T0	PHI:3234	MoLYS20	Magnaporthe_oryzae	68.736	0
	PstP_08801T0	PHI:3457	PHO84	Cryptococcus_neoformans	65.234	0
	PstP_08822T0	PHI:3443	BcNoxD	Botrytis_cinerea	47.628	2.15e-172
	PstP_08861T0	PHI:2084	Moatg18	Magnaporthe_oryzae	43.487	4.14e-116
	PstP_08884T0	PHI:1180	(Sc_Sat4)	Fusarium_graminearum	44.85	1.03e-78
	PstP_08887T0	PHI:1180	(Sc_Sat4)	Fusarium_graminearum	42.697	7.33e-89
	PstP_08897T0	PHI:1193	(Sc_Sky1)	Fusarium_graminearum	56.667	4.67e-66
	PstP_08903T0	PHI:3801	Pmc1	Cryptococcus_neoformans	53.984	0
	PstP_08976T0	PHI:3271	ARSEF_2860	Beauveria_bassiana	72.692	8.6e-142
	PstP_08978T0	PHI:436	ESS1	Cryptococcus_neoformans	51.705	2.46e-57
	PstP_09010T0	PHI:3809	TRA1	Magnaporthe_oryzae	32.263	0
	PstP_09098T0	PHI:2959	mdh	Edwardsiella_ictaluri	41.503	1.01e-57
	PstP_09118T0	PHI:3914	Sdh1	Parastagonospora_nodorum	36.01	6.84e-69
	PstP_09145T0	PHI:1025	bcnoxR	Botrytis_cinerea	62.212	1.35e-92
	PstP_09415T0	PHI:5082	MoAcat1	Magnaporthe_oryzae	51.733	5.11e-139
	PstP_09498T0	PHI:319	SQL2	Ustilago_maydis	31.853	1.87e-75
	PstP_09555T0	PHI:5466	LonA	Actinobacillus_pleuropneumoniae	41.287	7.07e-156
	PstP_09743T0	PHI:893	MGG_02986	Magnaporthe_oryzae	64.822	8.9e-105
	PstP_09744T0	PHI:893	MGG_02986	Magnaporthe_oryzae	47.553	0
	PstP_09852T0	PHI:286	CLC-A	Cryptococcus_neoformans	44.808	0
	PstP_09857T0	PHI:261	ICL1	Leptosphaeria_maculans	43.613	1.31e-147
	PstP_09884T0	PHI:280	CCN1	Cryptococcus_neoformans	55.435	0
	PstP_09928T0	PHI:3134	pykF	Yersinia_pseudotuberculosis	44.672	5.48e-127
	PstP_09953T0	PHI:807	MGG_06951	Magnaporthe_oryzae	39.669	2.03e-98
	PstP_09961T0	PHI:503	COX15	Saccharomyces_cerevisiae	43.434	2.21e-92
	PstP_10020T0	PHI:3457	PHO84	Cryptococcus_neoformans	34.029	2.82e-72
	PstP_10026T0	PHI:158	UKC1	Ustilago_maydis	72.949	0
	PstP_10028T0	PHI:158	UKC1	Ustilago_maydis	49.672	6.3e-129
	PstP_10033T0	PHI:158	UKC1	Ustilago_maydis	61.983	1.55e-140
	PstP_10048T0	PHI:854	um01947	Ustilago_maydis	63.354	5.94e-145
	PstP_10108T0	PHI:144	CHT42	Trichoderma_virens	37.026	7.33e-64
	PstP_10225T0	PHI:346	CRU1	Ustilago_maydis	65.726	2.66e-120
	PstP_10239T0	PHI:2117	SPM1	Magnaporthe_oryzae	40.741	1.84e-78
	PstP_10313T0	PHI:213	CPA1	Cryptococcus_neoformans	50.526	1.14e-59
	PstP_10346T0	PHI:2361	cna1	Sclerotinia_sclerotiorum	70.576	0
	PstP_10354T0	PHI:106	CAT1	Candida_albicans	41.393	4.64e-111
	PstP_10374T0	PHI:1181	(Sc_Kic1)	Fusarium_graminearum	43.175	6.35e-82
	PstP_10393T0	PHI:6245	FaMyo2B	Fusarium_graminearum	45.843	0
	PstP_10419T0	PHI:1217	FGSG_00792	Fusarium_graminearum	60.45	9.72e-123
	PstP_10425T0	PHI:2959	mdh	Edwardsiella_ictaluri	51.672	6.21e-101
	PstP_10440T0	PHI:2058	LHS1	Magnaporthe_oryzae	31.289	4.76e-76
	PstP_10536T0	PHI:6412	PsSOD1	Puccinia_striiformis	76.02	9.41e-105
	PstP_10541T0	PHI:6412	PsSOD1	Puccinia_striiformis	82.09	2.52e-116
	PstP_10563T0	PHI:254	FOW1	Fusarium_oxysporum	52.047	1.67e-104
	PstP_10568T0	PHI:6074	Tpd3	Candida_albicans	38.594	2.64e-147
	PstP_10594T0	PHI:97	TOXC	Cochliobolus_carbonum	36.778	0
	PstP_10602T0	PHI:97	TOXC	Cochliobolus_carbonum	38.003	0
	PstP_10750T0	PHI:1168__PHI:1171__PHI:1173	HDF1	Fusarium_graminearum	36.977	8.78e-57
	PstP_10765T0	PHI:2911	Ss-pth2	Sclerotinia_sclerotiorum	31.23	1.02e-71
	PstP_10825T0	PHI:854	um01947	Ustilago_maydis	56.738	2.03e-107
	PstP_10860T0	PHI:2413	Cgg1	Colletotrichum_graminicola	55.525	1.87e-141
	PstP_10872T0	PHI:355	GzmetE	Fusarium_graminearum	53.201	9.76e-153
	PstP_10918T0	PHI:2117	SPM1	Magnaporthe_oryzae	46.402	1.28e-101
	PstP_11016T0	PHI:1058	MoSNF1	Magnaporthe_oryzae	39.286	9.54e-130
	PstP_11039T0	PHI:3017	Mpr1	Cryptococcus_neoformans	45.685	5.14e-167
	PstP_11046T0	PHI:220	MAN1	Cryptococcus_neoformans	47.392	3.64e-129
	PstP_11047T0	PHI:220	MAN1	Cryptococcus_neoformans	47.806	8.53e-127
	PstP_11130T0	PHI:6472	htpG	Escherichia_coli	30.832	2.44e-86
	PstP_11188T0	PHI:3802	Vcx1	Cryptococcus_neoformans	46.558	5.92e-135
	PstP_11206T0	PHI:6280	bmiro	Beauveria_bassiana	37.46	1.91e-125
	PstP_11229T0	PHI:2710	mepB	Colletotrichum_gloeosporioides	57.644	9.14e-167
	PstP_11242T0	PHI:106	CAT1	Candida_albicans	43.697	7.25e-129
	PstP_11374T0	PHI:19	NMT	Cryptococcus_neoformans	49.02	4.59e-169
	PstP_11379T0	PHI:3040	ClpP	Salmonella_enterica	45.771	1.28e-54
	PstP_11440T0	PHI:5236	Dnj1	Fusarium_oxysporum	36.594	2.32e-93
	PstP_11585T0	PHI:338	CLB2	Ustilago_maydis	43.103	1.76e-80
	PstP_11602T0	PHI:5035	Hos2	Ustilago_maydis	54.424	1.52e-126
	PstP_11699T0	PHI:2570	CYB2	Candida_glabrata	41.026	1.46e-109
	PstP_12010T0	PHI:3236	Aph1	Cryptococcus_neoformans	40.784	4.49e-127
	PstP_12133T0	PHI:423	VAD1	Cryptococcus_neoformans	35.91	1.07e-76
	PstP_12149T0	PHI:368	NOT4	Candida_albicans	40.523	8.99e-55
	PstP_12189T0	PHI:4658	FgHXK1	Fusarium_graminearum	49.574	1.15e-154
	PstP_12471T0	PHI:5282	Hat1	Candida_albicans	34.515	1.02e-69
	PstP_12516T0	PHI:2976	CgOPT1	Colletotrichum_gloeosporioides	30.871	6.28e-91
	PstP_12562T0	PHI:1193	(Sc_Sky1)	Fusarium_graminearum	54.696	6.83e-65
	PstP_12631T0	PHI:242	CaTPS2	Candida_albicans	41.1	0
	PstP_12635T0	PHI:138	CaNIK1	Candida_albicans	41.1	0
	PstP_12642T0	PHI:5236	Dnj1	Fusarium_oxysporum	36.969	4.42e-91
	PstP_12649T0	PHI:319	SQL2	Ustilago_maydis	42.49	3.62e-120
	PstP_12724T0	PHI:254	FOW1	Fusarium_oxysporum	46.953	1.05e-70
	PstP_12727T0	PHI:6183	FgVps27	Fusarium_graminearum	30.718	4.92e-54
	PstP_12755T0	PHI:504	LEU2	Saccharomyces_cerevisiae	51.98	6.5e-135
	PstP_12816T0	PHI:31	CHS3	Candida_albicans	57.895	0
	PstP_12876T0	PHI:267	MLT1	Candida_albicans	36.983	0
	PstP_12883T0	PHI:598	THIOL	Leptosphaeria_maculans	54.848	4.52e-134
	PstP_13107T0	PHI:370	PKA2	Cryptococcus_neoformans	43.526	6.08e-89
	PstP_13116T0	PHI:317	RHBA	Aspergillus_fumigatus	57.459	4.79e-73
	PstP_13133T0	PHI:4988	Ppt1	Cochliobolus_heterostrophus	36.076	1.71e-62
	PstP_13150T0	PHI:2960	frdA	Edwardsiella_ictaluri	40.801	4.51e-126
	PstP_13155T0	PHI:4844	FTR1	Rhizopus_oryzae	35.443	1.58e-53
	PstP_13179T0	PHI:5036	Clr3	Ustilago_maydis	33.766	2.48e-106
	PstP_13203T0	PHI:1211	(Sc_Ctk1)	Fusarium_graminearum	47.401	3.88e-96
	PstP_13383T0	PHI:267	MLT1	Candida_albicans	35.977	0
	PstP_13395T0	PHI:1167	NPC1	Fusarium_graminearum	35.095	0
	PstP_13741T0	PHI:2215	BIM1	Magnaporthe_oryzae	32.487	1.13e-98
	PstP_13868T0	PHI:3236	Aph1	Cryptococcus_neoformans	44.576	2.56e-135
	PstP_13923T0	PHI:2976	CgOPT1	Colletotrichum_gloeosporioides	31.637	3.04e-112
	PstP_13959T0	PHI:4906	Gyp1	Candida_albicans	43.956	3.51e-80
	PstP_13992T0	PHI:443	CBL1	Fusarium_graminearum	59.517	6.97e-159
	PstP_14017T0	PHI:2728	FgERG4	Fusarium_graminearum	41.724	1.16e-71
	PstP_14046T0	PHI:249	CYP1	Magnaporthe_oryzae	53.731	4.16e-65
	PstP_14057T0	PHI:3730	BcChsVI	Botrytis_cinerea	49.105	0
	PstP_14080T0	PHI:216	HDC1	Cochliobolus_carbonum	63.569	2.07e-125
	PstP_14081T0	PHI:216	HDC1	Cochliobolus_carbonum	69.799	2.16e-76
	PstP_14127T0	PHI:5270	FvBck1	Fusarium_verticillioides	34.99	3.6e-78
	PstP_14177T0	PHI:5190	MoPRX1	Magnaporthe_oryzae	65.517	1.11e-80
	PstP_14193T0	PHI:4658	FgHXK1	Fusarium_graminearum	34.821	4.2e-92
	PstP_14287T0	PHI:259	GPI7	Candida_albicans	34.334	1.01e-82
	PstP_14335T0	PHI:129	CAP60	Cryptococcus_neoformans	55.083	1.25e-165
	PstP_14353T0	PHI:882	MGG_04985	Magnaporthe_oryzae	41.449	2.71e-79
	PstP_14389T0	PHI:4045	Nap1	Candida_albicans	43.147	6.1e-85
	PstP_14398T0	PHI:213	CPA1	Cryptococcus_neoformans	56.442	3.15e-59
	PstP_14442T0	PHI:4914	ZtCBR1	Zymoseptoria_tritici	44.403	1.94e-65
	PstP_14448T0	PHI:5041	MoYAK1	Magnaporthe_oryzae	54.897	9.12e-147
	PstP_14568T0	PHI:2179	Moplaa	Magnaporthe_oryzae	30.632	2.83e-101
	PstP_14576T0	PHI:423	VAD1	Cryptococcus_neoformans	39.633	2.13e-87
	PstP_14589T0	PHI:3914	Sdh1	Parastagonospora_nodorum	53.83	1.26e-175
	PstP_14824T0	PHI:213	CPA1	Cryptococcus_neoformans	62.195	2.64e-66
	PstP_14874T0	PHI:5190	MoPRX1	Magnaporthe_oryzae	51.869	3.8e-68
	PstP_14924T0	PHI:2961	gcvP	Edwardsiella_ictaluri	45.581	0
	PstP_14988T0	PHI:1203	(Sc_Yck1/2/3)	Fusarium_graminearum	85.443	0
	PstP_14992T0	PHI:235	VPH1	Cryptococcus_neoformans	53.395	0
	PstP_15042T0	PHI:1042	MgSlt2	Zymoseptoria_tritici	71.429	0
	PstP_15043T0	PHI:3287	CgVps34	Candida_glabrata	36.601	2e-150
	PstP_15053T0	PHI:105	PLB1	Candida_albicans	31.993	1.6e-68
	PstP_15215T0	PHI:2961	gcvP	Edwardsiella_ictaluri	43.79	0
	PstP_15246T0	PHI:5387	VdCYC8	Verticillium_dahliae	58.355	1.8e-155
	PstP_15370T0	PHI:6409	FgCdc11	Fusarium_graminearum	59.375	5.12e-124
	PstP_15376T0	PHI:6409	FgCdc11	Fusarium_graminearum	60.16	9.63e-155
	PstP_15385T0	PHI:3822	GIT3	Candida_albicans	40.466	2.42e-115
	PstP_15609T0	PHI:2714	PEX5	Fusarium_graminearum	36.831	2.38e-79
	PstP_15715T0	PHI:2117	SPM1	Magnaporthe_oryzae	39.153	7.15e-72
	PstP_15753T0	PHI:4844	FTR1	Rhizopus_oryzae	32.048	1.3e-60
	PstP_15851T0	PHI:1194__PHI:3917	(Sc_Mkk1/Mkk2)__FgMkk1	Fusarium_graminearum	46.395	7.34e-96
	PstP_15903T0	PHI:3455	Apt1	Cryptococcus_neoformans	33.264	3.55e-58
	PstP_15931T0	PHI:1177	nrc-2	Fusarium_graminearum	60.847	3.2e-151
	PstP_16005T0	PHI:6265	Eng1	Histoplasma_capsulatum	40.702	1.51e-62
	PstP_16030T0	PHI:6412	PsSOD1	Puccinia_striiformis	70.558	2.96e-94
	PstP_16035T0	PHI:6412	PsSOD1	Puccinia_striiformis	82.09	2.52e-116
	PstP_16052T0	PHI:1006	HMR1	Fusarium_graminearum	57.563	1.16e-87
	PstP_16280T0	PHI:1647	GzWing019	Fusarium_graminearum	43.093	0
	PstP_16307T0	PHI:1187	(Sc_Dbf2/Dbf20)	Fusarium_graminearum	46.636	5.69e-116
	PstP_16310T0	PHI:33	PHR1	Candida_albicans	31.696	5.41e-77
	PstP_16428T0	PHI:2557	CaSch9p	Candida_albicans	36.007	2.81e-89
	PstP_16437T0	PHI:598	THIOL	Leptosphaeria_maculans	51.801	1.11e-118
	PstP_16486T0	PHI:4658	FgHXK1	Fusarium_graminearum	35.832	2.12e-101
	PstP_16513T0	PHI:6348	MoPmt2	Magnaporthe_oryzae	47.5	1.99e-134
	PstP_16527T0	PHI:235	VPH1	Cryptococcus_neoformans	55.556	0
	PstP_16531T0	PHI:1203	(Sc_Yck1/2/3)	Fusarium_graminearum	84.249	1.82e-173
	PstP_16536T0	PHI:5270	FvBck1	Fusarium_verticillioides	34.658	1.61e-67
	PstP_16544T0	PHI:2355	AMT4	Fusarium_graminearum	31.555	1.76e-79
	PstP_16621T0	PHI:3457	PHO84	Cryptococcus_neoformans	37.09	8.35e-89
	PstP_16687T0	PHI:218	IPC1	Cryptococcus_neoformans	44.072	1.22e-107
	PstP_16751T0	PHI:338	CLB2	Ustilago_maydis	53.633	1e-103
	PstP_16752T0	PHI:338	CLB2	Ustilago_maydis	68.217	2.83e-134
	PstP_16920T0	PHI:3076__PHI:5349	CpATC1__atc1	Candida_parapsilosis	31.089	3.94e-111
	PstP_17008T0	PHI:2959	mdh	Edwardsiella_ictaluri	48.418	6.05e-85
	PstP_17103T0	PHI:893	MGG_02986	Magnaporthe_oryzae	45.946	0
	PstP_17106T0	PHI:2474	imd1	Cryptococcus_neoformans	61.426	0
	PstP_12975T0	PHI:676	STE20alpha	Cryptococcus_neoformans	51.629	0
	PstP_00131T0	PHI:773__PHI:791__PHI:2141	MGG_11899__CDC15	Magnaporthe_oryzae	36.482	3.53e-53
	PstP_01306T0	PHI:1200__PHI:4587	(Gsk3)__Fgk3	Fusarium_graminearum	66.667	1.98e-152
	PstP_01448T0	PHI:182	RAS1	Cryptococcus_neoformans	65.728	4.29e-86
	PstP_01640T0	PHI:2100	Spf1	Magnaporthe_oryzae	62.257	1.6e-97
	PstP_01641T0	PHI:2100	Spf1	Magnaporthe_oryzae	47.886	0
	PstP_03363T0	PHI:455	CAP59	Cryptococcus_neoformans	52.101	4.51e-161
	PstP_04199T0	PHI:308__PHI:2225__PHI:2231	KPP6__kpp6	Ustilago_maydis	73.278	0
	PstP_06533T0	PHI:151__PHI:406__PHI:2230	KPP2__UBC3__kpp2	Ustilago_maydis	81.711	0
	PstP_08458T0	PHI:3909	ZrfB	Aspergillus_fumigatus	39.571	8.56e-62
	PstP_09422T0	PHI:595__PHI:2248	ALS1__Als1	Parastagonospora_nodorum	54.717	0
	PstP_10065T0	PHI:389__PHI:1116	Umchs6__chs6	Ustilago_maydis	53.686	0
	PstP_10466T0	PHI:3909	ZrfB	Aspergillus_fumigatus	35.714	3.66e-53
	PstP_12784T0	PHI:308__PHI:2225__PHI:2231	KPP6__kpp6	Ustilago_maydis	65.13	2.96e-162
	PstP_13733T0	PHI:3909	ZrfB	Aspergillus_fumigatus	41.158	1.08e-71
	PstP_14327T0	PHI:389__PHI:1116	Umchs6__chs6	Ustilago_maydis	52.174	0
	PstP_14944T0	PHI:300__PHI:2826	FGB1__Fgb1	Fusarium_oxysporum	72.303	0
	PstP_15038T0	PHI:234__PHI:2363	UBC2__Ubc2	Ustilago_maydis	40.885	2.03e-81
	PstP_16731T0	PHI:526__PHI:1071	GAS1__Gas1	Ustilago_maydis	41.281	0
	PstP_08395T0	PHI:1178__PHI:4941	(Sc_Cdc28)__cdc2A	Fusarium_graminearum	60	5.3e-128
	PstP_03911T0	PHI:668	GNO1	Cryptococcus_neoformans	67.989	0
	PstP_04024T0	PHI:2105	Calcium_permease	Magnaporthe_oryzae	52.107	1.19e-77
	PstP_11846T0	PHI:6259	DOHH	Fusarium_graminearum	44.892	2.86e-74
	PstP_14969T0	PHI:668	GNO1	Cryptococcus_neoformans	69.577	0
Unaffected pathogenicity
	PstP_00045T0	PHI:1571	GzOB011	Fusarium_graminearum	65.217	2.84e-72
	PstP_00135T0	PHI:2382	Upa2	Ustilago_maydis	55	2.28e-108
	PstP_00199T0	PHI:1247	FGSG_10196	Fusarium_graminearum	37.229	3.34e-147
	PstP_00448T0	PHI:2255	Abd1	Parastagonospora_nodorum	51.63	1.58e-122
	PstP_00504T0	PHI:2970	argB	Aspergillus_fumigatus	45.856	4.8e-101
	PstP_00567T0	PHI:566	cel2	Cochliobolus_carbonum	33.242	2.08e-62
	PstP_00623T0	PHI:1251	FGSG_01506	Fusarium_graminearum	30.645	8.48e-66
	PstP_00649T0	PHI:2038	Mir1	Magnaporthe_oryzae	41.077	3.47e-60
	PstP_00701T0	PHI:1594	GzOB034	Fusarium_graminearum	52.059	0
	PstP_00750T0	PHI:6510	CshA	Listeria_monocytogenes	35.054	1.49e-63
	PstP_00765T0	PHI:2087	Moatg26	Magnaporthe_oryzae	51.967	1.99e-167
	PstP_00808T0	PHI:1579	GzOB019	Fusarium_graminearum	57.224	0
	PstP_00993T0	PHI:650	TPS1	Botrytis_cinerea	65.432	0
	PstP_01065T0	PHI:2306	clxA	Aspergillus_fumigatus	60.455	0
	PstP_01272T0	PHI:2462	RGSB	Fusarium_verticillioides	35.55	5.08e-67
	PstP_01445T0	PHI:1468	GzCCAAT008	Fusarium_graminearum	81.356	1.38e-67
	PstP_01541T0	PHI:1639	GzWing011	Fusarium_graminearum	31.586	3.31e-84
	PstP_01628T0	PHI:1554	GzMyb018	Fusarium_graminearum	30.409	4.16e-77
	PstP_01652T0	PHI:1268	FGSG_05406	Fusarium_graminearum	49.714	1.55e-116
	PstP_01670T0	PHI:1595	GzOB035	Fusarium_graminearum	47.737	9.43e-145
	PstP_01745T0	PHI:2029	TGL2	Magnaporthe_oryzae	37.338	5.45e-51
	PstP_01964T0	PHI:2087	Moatg26	Magnaporthe_oryzae	38.034	1.13e-136
	PstP_01989T0	PHI:1552	GzMyb016	Fusarium_graminearum	34.221	3.31e-83
	PstP_02001T0	PHI:1616	GzssDB001	Fusarium_graminearum	45.64	6.13e-94
	PstP_02060T0	PHI:3600	plb1	Candida_glabrata	30.502	1.7e-64
	PstP_02095T0	PHI:4652	MntE	Streptococcus_pyogenes	40.268	1.97e-64
	PstP_02209T0	PHI:1385	GzC2H048	Fusarium_graminearum	67.575	0
	PstP_02264T0	PHI:1658	GzCCCH002	Fusarium_graminearum	61.798	1.31e-84
	PstP_02291T0	PHI:1385	GzC2H048	Fusarium_graminearum	42.013	1.25e-91
	PstP_02568T0	PHI:1570	GzOB010	Fusarium_graminearum	53.403	0
	PstP_02618T0	PHI:1526	GzHOMEL036	Fusarium_graminearum	33.546	5.62e-83
	PstP_02697T0	PHI:1622	GzJUM004	Fusarium_graminearum	43.478	1.02e-94
	PstP_02739T0	PHI:1675	GzDHHC003	Fusarium_graminearum	34.566	2.12e-132
	PstP_02842T0	PHI:541	LIP1	Botrytis_cinerea	36.609	1.64e-103
	PstP_02844T0	PHI:541	LIP1	Botrytis_cinerea	37.344	3.3e-94
	PstP_03022T0	PHI:1563	GzOB003	Fusarium_graminearum	72.393	2.59e-80
	PstP_03041T0	PHI:2177	PAS1	Magnaporthe_oryzae	41.821	1.43e-152
	PstP_03208T0	PHI:4024	MoST1	Magnaporthe_oryzae	41.553	4.12e-126
	PstP_03507T0	PHI:1618	GzFET5	Fusarium_graminearum	41.935	2.2e-54
	PstP_03611T0	PHI:1243	FGSG_01058	Fusarium_graminearum	46.209	3.83e-73
	PstP_03729T0	PHI:2087	Moatg26	Magnaporthe_oryzae	36.433	9.57e-94
	PstP_04113T0	PHI:1579	GzOB019	Fusarium_graminearum	37.555	2.77e-146
	PstP_04150T0	PHI:1572	GzOB012	Fusarium_graminearum	44.15	7.56e-125
	PstP_04175T0	PHI:1429	GzC2H097	Fusarium_graminearum	40.909	4.04e-74
	PstP_04254T0	PHI:4024	MoST1	Magnaporthe_oryzae	35.196	1.01e-88
	PstP_04533T0	PHI:6208	BbCyp8	Beauveria_bassiana	39.539	4.03e-141
	PstP_04634T0	PHI:391	ABC2	Magnaporthe_oryzae	48.847	0
	PstP_04640T0	PHI:391	ABC2	Magnaporthe_oryzae	38.876	0
	PstP_04644T0	PHI:391	ABC2	Magnaporthe_oryzae	44.823	0
	PstP_05238T0	PHI:4895	aspD	Aspergillus_fumigatus	74.751	2.6e-179
	PstP_05339T0	PHI:2382	Upa2	Ustilago_maydis	45.914	9.36e-78
	PstP_05426T0	PHI:6510	CshA	Listeria_monocytogenes	31.742	2.81e-54
	PstP_05618T0	PHI:1085	Ptr2	Parastagonospora_nodorum	35.844	1.84e-66
	PstP_05861T0	PHI:1289	FGSG_04416	Fusarium_graminearum	53.097	1.41e-148
	PstP_06114T0	PHI:1582	GzOB022	Fusarium_graminearum	63.14	2.46e-126
	PstP_06161T0	PHI:4724	gls1	Fusarium_oxysporum	69.727	0
	PstP_06171T0	PHI:1375	GzC2H038	Fusarium_graminearum	36.891	1.09e-114
	PstP_06232T0	PHI:1579	GzOB019	Fusarium_graminearum	43.682	0
	PstP_06239T0	PHI:2086	Moatg24	Magnaporthe_oryzae	35.081	1.38e-90
	PstP_06543T0	PHI:397	LAC2	Cryptococcus_neoformans	32.77	1.3e-80
	PstP_06551T0	PHI:1579	GzOB019	Fusarium_graminearum	48.265	0
	PstP_06592T0	PHI:260	HDA1	Ustilago_maydis	78.896	4.45e-176
	PstP_06695T0	PHI:6510	CshA	Listeria_monocytogenes	33.862	3.16e-62
	PstP_06829T0	PHI:1587	GzOB027	Fusarium_graminearum	52.977	0
	PstP_06846T0	PHI:1582	GzOB022	Fusarium_graminearum	52.381	1.28e-92
	PstP_06854T0	PHI:3910	FgSAT	Fusarium_graminearum	54.26	1.22e-155
	PstP_06877T0	PHI:1552	GzMyb016	Fusarium_graminearum	55.973	0
	PstP_07034T0	PHI:2255	Abd1	Parastagonospora_nodorum	56.79	1.95e-121
	PstP_07144T0	PHI:1579	GzOB019	Fusarium_graminearum	31.259	2.12e-80
	PstP_07150T0	PHI:1414	GzC2H081	Fusarium_graminearum	35.714	1.02e-55
	PstP_07164T0	PHI:2382	Upa2	Ustilago_maydis	93.706	0
	PstP_07204T0	PHI:1584	GzOB024	Fusarium_graminearum	50.667	1.06e-68
	PstP_07213T0	PHI:1685	GzRad003	Fusarium_graminearum	40.449	1.03e-91
	PstP_07301T0	PHI:1552	GzMyb016	Fusarium_graminearum	30.754	1.64e-62
	PstP_07320T0	PHI:2025	HDL1	Magnaporthe_oryzae	35.294	3.76e-124
	PstP_07460T0	PHI:1552	GzMyb016	Fusarium_graminearum	40.895	1.56e-68
	PstP_07582T0	PHI:3381	FVEG_12533	Fusarium_verticillioides	32.475	1.12e-73
	PstP_07586T0	PHI:566	cel2	Cochliobolus_carbonum	33.921	8.35e-56
	PstP_07587T0	PHI:566	cel2	Cochliobolus_carbonum	37.225	9.03e-75
	PstP_07588T0	PHI:566	cel2	Cochliobolus_carbonum	39.883	2.27e-59
	PstP_07697T0	PHI:1542	GzMyb006	Fusarium_graminearum	46.888	6.27e-65
	PstP_07750T0	PHI:3066	MoRga6	Magnaporthe_oryzae	46.465	5.04e-65
	PstP_07877T0	PHI:2101	Vacuolar_calcium_ion_transporter	Magnaporthe_oryzae	40.947	3.25e-100
	PstP_08001T0	PHI:2841	CnSEC14-2	Cryptococcus_neoformans	47.945	1.73e-81
	PstP_08029T0	PHI:1030	bcatrA	Botrytis_cinerea	32.498	0
	PstP_08390T0	PHI:391	ABC2	Magnaporthe_oryzae	45.274	0
	PstP_08462T0	PHI:2382	Upa2	Ustilago_maydis	48.905	4.21e-96
	PstP_08499T0	PHI:1682	GzNF002	Fusarium_graminearum	33.333	4.33e-75
	PstP_08524T0	PHI:6206	BbCypC	Beauveria_bassiana	67.097	3.12e-77
	PstP_08558T0	PHI:4732	FTT0673p/prsAp	Francisella_tularensis	40.373	4.54e-80
	PstP_08740T0	PHI:1552	GzMyb016	Fusarium_graminearum	39.45	1.57e-69
	PstP_08912T0	PHI:566	cel2	Cochliobolus_carbonum	37.857	1.49e-72
	PstP_09002T0	PHI:697	ugt51E1	Leptosphaeria_maculans	55.86	7.96e-162
	PstP_09040T0	PHI:1601	GzOB042	Fusarium_graminearum	36.093	0
	PstP_09054T0	PHI:1530	Gzsnd	Fusarium_graminearum	38.462	1.39e-174
	PstP_09055T0	PHI:1115	chs1	Ustilago_maydis	48.712	0
	PstP_09057T0	PHI:1115	chs1	Ustilago_maydis	50.87	0
	PstP_09102T0	PHI:464	KIN1	Ustilago_maydis	38.208	6.96e-82
	PstP_09133T0	PHI:1458	GzAra006	Fusarium_graminearum	33.261	1.04e-77
	PstP_09169T0	PHI:2087	Moatg26	Magnaporthe_oryzae	35.785	2.53e-133
	PstP_09211T0	PHI:4891	orf19.5352	Candida_albicans	53.93	2.62e-128
	PstP_09253T0	PHI:1659	GzCCCH003	Fusarium_graminearum	45.13	3.02e-71
	PstP_09359T0	PHI:3062	MoRga2	Magnaporthe_oryzae	42.105	7.34e-51
	PstP_09512T0	PHI:566	cel2	Cochliobolus_carbonum	37.346	1.34e-66
	PstP_09515T0	PHI:1552	GzMyb016	Fusarium_graminearum	33.753	7.66e-62
	PstP_09524T0	PHI:2030	TGL3-1	Magnaporthe_oryzae	30.266	6.65e-53
	PstP_09559T0	PHI:4936	gpx31	Candida_albicans	60.377	5.37e-70
	PstP_09658T0	PHI:1531	GzSsu72	Fusarium_graminearum	52.5	1.32e-68
	PstP_09714T0	PHI:6510	CshA	Listeria_monocytogenes	37.183	8.38e-69
	PstP_09892T0	PHI:1273	FGSG_01347	Fusarium_graminearum	37.471	3.24e-74
	PstP_09952T0	PHI:2255	Abd1	Parastagonospora_nodorum	52.676	1.76e-119
	PstP_09958T0	PHI:1608	GzP53L001	Fusarium_graminearum	56.522	6.72e-61
	PstP_10663T0	PHI:1603	GzOB044	Fusarium_graminearum	44.131	1.3e-128
	PstP_10672T0	PHI:1458	GzAra006	Fusarium_graminearum	34.716	3.02e-86
	PstP_10757T0	PHI:1579	GzOB019	Fusarium_graminearum	34.89	1.67e-54
	PstP_10834T0	PHI:397	LAC2	Cryptococcus_neoformans	37.083	2.05e-123
	PstP_10854T0	PHI:397	LAC2	Cryptococcus_neoformans	37.108	9.7e-108
	PstP_10955T0	PHI:1376	GzC2H039	Fusarium_graminearum	41.805	1.01e-113
	PstP_10961T0	PHI:1666	GzCCHC006	Fusarium_graminearum	38.191	1.31e-77
	PstP_10987T0	PHI:2257	Pbl1	Parastagonospora_nodorum	33.88	8.72e-52
	PstP_11048T0	PHI:1552	GzMyb016	Fusarium_graminearum	38.419	1.1e-102
	PstP_11263T0	PHI:3600	plb1	Candida_glabrata	32.598	1.24e-81
	PstP_11267T0	PHI:3600	plb1	Candida_glabrata	30.031	8.66e-79
	PstP_11352T0	PHI:2028	TGL1-2	Magnaporthe_oryzae	34.286	1.34e-51
	PstP_11377T0	PHI:1579	GzOB019	Fusarium_graminearum	30.447	1.12e-76
	PstP_11503T0	PHI:1458	GzAra006	Fusarium_graminearum	31.175	1.08e-58
	PstP_11542T0	PHI:3389	FVEG_12521	Fusarium_verticillioides	38.117	7.47e-89
	PstP_11548T0	PHI:3389	FVEG_12521	Fusarium_verticillioides	43.532	5.39e-90
	PstP_11570T0	PHI:1245	FGSG_07520	Fusarium_graminearum	30.567	3.25e-59
	PstP_11580T0	PHI:2087	Moatg26	Magnaporthe_oryzae	40.755	4.22e-111
	PstP_11857T0	PHI:1603	GzOB044	Fusarium_graminearum	36.778	9.63e-122
	PstP_11930T0	PHI:1579	GzOB019	Fusarium_graminearum	49.396	0
	PstP_11941T0	PHI:1526	GzHOMEL036	Fusarium_graminearum	31.219	6.92e-68
	PstP_12051T0	PHI:1248	FGSG_06832	Fusarium_graminearum	37.808	3.25e-91
	PstP_12114T0	PHI:391	ABC2	Magnaporthe_oryzae	46.51	0
	PstP_12220T0	PHI:4495	Bud6p	Magnaporthe_oryzae	31.067	2.9e-78
	PstP_12236T0	PHI:1594	GzOB034	Fusarium_graminearum	43.672	1.13e-140
	PstP_12455T0	PHI:1662	GzCCHC002	Fusarium_graminearum	47.807	2.16e-118
	PstP_12517T0	PHI:1458	GzAra006	Fusarium_graminearum	33.268	2.18e-81
	PstP_12575T0	PHI:1639	GzWing011	Fusarium_graminearum	32.775	1.23e-70
	PstP_12587T0	PHI:1388	GzC2H051	Fusarium_graminearum	43.75	3.77e-76
	PstP_12591T0	PHI:1388	GzC2H051	Fusarium_graminearum	44.906	1.73e-61
	PstP_12604T0	PHI:3024	Cln1	Cryptococcus_neoformans	50.314	9.05e-113
	PstP_12605T0	PHI:3024	Cln1	Cryptococcus_neoformans	50.314	2.84e-112
	PstP_12626T0	PHI:1552	GzMyb016	Fusarium_graminearum	43.463	5.33e-136
	PstP_12750T0	PHI:1447	GzGATA005	Fusarium_graminearum	30.592	4.53e-89
	PstP_12932T0	PHI:1551	GzMyb015	Fusarium_graminearum	47.896	0
	PstP_12933T0	PHI:1551	GzMyb015	Fusarium_graminearum	61.333	8.39e-53
	PstP_13121T0	PHI:1458	GzAra006	Fusarium_graminearum	55.079	0
	PstP_13122T0	PHI:1249	FGSG_00786	Fusarium_graminearum	43.671	7.14e-149
	PstP_13161T0	PHI:1552	GzMyb016	Fusarium_graminearum	32.749	1.1e-70
	PstP_13169T0	PHI:1629	GzWing001	Fusarium_graminearum	55.009	0
	PstP_13252T0	PHI:4237	CGA1	Cochliobolus_heterostrophus	52.604	2.19e-138
	PstP_13349T0	PHI:1468	GzCCAAT008	Fusarium_graminearum	81.356	4.13e-67
	PstP_13371T0	PHI:3600	plb1	Candida_glabrata	30.031	8.15e-83
	PstP_13569T0	PHI:1099__PHI:1100__PHI:2269	Mdh1	Parastagonospora_nodorum	38.889	2.13e-53
	PstP_13662T0	PHI:76	GPA1	Ustilago_maydis	53.782	3.33e-131
	PstP_13867T0	PHI:2382	Upa2	Ustilago_maydis	53.376	1.1e-113
	PstP_13927T0	PHI:1500	GzHMG032	Fusarium_graminearum	42.212	0
	PstP_13955T0	PHI:1583	GzOB023	Fusarium_graminearum	55.301	0
	PstP_14085T0	PHI:1083__PHI:2272	CpkB	Parastagonospora_nodorum	62.722	5.82e-155
	PstP_14086T0	PHI:6510	CshA	Listeria_monocytogenes	37.845	2.01e-79
	PstP_14310T0	PHI:1468	GzCCAAT008	Fusarium_graminearum	81.356	2.96e-67
	PstP_14346T0	PHI:1605	GzOB046	Fusarium_graminearum	33.105	2.61e-57
	PstP_14426T0	PHI:397	LAC2	Cryptococcus_neoformans	30.328	2.62e-73
	PstP_14429T0	PHI:397	LAC2	Cryptococcus_neoformans	37.217	3.79e-108
	PstP_14434T0	PHI:4237	CGA1	Cochliobolus_heterostrophus	67.409	0
	PstP_14438T0	PHI:1604	GzOB045	Fusarium_graminearum	88.652	5.4e-89
	PstP_14445T0	PHI:1602	GzOB043	Fusarium_graminearum	43.713	0
	PstP_14467T0	PHI:464	KIN1	Ustilago_maydis	40	2.52e-104
	PstP_14492T0	PHI:1583	GzOB023	Fusarium_graminearum	57.423	0
	PstP_14518T0	PHI:77	GPA2	Ustilago_maydis	55.956	1.12e-146
	PstP_14729T0	PHI:2916	Ppr2	Fusarium_verticillioides	60.913	0
	PstP_14943T0	PHI:1579	GzOB019	Fusarium_graminearum	48.171	0
	PstP_15092T0	PHI:1685	GzRad003	Fusarium_graminearum	39.954	4.86e-86
	PstP_15224T0	PHI:1666	GzCCHC006	Fusarium_graminearum	38.821	6.51e-71
	PstP_15274T0	PHI:1458	GzAra006	Fusarium_graminearum	36.303	1.29e-84
	PstP_15278T0	PHI:2087	Moatg26	Magnaporthe_oryzae	41.794	3.51e-132
	PstP_15280T0	PHI:1250	FGSG_06940	Fusarium_graminearum	42.029	4.63e-60
	PstP_15311T0	PHI:6510	CshA	Listeria_monocytogenes	37.183	8.38e-69
	PstP_15327T0	PHI:2970	argB	Aspergillus_fumigatus	50.843	3.96e-120
	PstP_15364T0	PHI:1552	GzMyb016	Fusarium_graminearum	41.556	6.07e-97
	PstP_15536T0	PHI:4891	orf19.5352	Candida_albicans	59.565	3.57e-89
	PstP_15759T0	PHI:1552	GzMyb016	Fusarium_graminearum	31.915	2.57e-64
	PstP_15893T0	PHI:1388	GzC2H051	Fusarium_graminearum	44.161	1.15e-62
	PstP_15896T0	PHI:1388	GzC2H051	Fusarium_graminearum	43.302	9.44e-72
	PstP_16208T0	PHI:1682	GzNF002	Fusarium_graminearum	30.529	2.26e-77
	PstP_16210T0	PHI:1582	GzOB022	Fusarium_graminearum	56.228	1.13e-97
	PstP_16543T0	PHI:2382	Upa2	Ustilago_maydis	92.384	0
	PstP_16894T0	PHI:1115	chs1	Ustilago_maydis	60.637	0
	PstP_16896T0	PHI:1052	PHL1	Cercospora_zeae-maydis	45.743	5.07e-170
	PstP_17012T0	PHI:464	KIN1	Ustilago_maydis	39.437	1.81e-83
	PstP_17029T0	PHI:6510	CshA	Listeria_monocytogenes	37.19	8.17e-77
	PstP_14965T0	PHI:4129	Tea4	Ustilago_maydis	33.554	7.03e-69
	PstP_00597T0	PHI:2112__PHI:3177	Tos3__MoTos3	Magnaporthe_oryzae	35.892	3.11e-72
	PstP_04001T0	PHI:1170__PHI:1174	HDF3	Fusarium_graminearum	33.858	9.43e-74
	PstP_04052T0	PHI:4727	gdb1	Fusarium_oxysporum	45.207	0
	PstP_08556T0	PHI:5028	gta1	Fusarium_graminearum	57.68	1e-131
	PstP_12048T0	PHI:5450	gdh2	Colletotrichum_gloeosporioides	45.053	0
	PstP_13653T0	PHI:2352__PHI:2354	AMT2	Fusarium_graminearum	49.823	2.56e-86
	PstP_16015T0	PHI:2352__PHI:2354	AMT2	Fusarium_graminearum	34.594	3.4e-79
	PstP_09670T0	PHI:4917	BbbqrA	Beauveria_bassiana	56.25	2.16e-73
Total	748

## Sheet: PSH(93TX-2)
Table SE5b Comparison of the annotated genes in isolate Psh (93TX-2) using the Pathogen-Host-Interaction database
Mutant Phenotype	Psh (93TX-2) protein ID	Hits in PHI-base Release 4.3			Identity	E-value
		PHI-base Accession ID	Gene	Pathogen Species
Chemistry target: resistance to chemical
	PshP_04964T0	PHI:821	tub2	Monilinia_fructicola	34.965	1.9e-88
	PshP_08706T0	PHI:1149__PHI:1151	cyp51/erg11	Zymoseptoria_tritici	50.175	3.06e-85
	PshP_08979T0	PHI:830	ERGA	Aspergillus_nidulans	40.645	6.44e-91
	PshP_12594T0	PHI:823	beta-tubulin	Rhynchosporium_commune	60.093	0
Effector (plant avirulence determinant)
	PshP_00860T0	PHI:6167	PST02549	Puccinia_striiformis	97.674	8.1e-56
	PshP_04797T0	PHI:5335	clpV?5	Burkholderia_pseudomallei	40.974	4.07e-66
	PshP_07871T0	PHI:6520	LpdA	Legionella_pneumophila	42.765	1.18e-111
	PshP_08669T0	PHI:6167	PST02549	Puccinia_striiformis	48.315	9.12e-53
	PshP_14288T0	PHI:5335	clpV?5	Burkholderia_pseudomallei	45.355	2.59e-78
Increased virulence (hypervirulence)
	PshP_04452T0	PHI:3085	GroEL	Porphyromonas_gingivalis	49.631	2.27e-172
	PshP_08796T0	PHI:4574	NTH1	Cryptococcus_neoformans	60.462	0
	PshP_09455T0	PHI:372	PKR1	Cryptococcus_neoformans	42.893	9.77e-88
	PshP_10216T0	PHI:672	CAS1	Cryptococcus_neoformans	39.493	0
	PshP_12422T0	PHI:345	CRG1	Cryptococcus_neoformans	46.091	3.72e-169
	PshP_12980T0	PHI:5267	UgeB	Aspergillus_nidulans	36.927	4.86e-70
	PshP_15197T0	PHI:672	CAS1	Cryptococcus_neoformans	39.929	0
	PshP_15843T0	PHI:494	PPOA	Aspergillus_fumigatus	31.566	5.31e-104
	PshP_02834T0	PHI:4617	PcPL1	Phytophthora_capsici	35.539	5.93e-62
	PshP_04833T0	PHI:6258	DHS	Fusarium_graminearum	47.013	3.85e-107
Lethal
	PshP_00162T0	PHI:1226	FGSG_05845	Fusarium_graminearum	38.356	4.12e-54
	PshP_00170T0	PHI:2541	OLE1	Aspergillus_fumigatus	48.831	3.89e-116
	PshP_00470T0	PHI:1407	GzC2H071	Fusarium_graminearum	34.731	9.29e-76
	PshP_00803T0	PHI:1232	FGSG_07423	Fusarium_graminearum	47.467	4.77e-114
	PshP_01016T0	PHI:2521	GUS1	Aspergillus_fumigatus	53.785	0
	PshP_01647T0	PHI:1236	FGSG_09408	Fusarium_graminearum	40.933	2.35e-83
	PshP_01726T0	PHI:2532	HEM15	Aspergillus_fumigatus	61.394	3.33e-159
	PshP_02106T0	PHI:1218	FGSG_00677	Fusarium_graminearum	71.91	2.93e-175
	PshP_02437T0	PHI:1491	GzHMG023	Fusarium_graminearum	54.614	0
	PshP_02963T0	PHI:1566	GzOB006	Fusarium_graminearum	41.445	3.15e-57
	PshP_03683T0	PHI:2531	PRI1	Aspergillus_fumigatus	40.282	8.84e-78
	PshP_03815T0	PHI:2549	MAK5	Aspergillus_fumigatus	33.793	2e-74
	PshP_04539T0	PHI:1573	GzOB013	Fusarium_graminearum	46.947	0
	PshP_04618T0	PHI:2548	KRR1	Aspergillus_fumigatus	63.636	1.24e-130
	PshP_04843T0	PHI:1237	FGSG_09660	Fusarium_graminearum	67.532	1.61e-178
	PshP_04972T0	PHI:1566	GzOB006	Fusarium_graminearum	44.847	4.91e-106
	PshP_05804T0	PHI:1235	FGSG_08731	Fusarium_graminearum	51.707	2.3e-74
	PshP_05805T0	PHI:1235	FGSG_08731	Fusarium_graminearum	54.839	1.86e-113
	PshP_05810T0	PHI:2514	PFS2	Aspergillus_fumigatus	43.802	6.95e-103
	PshP_06495T0	PHI:2846	TRR1	Cryptococcus_neoformans	70.058	1.66e-168
	PshP_06538T0	PHI:1574	GzOB014	Fusarium_graminearum	63.158	0
	PshP_06564T0	PHI:2541	OLE1	Aspergillus_fumigatus	52.778	3.96e-151
	PshP_07258T0	PHI:1230	FGSG_06959	Fusarium_graminearum	65.414	1.17e-125
	PshP_07300T0	PHI:1569	GzOB009	Fusarium_graminearum	46.113	5.81e-91
	PshP_07459T0	PHI:1637	GzWing009	Fusarium_graminearum	42.908	1.23e-146
	PshP_07563T0	PHI:2524	nudC	Aspergillus_fumigatus	53.608	3.53e-70
	PshP_07648T0	PHI:3031	PMT4	Cryptococcus_neoformans	46.64	0
	PshP_07943T0	PHI:1229	FGSG_06637	Fusarium_graminearum	33.842	1.91e-52
	PshP_08168T0	PHI:1566	GzOB006	Fusarium_graminearum	46.075	1.4e-86
	PshP_08533T0	PHI:1235	FGSG_08731	Fusarium_graminearum	43.791	2.66e-91
	PshP_09646T0	PHI:1234	FGSG_08133	Fusarium_graminearum	45.293	0
	PshP_10956T0	PHI:2517	TRPS	Aspergillus_fumigatus	46.685	0
	PshP_11076T0	PHI:3030	PMT1	Cryptococcus_neoformans	45.809	0
	PshP_11189T0	PHI:2521	GUS1	Aspergillus_fumigatus	33.165	5.58e-56
	PshP_11563T0	PHI:1226	FGSG_05845	Fusarium_graminearum	49.037	0
	PshP_11892T0	PHI:1566	GzOB006	Fusarium_graminearum	41.463	3.89e-53
	PshP_11986T0	PHI:1566	GzOB006	Fusarium_graminearum	78.01	0
	PshP_12415T0	PHI:1562	GzOB002	Fusarium_graminearum	46.285	0
	PshP_12593T0	PHI:2521	GUS1	Aspergillus_fumigatus	33.981	8.02e-58
	PshP_12642T0	PHI:1238	FGSG_10725	Fusarium_graminearum	47.516	7.49e-82
	PshP_13605T0	PHI:3280	CoRAS1	Colletotrichum_orbiculare	69.82	8.22e-88
	PshP_13863T0	PHI:1566	GzOB006	Fusarium_graminearum	43.478	4.98e-97
	PshP_14150T0	PHI:1566	GzOB006	Fusarium_graminearum	47.059	2.9e-104
	PshP_14364T0	PHI:2517	TRPS	Aspergillus_fumigatus	53.173	0
	PshP_14379T0	PHI:1221	FGSG_04054	Fusarium_graminearum	48.525	3.38e-88
	PshP_14703T0	PHI:1566	GzOB006	Fusarium_graminearum	42.424	1.57e-102
	PshP_14762T0	PHI:1238	FGSG_10725	Fusarium_graminearum	52.711	9.16e-111
	PshP_14926T0	PHI:1590	GzOB030	Fusarium_graminearum	73.885	3.94e-79
	PshP_15383T0	PHI:1221	FGSG_04054	Fusarium_graminearum	48.039	2.85e-87
	PshP_15506T0	PHI:1223	FGSG_05393	Fusarium_graminearum	66.774	4.6e-146
	PshP_15757T0	PHI:1228	FGSG_06502	Fusarium_graminearum	40	8.33e-112
	PshP_15795T0	PHI:1235	FGSG_08731	Fusarium_graminearum	73.829	0
	PshP_15797T0	PHI:1235	FGSG_08731	Fusarium_graminearum	76.657	0
	PshP_15928T0	PHI:3030	PMT1	Cryptococcus_neoformans	47.472	0
	PshP_16283T0	PHI:1224	FGSG_05519	Fusarium_graminearum	37.135	1.26e-126
	PshP_00624T0	PHI:2530	TUB1	Aspergillus_fumigatus	75.283	0
	PshP_03055T0	PHI:2513	GFA1	Aspergillus_fumigatus	62.376	0
	PshP_09381T0	PHI:2530	TUB1	Aspergillus_fumigatus	70.043	0
	PshP_11346T0	PHI:2527	SEC31	Aspergillus_fumigatus	34.884	7.09e-98
	PshP_08736T0	PHI:679	STE20a	Cryptococcus_neoformans	73.244	1.94e-152
	PshP_14639T0	PHI:1231__PHI:1492	FGSG_07409__GzHMG024	Fusarium_graminearum	45.266	1.69e-79
Loss of pathogenicity
	PshP_00163T0	PHI:862	ClaSSD1	Colletotrichum_lagenarium	47.215	0
	PshP_00483T0	PHI:5232	MoARG1	Magnaporthe_oryzae	57.583	1.34e-175
	PshP_00490T0	PHI:226	PEX6	Colletotrichum_lagenarium	51.327	4.84e-133
	PshP_00981T0	PHI:96	FAS2	Candida_albicans	50.296	0
	PshP_01065T0	PHI:4640	VPS27	Cryptococcus_neoformans	33.469	1.5e-64
	PshP_01075T0	PHI:96	FAS2	Candida_albicans	45.277	1.46e-148
	PshP_01270T0	PHI:2484	Ste11	Botrytis_cinerea	63.534	3.79e-103
	PshP_01316T0	PHI:5394	mas5	Beauveria_bassiana	38.889	3.51e-65
	PshP_01339T0	PHI:121	PTH3	Magnaporthe_oryzae	52.609	4.44e-78
	PshP_01347T0	PHI:121	PTH3	Magnaporthe_oryzae	51.304	2.31e-71
	PshP_01442T0	PHI:4750	ChPMA2	Colletotrichum_higginsianum	35.335	1.13e-121
	PshP_01754T0	PHI:4750	ChPMA2	Colletotrichum_higginsianum	36.495	1.06e-140
	PshP_01959T0	PHI:2097	Neo1	Magnaporthe_oryzae	48.709	0
	PshP_02252T0	PHI:2228	odc	Ustilago_maydis	46.12	1e-125
	PshP_02264T0	PHI:1041	Lmpma1	Leptosphaeria_maculans	36.626	2.31e-85
	PshP_02268T0	PHI:1061	MgRho3	Magnaporthe_oryzae	42.788	9.99e-52
	PshP_02456T0	PHI:4750	ChPMA2	Colletotrichum_higginsianum	35.665	6.61e-139
	PshP_02468T0	PHI:195	VPS34	Candida_albicans	38.477	9.38e-94
	PshP_02509T0	PHI:4688	MET6	Magnaporthe_oryzae	54.91	0
	PshP_02524T0	PHI:47	CAP64	Cryptococcus_neoformans	46.392	1.28e-156
	PshP_02729T0	PHI:1133	Lmepi	Leptosphaeria_maculans	42.462	2.62e-85
	PshP_02731T0	PHI:4750	ChPMA2	Colletotrichum_higginsianum	35.88	1.15e-139
	PshP_02755T0	PHI:1018__PHI:2042	ABC3	Magnaporthe_oryzae	40.927	1.75e-52
	PshP_02764T0	PHI:4750	ChPMA2	Colletotrichum_higginsianum	36.98	2.28e-146
	PshP_02785T0	PHI:2070	Moatg2	Magnaporthe_oryzae	33.708	1.23e-82
	PshP_03029T0	PHI:420	SOD2	Cryptococcus_gattii	61.765	2.56e-73
	PshP_03293T0	PHI:862	ClaSSD1	Colletotrichum_lagenarium	47.421	0
	PshP_03295T0	PHI:352	GLO1	Ustilago_maydis	36.835	1.31e-126
	PshP_03353T0	PHI:22	UAC1	Ustilago_maydis	43.982	0
	PshP_03445T0	PHI:1018__PHI:2042	ABC3	Magnaporthe_oryzae	44.151	2.69e-57
	PshP_03468T0	PHI:2145	MoSSADH	Magnaporthe_oryzae	36.427	8e-84
	PshP_03839T0	PHI:273	SPT3	Candida_albicans	46.748	1.93e-63
	PshP_03853T0	PHI:120__PHI:594	PTH2__CrAT1_(PTH2)	Magnaporthe_oryzae	38.678	4.95e-141
	PshP_04099T0	PHI:2057	MoPLC1	Magnaporthe_oryzae	30.888	4.49e-106
	PshP_04197T0	PHI:4561	Gcn5	Candida_albicans	57.478	8.23e-147
	PshP_04520T0	PHI:528	CLA4	Ustilago_maydis	67.442	7.25e-74
	PshP_04589T0	PHI:859	NOX2	Magnaporthe_oryzae	57.744	0
	PshP_04714T0	PHI:3823	MET13	Magnaporthe_oryzae	52.74	0
	PshP_05153T0	PHI:2386	ACL1	Fusarium_graminearum	70.984	0
	PshP_05157T0	PHI:2386	ACL1	Fusarium_graminearum	68.796	0
	PshP_05311T0	PHI:270	RHO1	Candida_albicans	56.906	6.21e-67
	PshP_05315T0	PHI:274	USX1	Cryptococcus_neoformans	58.777	5.04e-170
	PshP_05516T0	PHI:1113	chs7	Ustilago_maydis	56.66	0
	PshP_05531T0	PHI:352	GLO1	Ustilago_maydis	30.924	1.79e-59
	PshP_05545T0	PHI:352	GLO1	Ustilago_maydis	31.063	1.16e-72
	PshP_05717T0	PHI:269	RAS2	Ustilago_maydis	64.706	7.56e-52
	PshP_05808T0	PHI:4750	ChPMA2	Colletotrichum_higginsianum	36.504	3.62e-142
	PshP_05957T0	PHI:352	GLO1	Ustilago_maydis	39.757	5.28e-126
	PshP_06097T0	PHI:384	SPE3-LYS9	Cryptococcus_neoformans	31.202	3.44e-56
	PshP_06244T0	PHI:2071	Moatg3	Magnaporthe_oryzae	35.326	1.72e-54
	PshP_06263T0	PHI:4644	VPS4	Cryptococcus_neoformans	64.465	0
	PshP_06264T0	PHI:4644	VPS4	Cryptococcus_neoformans	37.584	2.67e-69
	PshP_06266T0	PHI:4644	VPS4	Cryptococcus_neoformans	38.507	5.49e-51
	PshP_06602T0	PHI:2075	Moatg7	Magnaporthe_oryzae	34.943	2.14e-132
	PshP_06997T0	PHI:365__PHI:2267	MLS1__Mls1	Parastagonospora_nodorum	61.132	0
	PshP_07469T0	PHI:4750	ChPMA2	Colletotrichum_higginsianum	36.934	6.55e-133
	PshP_07498T0	PHI:2066__PHI:2077	MgAtg9__Moatg9	Magnaporthe_oryzae	34.164	2.16e-99
	PshP_07701T0	PHI:693	GCS1	Cryptococcus_neoformans	36.719	1.13e-70
	PshP_07753T0	PHI:5306	MoSKP1	Magnaporthe_oryzae	65.806	1.64e-72
	PshP_07841T0	PHI:2005	HOS2	Magnaporthe_oryzae	42.213	1.92e-55
	PshP_07905T0	PHI:2145	MoSSADH	Magnaporthe_oryzae	34.677	6.08e-63
	PshP_08166T0	PHI:5232	MoARG1	Magnaporthe_oryzae	50.469	7.49e-143
	PshP_08350T0	PHI:4736	MoYpt7	Magnaporthe_oryzae	67.797	2.91e-110
	PshP_08509T0	PHI:394	CRK1	Ustilago_maydis	65.854	1.76e-160
	PshP_09079T0	PHI:3976	MoIlv6	Magnaporthe_oryzae	55.714	3.28e-92
	PshP_09120T0	PHI:3162	Mohik8	Magnaporthe_oryzae	30.195	6.4e-59
	PshP_10013T0	PHI:4750	ChPMA2	Colletotrichum_higginsianum	36.707	2.89e-138
	PshP_10146T0	PHI:3489	Gmt1	Cryptococcus_neoformans	60.661	2.64e-128
	PshP_10578T0	PHI:3060__PHI:4054	Molrg1__Lrg1	Magnaporthe_oryzae	41.883	5.95e-55
	PshP_10729T0	PHI:387	UGD1	Cryptococcus_neoformans	68.215	0
	PshP_10988T0	PHI:3175	MoSnf4	Magnaporthe_oryzae	31.3	2.32e-56
	PshP_11047T0	PHI:384	SPE3-LYS9	Cryptococcus_neoformans	51.312	0
	PshP_11093T0	PHI:3975	MoIlv2	Magnaporthe_oryzae	61.129	0
	PshP_12017T0	PHI:244	CLAP1	Colletotrichum_lindemuthianum	38.748	0
	PshP_12026T0	PHI:3321	Tfp1	Candida_albicans	61.409	0
	PshP_12027T0	PHI:2441	MgAlg2	Zymoseptoria_tritici	38.095	2.83e-63
	PshP_12198T0	PHI:4750	ChPMA2	Colletotrichum_higginsianum	37.122	2.12e-131
	PshP_12309T0	PHI:352	GLO1	Ustilago_maydis	30.463	3.21e-72
	PshP_12996T0	PHI:777	MGG_00883	Magnaporthe_oryzae	46.839	1.43e-88
	PshP_13258T0	PHI:2074	Moatg6	Magnaporthe_oryzae	31.021	1.41e-70
	PshP_13323T0	PHI:420	SOD2	Cryptococcus_gattii	53.143	6.96e-58
	PshP_13548T0	PHI:2145	MoSSADH	Magnaporthe_oryzae	54.175	1.04e-167
	PshP_13700T0	PHI:3489	Gmt1	Cryptococcus_neoformans	64.451	1.11e-150
	PshP_13757T0	PHI:365__PHI:2267	MLS1__Mls1	Parastagonospora_nodorum	61.132	0
	PshP_13842T0	PHI:270	RHO1	Candida_albicans	82.584	8.49e-111
	PshP_13847T0	PHI:165	CgMEK1_(EMK1)	Colletotrichum_gloeosporioides	63.274	4.83e-98
	PshP_13965T0	PHI:4785	PFA4	Cryptococcus_neoformans	37.527	1.54e-100
	PshP_14127T0	PHI:2145	MoSSADH	Magnaporthe_oryzae	36.381	2.84e-75
	PshP_14128T0	PHI:5233	MoARG5_6	Magnaporthe_oryzae	44.366	0
	PshP_14164T0	PHI:244	CLAP1	Colletotrichum_lindemuthianum	42.048	0
	PshP_14230T0	PHI:1119	Cdc42	Ustilago_maydis	93.158	5.36e-132
	PshP_14586T0	PHI:420	SOD2	Cryptococcus_gattii	53.769	2.8e-71
	PshP_14757T0	PHI:283	CDC24	Candida_albicans	31.073	8.2e-68
	PshP_15096T0	PHI:4641	VPS22	Cryptococcus_neoformans	39.033	4.7e-52
	PshP_15129T0	PHI:5233	MoARG5_6	Magnaporthe_oryzae	42.353	0
	PshP_15237T0	PHI:3332	snf7	Cryptococcus_gattii	67.213	3.88e-74
	PshP_15244T0	PHI:365__PHI:2267	MLS1__Mls1	Parastagonospora_nodorum	58.285	0
	PshP_15371T0	PHI:5232	MoARG1	Magnaporthe_oryzae	55.213	2.47e-165
	PshP_15591T0	PHI:365__PHI:2267	MLS1__Mls1	Parastagonospora_nodorum	59.704	0
	PshP_00754T0	PHI:1016__PHI:1191__PHI:3376	STE11__(Sc_Ste11)__FgSte11	Fusarium_graminearum	46.237	5.05e-66
	PshP_02934T0	PHI:3126	argD	Erwinia_amylovora	36.785	3.42e-71
	PshP_03682T0	PHI:772__PHI:797	MGG_01481	Magnaporthe_oryzae	38.082	7.38e-85
	PshP_04523T0	PHI:78__PHI:6077	GPA3__gpa3	Ustilago_maydis	54.701	6.7e-115
	PshP_06682T0	PHI:2113	Kin4	Magnaporthe_oryzae	60.912	2.69e-122
	PshP_07393T0	PHI:14	ADE2	Cryptococcus_neoformans	42.669	7.43e-132
	PshP_12013T0	PHI:14	ADE2	Cryptococcus_neoformans	43.485	8.34e-136
	PshP_13013T0	PHI:2497	atg8	Ustilago_maydis	94.872	5.1e-80
	PshP_13014T0	PHI:309__PHI:3517__PHI:4245__PHI:5479	MAP1_(related:_GPMK1)__MAP1__Gpmk1__gpmk1	Fusarium_graminearum	73.487	0
	PshP_14485T0	PHI:2108	CAM	Magnaporthe_oryzae	85.235	1.38e-91
	PshP_16345T0	PHI:1114__PHI:2226	mcs1__Mcs1	Ustilago_maydis	47.188	1.3e-168
	PshP_08938T0	PHI:524	CLN1	Ustilago_maydis	54.251	4.26e-94
	PshP_14160T0	PHI:3824	MET12	Magnaporthe_oryzae	41.901	1.43e-62
	PshP_15260T0	PHI:24	Avenacinase_gene	Gaeumannomyces_graminis	38.543	5.1e-161
	PshP_15261T0	PHI:24	Avenacinase_gene	Gaeumannomyces_graminis	35.67	8.08e-144
	PshP_16377T0	PHI:24	Avenacinase_gene	Gaeumannomyces_graminis	35.507	3.39e-65
	PshP_11506T0	PHI:402__PHI:2224__PHI:6068	FUZ7__fuz7	Ustilago_maydis	52.404	2.98e-61
Reduced virulence
	PshP_00043T0	PHI:3833	Fgrho2	Fusarium_graminearum	61.376	2.54e-80
	PshP_00108T0	PHI:200	ARG1	Fusarium_oxysporum	41.387	3.29e-110
	PshP_00289T0	PHI:2568	CAP2	Candida_albicans	44.816	9.45e-71
	PshP_00313T0	PHI:440	PMR1	Candida_albicans	31.675	2.18e-95
	PshP_00348T0	PHI:296	CZK3	Cercospora_zeae-maydis	34.699	0
	PshP_00385T0	PHI:465	KIN2	Ustilago_maydis	36.139	4.19e-57
	PshP_00387T0	PHI:1175__PHI:6148	(Sc_Srb10)__FgSsn3	Fusarium_graminearum	43.736	1.13e-111
	PshP_00547T0	PHI:3809	TRA1	Magnaporthe_oryzae	32.401	0
	PshP_00575T0	PHI:6272	FgHSP90	Fusarium_graminearum	69.787	0
	PshP_00607T0	PHI:1183	(Sc_Cmk1/Cmk2)	Fusarium_graminearum	41.754	6.5e-72
	PshP_00812T0	PHI:1193	(Sc_Sky1)	Fusarium_graminearum	47.019	4.52e-169
	PshP_00819T0	PHI:1193	(Sc_Sky1)	Fusarium_graminearum	52.37	3.89e-153
	PshP_00826T0	PHI:2691	IRE1	Candida_glabrata	43.117	2.81e-114
	PshP_00841T0	PHI:2710	mepB	Colletotrichum_gloeosporioides	41.117	1.73e-96
	PshP_00877T0	PHI:339	CLPT1	Colletotrichum_lindemuthianum	47.619	5.34e-61
	PshP_01003T0	PHI:6135	PEF1	Magnaporthe_oryzae	32.973	7.57e-88
	PshP_01053T0	PHI:2474	imd1	Cryptococcus_neoformans	67.904	0
	PshP_01068T0	PHI:254	FOW1	Fusarium_oxysporum	48.746	4.94e-79
	PshP_01107T0	PHI:3102	BCKDH	Toxoplasma_gondii	43.137	5.12e-80
	PshP_01230T0	PHI:4182	Gib2	Cryptococcus_neoformans	80.546	2.62e-179
	PshP_01317T0	PHI:3206	Cch1	Aspergillus_fumigatus	37.904	0
	PshP_01324T0	PHI:368	NOT4	Candida_albicans	41.503	1.25e-59
	PshP_01422T0	PHI:1216	FGSG_07344	Fusarium_graminearum	56.584	7.51e-104
	PshP_01450T0	PHI:502	ADE4	Saccharomyces_cerevisiae	55.02	0
	PshP_01473T0	PHI:5190	MoPRX1	Magnaporthe_oryzae	58.605	2.45e-84
	PshP_01477T0	PHI:5190	MoPRX1	Magnaporthe_oryzae	51.969	2.68e-84
	PshP_01555T0	PHI:1177	nrc-2	Fusarium_graminearum	59.115	1.27e-143
	PshP_01624T0	PHI:3443	BcNoxD	Botrytis_cinerea	46.486	3.47e-160
	PshP_01714T0	PHI:465	KIN2	Ustilago_maydis	43.333	9.98e-63
	PshP_01730T0	PHI:355	GzmetE	Fusarium_graminearum	50.505	6.89e-153
	PshP_01774T0	PHI:2355	AMT4	Fusarium_graminearum	33.079	1.28e-93
	PshP_01875T0	PHI:3004	ClpX	Staphylococcus_aureus	40.346	2.7e-71
	PshP_01937T0	PHI:228__PHI:2843	PLB1__CnPlb1	Cryptococcus_neoformans	34.201	3.28e-67
	PshP_01957T0	PHI:106	CAT1	Candida_albicans	39.087	4.2e-106
	PshP_02170T0	PHI:4525	PFP1	Rhynchosporium_commune	35.78	2.89e-96
	PshP_02204T0	PHI:1293__PHI:3853	GzAPSES001__FgSWI6	Fusarium_graminearum	33.79	4.59e-98
	PshP_02224T0	PHI:3330	Xrn1p	Cryptococcus_neoformans	41.37	5.98e-79
	PshP_02376T0	PHI:3134	pykF	Yersinia_pseudotuberculosis	44.764	4.61e-127
	PshP_02422T0	PHI:6265	Eng1	Histoplasma_capsulatum	39.502	5.09e-55
	PshP_02441T0	PHI:1078	Mes1	Fusarium_graminearum	36.62	2.47e-82
	PshP_02469T0	PHI:1042	MgSlt2	Zymoseptoria_tritici	71.429	0
	PshP_02571T0	PHI:376	SCH9	Cryptococcus_neoformans	71.689	4.62e-113
	PshP_02613T0	PHI:3822	GIT3	Candida_albicans	40.466	2.42e-115
	PshP_02683T0	PHI:106	CAT1	Candida_albicans	43.975	4.91e-119
	PshP_02690T0	PHI:2361	cna1	Sclerotinia_sclerotiorum	74.274	0
	PshP_02753T0	PHI:228__PHI:2843	PLB1__CnPlb1	Cryptococcus_neoformans	30.965	5.9e-61
	PshP_02767T0	PHI:2477	CYP1	Cryphonectria_parasitica	62.329	5.19e-55
	PshP_02788T0	PHI:2407	MoRIM15	Magnaporthe_oryzae	41.304	1.24e-52
	PshP_02820T0	PHI:2171	Peroxisomal_copper_amine_oxidase	Magnaporthe_oryzae	36.412	1.88e-143
	PshP_02841T0	PHI:598	THIOL	Leptosphaeria_maculans	47.354	1.04e-107
	PshP_02904T0	PHI:1006	HMR1	Fusarium_graminearum	57.709	4.3e-165
	PshP_02928T0	PHI:405	PDE1	Magnaporthe_oryzae	36.854	1.05e-65
	PshP_02932T0	PHI:1648__PHI:6246	GzWing020__Famyo2	Fusarium_graminearum	46.978	0
	PshP_02944T0	PHI:2259	AAR1	Bipolaris_sorokiniana	42.857	0
	PshP_02985T0	PHI:405	PDE1	Magnaporthe_oryzae	32.024	1.56e-67
	PshP_02992T0	PHI:405	PDE1	Magnaporthe_oryzae	33.566	4.94e-65
	PshP_02999T0	PHI:2179	Moplaa	Magnaporthe_oryzae	31.9	3.59e-115
	PshP_03025T0	PHI:497	HOG1	Cryptococcus_neoformans	85.797	0
	PshP_03136T0	PHI:5480	MoPyr5	Magnaporthe_oryzae	47.534	3.04e-65
	PshP_03137T0	PHI:1208__PHI:3131	(Sc_Sch9)__FgSCH9	Fusarium_graminearum	39.672	7.27e-57
	PshP_03145T0	PHI:305	ICL1	Magnaporthe_oryzae	61.842	0
	PshP_03243T0	PHI:1167	NPC1	Fusarium_graminearum	35.528	0
	PshP_03254T0	PHI:267	MLT1	Candida_albicans	36.761	0
	PshP_03299T0	PHI:1006	HMR1	Fusarium_graminearum	57.143	1.78e-86
	PshP_03339T0	PHI:424	PCK1	Cryptococcus_neoformans	64.954	0
	PshP_03420T0	PHI:2326__PHI:2491	PTC1__FgPTC1	Fusarium_graminearum	42.151	7.08e-80
	PshP_03431T0	PHI:2715	PEX6	Fusarium_graminearum	47.638	1.1e-54
	PshP_03435T0	PHI:405	PDE1	Magnaporthe_oryzae	35.897	1.59e-86
	PshP_03448T0	PHI:6492	lipA	Acinetobacter_baumannii	38.769	2.14e-69
	PshP_03506T0	PHI:80	TOP1	Candida_albicans	40.441	7.16e-165
	PshP_03625T0	PHI:6412	PsSOD1	Puccinia_striiformis	56.25	5.04e-67
	PshP_03673T0	PHI:504	LEU2	Saccharomyces_cerevisiae	50.63	3.36e-127
	PshP_03697T0	PHI:339	CLPT1	Colletotrichum_lindemuthianum	42.202	6.87e-54
	PshP_03836T0	PHI:5282	Hat1	Candida_albicans	32.099	1.17e-55
	PshP_03854T0	PHI:2911	Ss-pth2	Sclerotinia_sclerotiorum	40.133	3.64e-152
	PshP_03859T0	PHI:3996	FgFim	Fusarium_graminearum	59.966	0
	PshP_03909T0	PHI:6245	FaMyo2B	Fusarium_graminearum	48.79	0
	PshP_03931T0	PHI:1181	(Sc_Kic1)	Fusarium_graminearum	43.175	7.2e-82
	PshP_03965T0	PHI:2413	Cgg1	Colletotrichum_graminicola	51.276	2.51e-136
	PshP_04004T0	PHI:854	um01947	Ustilago_maydis	55.749	9.03e-108
	PshP_04106T0	PHI:1187	(Sc_Dbf2/Dbf20)	Fusarium_graminearum	46.612	3.91e-137
	PshP_04164T0	PHI:337	CHS7	Fusarium_oxysporum	53.667	4.63e-116
	PshP_04273T0	PHI:423	VAD1	Cryptococcus_neoformans	74.94	0
	PshP_04281T0	PHI:799	MGG_03530	Magnaporthe_oryzae	31.974	2.52e-54
	PshP_04289T0	PHI:144	CHT42	Trichoderma_virens	40.047	5.55e-100
	PshP_04294T0	PHI:6095	FgVps5	Fusarium_graminearum	33.913	1.67e-72
	PshP_04317T0	PHI:346	CRU1	Ustilago_maydis	62.573	1.37e-152
	PshP_04326T0	PHI:3457	PHO84	Cryptococcus_neoformans	34.921	1.45e-83
	PshP_04333T0	PHI:158	UKC1	Ustilago_maydis	72.406	0
	PshP_04335T0	PHI:158	UKC1	Ustilago_maydis	47.586	6.53e-110
	PshP_04338T0	PHI:158	UKC1	Ustilago_maydis	54.768	1.14e-109
	PshP_04356T0	PHI:854	um01947	Ustilago_maydis	63.354	5.94e-145
	PshP_04422T0	PHI:3271	ARSEF_2860	Beauveria_bassiana	66.434	9.24e-136
	PshP_04424T0	PHI:436	ESS1	Cryptococcus_neoformans	51.705	2.46e-57
	PshP_04464T0	PHI:882	MGG_04985	Magnaporthe_oryzae	44.186	8.13e-90
	PshP_04483T0	PHI:129	CAP60	Cryptococcus_neoformans	55.854	2.44e-164
	PshP_04491T0	PHI:1211	(Sc_Ctk1)	Fusarium_graminearum	47.401	1.49e-95
	PshP_04538T0	PHI:440	PMR1	Candida_albicans	48.376	0
	PshP_04571T0	PHI:733	FBP1	Fusarium_graminearum	38.75	4.41e-96
	PshP_04634T0	PHI:62	caRSR1	Candida_albicans	55.769	1.06e-55
	PshP_04678T0	PHI:6076	RPS41	Candida_albicans	66.279	3.13e-128
	PshP_04748T0	PHI:213	CPA1	Cryptococcus_neoformans	47.03	1.62e-57
	PshP_04791T0	PHI:5036	Clr3	Ustilago_maydis	35.016	5.4e-111
	PshP_04835T0	PHI:286	CLC-A	Cryptococcus_neoformans	33.389	1.29e-95
	PshP_04844T0	PHI:280	CCN1	Cryptococcus_neoformans	57.997	0
	PshP_05201T0	PHI:445	NOS1	Fusarium_graminearum	66.164	0
	PshP_05424T0	PHI:267	MLT1	Candida_albicans	30.786	0
	PshP_05520T0	PHI:355	GzmetE	Fusarium_graminearum	51.19	9.26e-51
	PshP_05522T0	PHI:1048	CTB7	Cercospora_nicotianae	32.579	9.55e-52
	PshP_05646T0	PHI:3478	Vdrac1	Verticillium_dahliae	82.184	1.47e-108
	PshP_05660T0	PHI:744	ADE5	Fusarium_graminearum	51.561	0
	PshP_05720T0	PHI:515	UKB1	Ustilago_maydis	54.831	5.18e-147
	PshP_05844T0	PHI:2433	FgRgsB	Fusarium_graminearum	34.545	4.2e-59
	PshP_05887T0	PHI:465	KIN2	Ustilago_maydis	58.519	0
	PshP_05888T0	PHI:346	CRU1	Ustilago_maydis	38.924	2e-69
	PshP_06076T0	PHI:6091	FgVps35	Fusarium_graminearum	47.019	0
	PshP_06099T0	PHI:6188	Ubp5	Cryptococcus_gattii	41.268	4.55e-180
	PshP_06100T0	PHI:6188	Ubp5	Cryptococcus_gattii	42.958	0
	PshP_06102T0	PHI:6188	Ubp5	Cryptococcus_gattii	32.186	2.15e-74
	PshP_06259T0	PHI:1025	bcnoxR	Botrytis_cinerea	62.212	1.35e-92
	PshP_06336T0	PHI:19	NMT	Cryptococcus_neoformans	49.02	4.59e-169
	PshP_06389T0	PHI:4906	Gyp1	Candida_albicans	47.326	1.04e-97
	PshP_06406T0	PHI:3257	MoIlv1	Magnaporthe_oryzae	51.959	0
	PshP_06413T0	PHI:6188	Ubp5	Cryptococcus_gattii	55.726	0
	PshP_06445T0	PHI:1206	(Sp_Prp4)	Fusarium_graminearum	50.272	2.33e-121
	PshP_06544T0	PHI:392	CaMNT2	Candida_albicans	43.987	1.58e-95
	PshP_06582T0	PHI:105	PLB1	Candida_albicans	32.212	2.54e-70
	PshP_06840T0	PHI:346	CRU1	Ustilago_maydis	53.891	0
	PshP_06865T0	PHI:860	MSP1	Magnaporthe_oryzae	53.004	1.92e-101
	PshP_06991T0	PHI:2409	FgMT2	Fusarium_graminearum	46.598	4.57e-134
	PshP_07048T0	PHI:105	PLB1	Candida_albicans	30.079	4.34e-77
	PshP_07058T0	PHI:1201	(Bud32)	Fusarium_graminearum	42.46	8.28e-54
	PshP_07092T0	PHI:1166	ATG15	Fusarium_graminearum	41.667	2.98e-90
	PshP_07160T0	PHI:242	CaTPS2	Candida_albicans	42.052	0
	PshP_07197T0	PHI:2625	purA	Salmonella_enterica	39.269	9.33e-97
	PshP_07276T0	PHI:785	MGG_04128	Magnaporthe_oryzae	34.457	1.18e-100
	PshP_07295T0	PHI:1648__PHI:6246	GzWing020__Famyo2	Fusarium_graminearum	34.248	1.54e-115
	PshP_07408T0	PHI:4250	aroB	Burkholderia_glumae	39.785	4.1e-68
	PshP_07492T0	PHI:4555	URE1	Cryptococcus_gattii	56.502	0
	PshP_07518T0	PHI:129	CAP60	Cryptococcus_neoformans	57.735	1.79e-154
	PshP_07530T0	PHI:1084	CpkC	Parastagonospora_nodorum	42.9	3.1e-63
	PshP_07558T0	PHI:267	MLT1	Candida_albicans	34.353	3.27e-88
	PshP_07663T0	PHI:6409	FgCdc11	Fusarium_graminearum	56.873	2.12e-127
	PshP_07668T0	PHI:6409	FgCdc11	Fusarium_graminearum	59.375	8.17e-124
	PshP_07687T0	PHI:31	CHS3	Candida_albicans	57.895	0
	PshP_07937T0	PHI:6261	PsAAT3	Phytophthora_sojae	57.107	2.3e-171
	PshP_08026T0	PHI:319	SQL2	Ustilago_maydis	40.514	1.36e-107
	PshP_08030T0	PHI:5236	Dnj1	Fusarium_oxysporum	36.821	4.11e-80
	PshP_08052T0	PHI:3802	Vcx1	Cryptococcus_neoformans	53.158	3.98e-51
	PshP_08179T0	PHI:2960	frdA	Edwardsiella_ictaluri	40.652	6.56e-130
	PshP_08180T0	PHI:807	MGG_06951	Magnaporthe_oryzae	38.934	1.87e-95
	PshP_08191T0	PHI:503	COX15	Saccharomyces_cerevisiae	41.109	2.69e-89
	PshP_08237T0	PHI:1216	FGSG_07344	Fusarium_graminearum	56.902	2e-111
	PshP_08355T0	PHI:5387	VdCYC8	Verticillium_dahliae	58.505	1.97e-155
	PshP_08379T0	PHI:2840	CnSEC14-1	Cryptococcus_neoformans	53.623	1.02e-70
	PshP_08391T0	PHI:2117	SPM1	Magnaporthe_oryzae	47.122	6.87e-110
	PshP_08608T0	PHI:3443	BcNoxD	Botrytis_cinerea	47.619	3.97e-172
	PshP_08617T0	PHI:3457	PHO84	Cryptococcus_neoformans	65.234	0
	PshP_08627T0	PHI:3234	MoLYS20	Magnaporthe_oryzae	66.667	0
	PshP_08670T0	PHI:286	CLC-A	Cryptococcus_neoformans	30.663	1.6e-113
	PshP_08679T0	PHI:1058	MoSNF1	Magnaporthe_oryzae	47.122	9.31e-80
	PshP_08735T0	PHI:470	STE12alpha	Cryptococcus_neoformans	63.107	3.24e-77
	PshP_08765T0	PHI:423	VAD1	Cryptococcus_neoformans	40.751	3.43e-91
	PshP_08774T0	PHI:211	CaTUP1	Candida_albicans	41.608	2.86e-90
	PshP_08841T0	PHI:213	CPA1	Cryptococcus_neoformans	62.195	2.64e-66
	PshP_08926T0	PHI:6410	FgCdc12	Fusarium_graminearum	67.717	0
	PshP_08964T0	PHI:423	VAD1	Cryptococcus_neoformans	40.984	3.33e-89
	PshP_09008T0	PHI:1210	FGSG_10095	Fusarium_graminearum	53.483	9.19e-154
	PshP_09080T0	PHI:3801	Pmc1	Cryptococcus_neoformans	53.009	0
	PshP_09088T0	PHI:1193	(Sc_Sky1)	Fusarium_graminearum	55.556	2.38e-67
	PshP_09090T0	PHI:882	MGG_04985	Magnaporthe_oryzae	32.353	1.09e-60
	PshP_09380T0	PHI:2940	MoARK1	Magnaporthe_oryzae	38.353	1.16e-72
	PshP_09465T0	PHI:5083	MoAcat2	Magnaporthe_oryzae	53.03	1.17e-134
	PshP_09496T0	PHI:512	CaNAG6	Candida_albicans	34.697	5.34e-140
	PshP_09510T0	PHI:2714	PEX5	Fusarium_graminearum	35.054	3.27e-62
	PshP_09531T0	PHI:3132	Mosch9	Magnaporthe_oryzae	43.646	2.4e-84
	PshP_09645T0	PHI:1110	chs3	Ustilago_maydis	63.325	0
	PshP_09664T0	PHI:4165	ALG3	Magnaporthe_oryzae	41.257	1.38e-87
	PshP_09665T0	PHI:2964	AsnB	Xanthomonas_oryzae	46.832	3.89e-176
	PshP_09678T0	PHI:6409	FgCdc11	Fusarium_graminearum	60.665	4.32e-148
	PshP_09768T0	PHI:893	MGG_02986	Magnaporthe_oryzae	47.28	0
	PshP_09769T0	PHI:893	MGG_02986	Magnaporthe_oryzae	64.8	9.66e-104
	PshP_09781T0	PHI:2976	CgOPT1	Colletotrichum_gloeosporioides	35.561	8.72e-83
	PshP_09876T0	PHI:319	SQL2	Ustilago_maydis	31.853	2.3e-75
	PshP_09965T0	PHI:1186	(Sc_Cdc15)	Fusarium_graminearum	41.075	1.32e-119
	PshP_09971T0	PHI:261	ICL1	Leptosphaeria_maculans	43.613	3.81e-148
	PshP_09976T0	PHI:286	CLC-A	Cryptococcus_neoformans	45.665	0
	PshP_10184T0	PHI:6280	bmiro	Beauveria_bassiana	41.506	9.81e-157
	PshP_10284T0	PHI:2920	FET3-1	Colletotrichum_graminicola	40.793	1.55e-99
	PshP_10295T0	PHI:6261	PsAAT3	Phytophthora_sojae	48.522	3.72e-140
	PshP_10310T0	PHI:2409	FgMT2	Fusarium_graminearum	57.381	4.78e-174
	PshP_10434T0	PHI:2034	MFP1	Magnaporthe_oryzae	50.723	0
	PshP_10476T0	PHI:317	RHBA	Aspergillus_fumigatus	57.459	4.34e-73
	PshP_10493T0	PHI:4988	Ppt1	Cochliobolus_heterostrophus	36.076	1.2e-62
	PshP_10582T0	PHI:6265	Eng1	Histoplasma_capsulatum	40.702	1.51e-62
	PshP_10732T0	PHI:4914	ZtCBR1	Zymoseptoria_tritici	46.809	3.15e-68
	PshP_10737T0	PHI:5041	MoYAK1	Magnaporthe_oryzae	61.075	0
	PshP_10789T0	PHI:5082	MoAcat1	Magnaporthe_oryzae	38.67	1.85e-68
	PshP_10890T0	PHI:3594	Ptp2	Cryptococcus_neoformans	30.037	1.14e-56
	PshP_10957T0	PHI:443	CBL1	Fusarium_graminearum	59.517	4.57e-141
	PshP_11022T0	PHI:1671	GzCCHC011	Fusarium_graminearum	39.344	3.77e-83
	PshP_11025T0	PHI:5236	Dnj1	Fusarium_oxysporum	37.333	1.39e-97
	PshP_11112T0	PHI:1646	GzWing018	Fusarium_graminearum	51.282	3.23e-81
	PshP_11224T0	PHI:2084	Moatg18	Magnaporthe_oryzae	46.526	1.65e-134
	PshP_11325T0	PHI:6412	PsSOD1	Puccinia_striiformis	87.719	1.77e-110
	PshP_11330T0	PHI:6412	PsSOD1	Puccinia_striiformis	97.333	1.03e-106
	PshP_11352T0	PHI:254	FOW1	Fusarium_oxysporum	60.51	1.24e-124
	PshP_11378T0	PHI:1671	GzCCHC011	Fusarium_graminearum	48.615	0
	PshP_11450T0	PHI:2158	MoCMK1	Magnaporthe_oryzae	51.634	1.2e-108
	PshP_11490T0	PHI:506	URA3	Saccharomyces_cerevisiae	48.014	2.02e-80
	PshP_11525T0	PHI:1111	chs4	Ustilago_maydis	55.299	0
	PshP_11600T0	PHI:338	CLB2	Ustilago_maydis	43.103	3.51e-81
	PshP_11622T0	PHI:3236	Aph1	Cryptococcus_neoformans	38.372	2.39e-107
	PshP_11682T0	PHI:2710	mepB	Colletotrichum_gloeosporioides	57.644	9.14e-167
	PshP_11709T0	PHI:4658	FgHXK1	Fusarium_graminearum	35.832	2.18e-101
	PshP_11727T0	PHI:105	PLB1	Candida_albicans	31.271	9.64e-86
	PshP_11741T0	PHI:877	MGG_00383	Magnaporthe_oryzae	71.125	2.72e-160
	PshP_11870T0	PHI:2823	PES1	Candida_albicans	46.767	2.75e-140
	PshP_11903T0	PHI:2117	SPM1	Magnaporthe_oryzae	39.946	1.81e-69
	PshP_11981T0	PHI:1193	(Sc_Sky1)	Fusarium_graminearum	49.451	6.84e-56
	PshP_12051T0	PHI:220	MAN1	Cryptococcus_neoformans	47.26	7.84e-124
	PshP_12052T0	PHI:220	MAN1	Cryptococcus_neoformans	49.628	7.89e-124
	PshP_12060T0	PHI:4973	MEP4	Trichophyton_mentagrophytes	47.124	7.27e-118
	PshP_12112T0	PHI:1193	(Sc_Sky1)	Fusarium_graminearum	54.696	2.46e-66
	PshP_12132T0	PHI:339	CLPT1	Colletotrichum_lindemuthianum	65.728	1.36e-98
	PshP_12308T0	PHI:3286	CgVPS15	Candida_glabrata	32.581	8.46e-123
	PshP_12383T0	PHI:4658	FgHXK1	Fusarium_graminearum	49.574	3.56e-154
	PshP_12428T0	PHI:6348	MoPmt2	Magnaporthe_oryzae	43.396	1.6e-168
	PshP_12618T0	PHI:2058	LHS1	Magnaporthe_oryzae	31.132	3.31e-75
	PshP_12658T0	PHI:188	SNF1	Cochliobolus_carbonum	41.541	6.48e-138
	PshP_12704T0	PHI:259	GPI7	Candida_albicans	33.972	4.6e-88
	PshP_12881T0	PHI:3998	Pgt-IaaM	Puccinia_graminis	79.422	0
	PshP_12885T0	PHI:1176	(Sc_Atg1)	Fusarium_graminearum	54.426	2.38e-93
	PshP_13138T0	PHI:6207	BbCyp6	Beauveria_bassiana	49.88	7.29e-122
	PshP_13197T0	PHI:3822	GIT3	Candida_albicans	43.59	8.61e-52
	PshP_13253T0	PHI:2728	FgERG4	Fusarium_graminearum	35.61	1.02e-73
	PshP_13269T0	PHI:4904	Glr1	Candida_albicans	49.462	1.98e-128
	PshP_13289T0	PHI:2961	gcvP	Edwardsiella_ictaluri	44.455	0
	PshP_13317T0	PHI:144	CHT42	Trichoderma_virens	37.5	1.51e-66
	PshP_13335T0	PHI:1203	(Sc_Yck1/2/3)	Fusarium_graminearum	83.861	0
	PshP_13340T0	PHI:235	VPH1	Cryptococcus_neoformans	56.357	0
	PshP_13435T0	PHI:97	TOXC	Cochliobolus_carbonum	37.049	0
	PshP_13446T0	PHI:97	TOXC	Cochliobolus_carbonum	35.26	0
	PshP_13528T0	PHI:505	MIP1	Saccharomyces_cerevisiae	39.512	5.01e-125
	PshP_13532T0	PHI:105	PLB1	Candida_albicans	31.544	9.07e-79
	PshP_13578T0	PHI:1647	GzWing019	Fusarium_graminearum	44.492	0
	PshP_13935T0	PHI:6261	PsAAT3	Phytophthora_sojae	55.245	1.97e-171
	PshP_14052T0	PHI:2959	mdh	Edwardsiella_ictaluri	51.672	6.21e-101
	PshP_14068T0	PHI:2058	LHS1	Magnaporthe_oryzae	32.233	2.6e-75
	PshP_14090T0	PHI:105	PLB1	Candida_albicans	32.363	2.21e-80
	PshP_14151T0	PHI:5035	Hos2	Ustilago_maydis	54.918	3.88e-121
	PshP_14161T0	PHI:5039	BUB2	Colletotrichum_orbiculare	41.549	6.81e-63
	PshP_14304T0	PHI:216	HDC1	Cochliobolus_carbonum	69.6	1.59e-63
	PshP_14368T0	PHI:4844	FTR1	Rhizopus_oryzae	34.043	8.52e-75
	PshP_14658T0	PHI:4491	SHM	Magnaporthe_oryzae	47.465	1.87e-151
	PshP_14699T0	PHI:598	THIOL	Leptosphaeria_maculans	53.168	2.18e-123
	PshP_14752T0	PHI:2215	BIM1	Magnaporthe_oryzae	32.483	1.76e-98
	PshP_14799T0	PHI:2959	mdh	Edwardsiella_ictaluri	48.418	6.05e-85
	PshP_14854T0	PHI:2259	AAR1	Bipolaris_sorokiniana	40.295	0
	PshP_14855T0	PHI:3019	MoLys2	Magnaporthe_oryzae	44.28	7.49e-70
	PshP_15057T0	PHI:6395	MoALR2	Magnaporthe_oryzae	53.226	4.96e-111
	PshP_15385T0	PHI:3138	ELP3	Fusarium_graminearum	74.122	0
	PshP_15832T0	PHI:2959	mdh	Edwardsiella_ictaluri	44.937	4.81e-70
	PshP_15842T0	PHI:6092	FgVps26	Fusarium_graminearum	66.129	9.47e-159
	PshP_15985T0	PHI:2976	CgOPT1	Colletotrichum_gloeosporioides	36.127	3.97e-137
	PshP_16006T0	PHI:3004	ClpX	Staphylococcus_aureus	40.647	1.59e-56
	PshP_16077T0	PHI:3478	Vdrac1	Verticillium_dahliae	77.841	6.04e-100
	PshP_16100T0	PHI:213	CPA1	Cryptococcus_neoformans	56.442	2.03e-59
	PshP_16192T0	PHI:2976	CgOPT1	Colletotrichum_gloeosporioides	30.568	2.56e-89
	PshP_16309T0	PHI:2976	CgOPT1	Colletotrichum_gloeosporioides	31.94	1.39e-95
	PshP_16344T0	PHI:3048	CSMA	Aspergillus_fumigatus	54.832	0
	PshP_16370T0	PHI:807	MGG_06951	Magnaporthe_oryzae	39.669	2.03e-98
	PshP_16522T0	PHI:4045	Nap1	Candida_albicans	43.478	2.64e-85
	PshP_16536T0	PHI:465	KIN2	Ustilago_maydis	30.586	1.64e-59
	PshP_16540T0	PHI:4603	KexB	Aspergillus_fumigatus	46.099	0
	PshP_16544T0	PHI:2714	PEX5	Fusarium_graminearum	36.831	2.38e-79
	PshP_16598T0	PHI:3236	Aph1	Cryptococcus_neoformans	40.541	1.24e-76
	PshP_01156T0	PHI:2490	MCA	Leishmania_mexicana	39.041	1.21e-55
	PshP_01154T0	PHI:2100	Spf1	Magnaporthe_oryzae	51.336	0
	PshP_01428T0	PHI:773__PHI:791__PHI:2141	MGG_11899__CDC15	Magnaporthe_oryzae	34.877	3.38e-51
	PshP_01566T0	PHI:526__PHI:1071	GAS1__Gas1	Ustilago_maydis	39.617	4.13e-60
	PshP_01567T0	PHI:526__PHI:1071	GAS1__Gas1	Ustilago_maydis	39.747	7.01e-165
	PshP_02450T0	PHI:151__PHI:406__PHI:2230	KPP2__UBC3__kpp2	Ustilago_maydis	72.423	0
	PshP_02473T0	PHI:234__PHI:2363	UBC2__Ubc2	Ustilago_maydis	40.885	2.03e-81
	PshP_02538T0	PHI:455	CAP59	Cryptococcus_neoformans	60.941	0
	PshP_05144T0	PHI:389__PHI:1116	Umchs6__chs6	Ustilago_maydis	41.265	2.6e-142
	PshP_05879T0	PHI:1200__PHI:4587	(Gsk3)__Fgk3	Fusarium_graminearum	59.424	1.81e-143
	PshP_09456T0	PHI:595__PHI:2248	ALS1__Als1	Parastagonospora_nodorum	54.545	2.5e-178
	PshP_09691T0	PHI:3909	ZrfB	Aspergillus_fumigatus	41.018	1.82e-72
	PshP_09757T0	PHI:300__PHI:2826	FGB1__Fgb1	Fusarium_oxysporum	72.303	0
	PshP_12645T0	PHI:3909	ZrfB	Aspergillus_fumigatus	37.349	9.06e-56
	PshP_13865T0	PHI:308__PHI:2225__PHI:2231	KPP6__kpp6	Ustilago_maydis	71.182	0
	PshP_14100T0	PHI:389__PHI:1116	Umchs6__chs6	Ustilago_maydis	49.375	0
	PshP_15572T0	PHI:227	PKA1	Cryptococcus_neoformans	75.309	0
	PshP_15812T0	PHI:389__PHI:1116	Umchs6__chs6	Ustilago_maydis	51.33	0
	PshP_05661T0	PHI:1178__PHI:4941	(Sc_Cdc28)__cdc2A	Fusarium_graminearum	65.079	1.55e-143
	PshP_00263T0	PHI:6259	DOHH	Fusarium_graminearum	44.892	2.74e-74
	PshP_01907T0	PHI:2105	Calcium_permease	Magnaporthe_oryzae	62.13	1.36e-57
Unaffected pathogenicity
	PshP_00010T0	PHI:1675	GzDHHC003	Fusarium_graminearum	35.747	3.69e-135
	PshP_00133T0	PHI:1526	GzHOMEL036	Fusarium_graminearum	38.436	4.18e-114
	PshP_00276T0	PHI:2087	Moatg26	Magnaporthe_oryzae	31.005	2.23e-164
	PshP_00287T0	PHI:6510	CshA	Listeria_monocytogenes	35.054	1.2e-63
	PshP_00291T0	PHI:541	LIP1	Botrytis_cinerea	34.043	4.02e-65
	PshP_00331T0	PHI:1594	GzOB034	Fusarium_graminearum	52.059	0
	PshP_00396T0	PHI:1085	Ptr2	Parastagonospora_nodorum	35.54	1.39e-99
	PshP_00494T0	PHI:1115	chs1	Ustilago_maydis	50.87	0
	PshP_00497T0	PHI:1115	chs1	Ustilago_maydis	52.174	5.86e-69
	PshP_00498T0	PHI:1530	Gzsnd	Fusarium_graminearum	36.733	1.05e-157
	PshP_00512T0	PHI:1601	GzOB042	Fusarium_graminearum	36.093	0
	PshP_00556T0	PHI:697	ugt51E1	Leptosphaeria_maculans	56.061	4.98e-158
	PshP_00669T0	PHI:2029	TGL2	Magnaporthe_oryzae	37.338	4.14e-51
	PshP_00825T0	PHI:2177	PAS1	Magnaporthe_oryzae	43.363	3.83e-54
	PshP_00833T0	PHI:6411	FgCdc10	Fusarium_graminearum	74.832	8.23e-177
	PshP_00901T0	PHI:4024	MoST1	Magnaporthe_oryzae	35.992	2.25e-90
	PshP_01001T0	PHI:2177	PAS1	Magnaporthe_oryzae	42.683	1.01e-63
	PshP_01142T0	PHI:1554	GzMyb018	Fusarium_graminearum	30.551	2.85e-77
	PshP_01166T0	PHI:1268	FGSG_05406	Fusarium_graminearum	49.714	1.62e-116
	PshP_01181T0	PHI:1595	GzOB035	Fusarium_graminearum	54.009	1.64e-164
	PshP_01343T0	PHI:6510	CshA	Listeria_monocytogenes	36.103	3.77e-66
	PshP_01365T0	PHI:391	ABC2	Magnaporthe_oryzae	46.275	0
	PshP_01433T0	PHI:2382	Upa2	Ustilago_maydis	43.728	2.9e-76
	PshP_01492T0	PHI:1614	GzSART1	Fusarium_graminearum	31.96	7.32e-51
	PshP_01579T0	PHI:541	LIP1	Botrytis_cinerea	36.605	1.06e-93
	PshP_01581T0	PHI:541	LIP1	Botrytis_cinerea	36.609	1.64e-103
	PshP_01587T0	PHI:2970	argB	Aspergillus_fumigatus	51.282	2.09e-120
	PshP_01672T0	PHI:1385	GzC2H048	Fusarium_graminearum	38.571	1.52e-78
	PshP_01698T0	PHI:1658	GzCCCH002	Fusarium_graminearum	57.576	1.02e-84
	PshP_01775T0	PHI:2382	Upa2	Ustilago_maydis	92.308	0
	PshP_01932T0	PHI:3600	plb1	Candida_glabrata	33.559	3.02e-84
	PshP_02049T0	PHI:1542	GzMyb006	Fusarium_graminearum	32.661	3.3e-60
	PshP_02332T0	PHI:2382	Upa2	Ustilago_maydis	45.185	1.31e-79
	PshP_02402T0	PHI:2255	Abd1	Parastagonospora_nodorum	43.443	6.73e-82
	PshP_02461T0	PHI:397	LAC2	Cryptococcus_neoformans	33.27	5.14e-70
	PshP_02581T0	PHI:1552	GzMyb016	Fusarium_graminearum	31.548	2.95e-63
	PshP_02592T0	PHI:1579	GzOB019	Fusarium_graminearum	44.599	8.09e-174
	PshP_02746T0	PHI:2306	clxA	Aspergillus_fumigatus	64.403	0
	PshP_02896T0	PHI:1375	GzC2H038	Fusarium_graminearum	36.891	1.09e-114
	PshP_02908T0	PHI:4724	gls1	Fusarium_oxysporum	66.903	0
	PshP_03317T0	PHI:2255	Abd1	Parastagonospora_nodorum	49.219	5.89e-117
	PshP_03337T0	PHI:3989	cpkk3	Cryphonectria_parasitica	49.202	2.53e-115
	PshP_03375T0	PHI:2970	argB	Aspergillus_fumigatus	51.562	4.15e-84
	PshP_03450T0	PHI:1563	GzOB003	Fusarium_graminearum	72.393	2.59e-80
	PshP_03485T0	PHI:1658	GzCCCH002	Fusarium_graminearum	57.303	1.29e-74
	PshP_03548T0	PHI:1385	GzC2H048	Fusarium_graminearum	67.575	0
	PshP_03628T0	PHI:4723	gnn1	Fusarium_oxysporum	35.621	5.03e-53
	PshP_03629T0	PHI:1655	GzWing028	Fusarium_graminearum	35.655	2.81e-54
	PshP_03668T0	PHI:1447	GzGATA005	Fusarium_graminearum	30.68	3.44e-89
	PshP_03767T0	PHI:2101	Vacuolar_calcium_ion_transporter	Magnaporthe_oryzae	40.644	5.19e-100
	PshP_03788T0	PHI:2916	Ppr2	Fusarium_verticillioides	60.516	0
	PshP_03869T0	PHI:2087	Moatg26	Magnaporthe_oryzae	37.553	3.66e-133
	PshP_03972T0	PHI:397	LAC2	Cryptococcus_neoformans	33.608	1.49e-90
	PshP_03994T0	PHI:397	LAC2	Cryptococcus_neoformans	37.681	5.98e-122
	PshP_04456T0	PHI:6208	BbCyp8	Beauveria_bassiana	39.539	7.3e-141
	PshP_04641T0	PHI:2257	Pbl1	Parastagonospora_nodorum	35.695	2.98e-56
	PshP_04800T0	PHI:1629	GzWing001	Fusarium_graminearum	55.009	0
	PshP_04812T0	PHI:2177	PAS1	Magnaporthe_oryzae	40.244	4.73e-62
	PshP_04836T0	PHI:1273	FGSG_01347	Fusarium_graminearum	37.471	3.24e-74
	PshP_05080T0	PHI:4024	MoST1	Magnaporthe_oryzae	42.485	8.71e-125
	PshP_05280T0	PHI:1552	GzMyb016	Fusarium_graminearum	53.074	0
	PshP_05360T0	PHI:2025	HDL1	Magnaporthe_oryzae	45.378	2.89e-102
	PshP_05377T0	PHI:1552	GzMyb016	Fusarium_graminearum	30.802	5.99e-60
	PshP_05493T0	PHI:1571	GzOB011	Fusarium_graminearum	65.217	8.21e-73
	PshP_05626T0	PHI:1685	GzRad003	Fusarium_graminearum	47.855	7.54e-83
	PshP_05665T0	PHI:391	ABC2	Magnaporthe_oryzae	47.805	0
	PshP_05735T0	PHI:2038	Mir1	Magnaporthe_oryzae	39.456	1.7e-53
	PshP_05958T0	PHI:4891	orf19.5352	Candida_albicans	48.878	1.79e-123
	PshP_05982T0	PHI:3600	plb1	Candida_glabrata	31.366	5.36e-84
	PshP_06003T0	PHI:4891	orf19.5352	Candida_albicans	34.354	2.17e-51
	PshP_06234T0	PHI:2087	Moatg26	Magnaporthe_oryzae	39.233	1.18e-146
	PshP_06333T0	PHI:397	LAC2	Cryptococcus_neoformans	39.216	1.08e-63
	PshP_06340T0	PHI:397	LAC2	Cryptococcus_neoformans	34.772	5.58e-67
	PshP_06393T0	PHI:1583	GzOB023	Fusarium_graminearum	38.235	4.98e-134
	PshP_06456T0	PHI:1099__PHI:1100__PHI:2269	Mdh1	Parastagonospora_nodorum	41.27	1.18e-58
	PshP_06547T0	PHI:4652	MntE	Streptococcus_pyogenes	40.268	1.97e-64
	PshP_06778T0	PHI:391	ABC2	Magnaporthe_oryzae	47.459	0
	PshP_06782T0	PHI:391	ABC2	Magnaporthe_oryzae	35.583	4.26e-66
	PshP_06784T0	PHI:391	ABC2	Magnaporthe_oryzae	47.567	0
	PshP_06787T0	PHI:391	ABC2	Magnaporthe_oryzae	43.251	0
	PshP_06841T0	PHI:1289	FGSG_04416	Fusarium_graminearum	62.416	0
	PshP_06959T0	PHI:1243	FGSG_01058	Fusarium_graminearum	44.561	7.88e-68
	PshP_07156T0	PHI:551	HIK1	Magnaporthe_oryzae	45.455	4.38e-119
	PshP_07164T0	PHI:1552	GzMyb016	Fusarium_graminearum	43.286	4.03e-136
	PshP_07206T0	PHI:1579	GzOB019	Fusarium_graminearum	37.139	6.6e-150
	PshP_07222T0	PHI:1620	GzJUM002	Fusarium_graminearum	35.315	1.28e-96
	PshP_07323T0	PHI:6510	CshA	Listeria_monocytogenes	37.183	4.91e-69
	PshP_07504T0	PHI:566	cel2	Cochliobolus_carbonum	33.242	2.08e-62
	PshP_07565T0	PHI:2087	Moatg26	Magnaporthe_oryzae	40.228	5.35e-119
	PshP_07646T0	PHI:3146	GGT	Helicobacter_pylori	30.199	2.95e-58
	PshP_07649T0	PHI:1552	GzMyb016	Fusarium_graminearum	40.895	7.52e-69
	PshP_07675T0	PHI:1552	GzMyb016	Fusarium_graminearum	44.262	1.55e-123
	PshP_07762T0	PHI:6510	CshA	Listeria_monocytogenes	36.798	6.72e-66
	PshP_07801T0	PHI:1659	GzCCCH003	Fusarium_graminearum	47.692	3.37e-83
	PshP_07847T0	PHI:1579	GzOB019	Fusarium_graminearum	36.542	1.58e-112
	PshP_08187T0	PHI:1608	GzP53L001	Fusarium_graminearum	57.233	2.91e-61
	PshP_08202T0	PHI:1376	GzC2H039	Fusarium_graminearum	40.059	1.83e-78
	PshP_08309T0	PHI:1582	GzOB022	Fusarium_graminearum	62.752	4.15e-128
	PshP_08403T0	PHI:1287	FGSG_07381	Fusarium_graminearum	30.787	1.76e-63
	PshP_08724T0	PHI:4732	FTT0673p/prsAp	Francisella_tularensis	41.587	2.38e-84
	PshP_08755T0	PHI:6206	BbCypC	Beauveria_bassiana	67.097	3.12e-77
	PshP_08864T0	PHI:2028	TGL1-2	Magnaporthe_oryzae	37.46	4.88e-61
	PshP_08903T0	PHI:2255	Abd1	Parastagonospora_nodorum	55.864	1.39e-117
	PshP_08939T0	PHI:3024	Cln1	Cryptococcus_neoformans	60.181	8.3e-100
	PshP_08951T0	PHI:1388	GzC2H051	Fusarium_graminearum	50	2.35e-65
	PshP_08987T0	PHI:4732	FTT0673p/prsAp	Francisella_tularensis	40	1.72e-74
	PshP_08989T0	PHI:566	cel2	Cochliobolus_carbonum	37.269	1.35e-69
	PshP_09076T0	PHI:566	cel2	Cochliobolus_carbonum	37.857	4.03e-72
	PshP_09202T0	PHI:1579	GzOB019	Fusarium_graminearum	44.61	0
	PshP_09208T0	PHI:2086	Moatg24	Magnaporthe_oryzae	34.969	7.27e-91
	PshP_09221T0	PHI:1594	GzOB034	Fusarium_graminearum	44.422	1.39e-129
	PshP_09558T0	PHI:3062	MoRga2	Magnaporthe_oryzae	36.859	2.28e-51
	PshP_09624T0	PHI:1585	GzOB025	Fusarium_graminearum	34.729	5.17e-65
	PshP_09695T0	PHI:2382	Upa2	Ustilago_maydis	49.27	1.99e-97
	PshP_09756T0	PHI:1579	GzOB019	Fusarium_graminearum	53.811	0
	PshP_09785T0	PHI:1500	GzHMG032	Fusarium_graminearum	41.021	0
	PshP_09842T0	PHI:1579	GzOB019	Fusarium_graminearum	35.359	2.04e-124
	PshP_09849T0	PHI:1414	GzC2H081	Fusarium_graminearum	36.612	1.29e-64
	PshP_09890T0	PHI:566	cel2	Cochliobolus_carbonum	36.129	9.81e-69
	PshP_09893T0	PHI:1552	GzMyb016	Fusarium_graminearum	31.55	4.14e-68
	PshP_09940T0	PHI:1248	FGSG_06832	Fusarium_graminearum	35.948	3.88e-77
	PshP_10010T0	PHI:1666	GzCCHC006	Fusarium_graminearum	36.047	1.52e-82
	PshP_10037T0	PHI:2257	Pbl1	Parastagonospora_nodorum	34.153	1.08e-53
	PshP_10071T0	PHI:2087	Moatg26	Magnaporthe_oryzae	38.779	1.63e-112
	PshP_10075T0	PHI:1458	GzAra006	Fusarium_graminearum	32.941	5.13e-67
	PshP_10117T0	PHI:3389	FVEG_12521	Fusarium_verticillioides	39.481	1.79e-71
	PshP_10122T0	PHI:3389	FVEG_12521	Fusarium_verticillioides	46.46	6.94e-116
	PshP_10249T0	PHI:1030	bcatrA	Botrytis_cinerea	32.256	0
	PshP_10413T0	PHI:464	KIN1	Ustilago_maydis	37.073	1.24e-83
	PshP_10445T0	PHI:1616	GzssDB001	Fusarium_graminearum	44.033	6.96e-52
	PshP_10457T0	PHI:1552	GzMyb016	Fusarium_graminearum	33.27	7.55e-79
	PshP_10481T0	PHI:1458	GzAra006	Fusarium_graminearum	47.443	3.33e-156
	PshP_10482T0	PHI:1249	FGSG_00786	Fusarium_graminearum	48.841	0
	PshP_10574T0	PHI:2025	HDL1	Magnaporthe_oryzae	44.311	6.78e-89
	PshP_10645T0	PHI:650	TPS1	Botrytis_cinerea	65.432	0
	PshP_10721T0	PHI:397	LAC2	Cryptococcus_neoformans	40.755	3.33e-117
	PshP_10726T0	PHI:4237	CGA1	Cochliobolus_heterostrophus	67.409	0
	PshP_10728T0	PHI:1604	GzOB045	Fusarium_graminearum	88.235	8.92e-84
	PshP_10735T0	PHI:1602	GzOB043	Fusarium_graminearum	41.667	1.68e-180
	PshP_10776T0	PHI:1585	GzOB025	Fusarium_graminearum	38.544	1e-74
	PshP_10797T0	PHI:77	GPA2	Ustilago_maydis	56.51	1.14e-150
	PshP_10916T0	PHI:260	HDA1	Ustilago_maydis	72.928	0
	PshP_11004T0	PHI:1551	GzMyb015	Fusarium_graminearum	47.837	0
	PshP_11248T0	PHI:1255	FGSG_06206	Fusarium_graminearum	48.899	5.67e-67
	PshP_11312T0	PHI:1531	GzSsu72	Fusarium_graminearum	52.5	1.28e-68
	PshP_11355T0	PHI:1255	FGSG_06206	Fusarium_graminearum	41.019	8.11e-88
	PshP_11367T0	PHI:3277	gnoA	Aspergillus_fumigatus	55.396	2.99e-148
	PshP_11487T0	PHI:427	TPK1	Candida_albicans	38.754	8e-67
	PshP_11605T0	PHI:2087	Moatg26	Magnaporthe_oryzae	41.746	1.92e-122
	PshP_11853T0	PHI:1572	GzOB012	Fusarium_graminearum	35.541	4.61e-79
	PshP_11924T0	PHI:2970	argB	Aspergillus_fumigatus	52.071	1.84e-118
	PshP_11944T0	PHI:1252	FGSG_05764	Fusarium_graminearum	45.333	1.19e-61
	PshP_12019T0	PHI:1621	GzRUM1	Fusarium_graminearum	44.304	2.17e-120
	PshP_12096T0	PHI:1603	GzOB044	Fusarium_graminearum	38.636	6.12e-139
	PshP_12473T0	PHI:1662	GzCCHC002	Fusarium_graminearum	49.878	2.15e-122
	PshP_12503T0	PHI:3066	MoRga6	Magnaporthe_oryzae	46.465	4.94e-65
	PshP_12731T0	PHI:1579	GzOB019	Fusarium_graminearum	57.083	1.65e-88
	PshP_12754T0	PHI:6510	CshA	Listeria_monocytogenes	31.742	2.62e-54
	PshP_12760T0	PHI:6209	BbCyp9	Beauveria_bassiana	43.062	5.97e-51
	PshP_12958T0	PHI:6510	CshA	Listeria_monocytogenes	35.784	1.4e-69
	PshP_13090T0	PHI:6510	CshA	Listeria_monocytogenes	37.363	2.47e-73
	PshP_13278T0	PHI:2177	PAS1	Magnaporthe_oryzae	45.302	5.6e-64
	PshP_13388T0	PHI:1468	GzCCAAT008	Fusarium_graminearum	81.356	1.38e-67
	PshP_13461T0	PHI:4936	gpx31	Candida_albicans	60.377	5.9e-70
	PshP_14109T0	PHI:464	KIN1	Ustilago_maydis	39.437	1.46e-83
	PshP_14231T0	PHI:1579	GzOB019	Fusarium_graminearum	48.265	0
	PshP_14295T0	PHI:1552	GzMyb016	Fusarium_graminearum	39.365	9.57e-65
	PshP_14303T0	PHI:260	HDA1	Ustilago_maydis	65.53	1.95e-114
	PshP_14308T0	PHI:1244	FGSG_00337	Fusarium_graminearum	66.997	4.06e-154
	PshP_14309T0	PHI:6510	CshA	Listeria_monocytogenes	37.845	2.01e-79
	PshP_14362T0	PHI:1552	GzMyb016	Fusarium_graminearum	33.401	1.68e-66
	PshP_14661T0	PHI:1579	GzOB019	Fusarium_graminearum	57.224	0
	PshP_14681T0	PHI:4495	Bud6p	Magnaporthe_oryzae	32.78	7.66e-83
	PshP_14990T0	PHI:1429	GzC2H097	Fusarium_graminearum	39.847	2.31e-61
	PshP_15015T0	PHI:1570	GzOB010	Fusarium_graminearum	52.57	0
	PshP_15220T0	PHI:1605	GzOB046	Fusarium_graminearum	36.19	1.23e-100
	PshP_15594T0	PHI:1251	FGSG_01506	Fusarium_graminearum	31.123	9.8e-63
	PshP_15876T0	PHI:1289	FGSG_04416	Fusarium_graminearum	60.628	6.51e-170
	PshP_15907T0	PHI:76	GPA1	Ustilago_maydis	40.27	4.13e-72
	PshP_15984T0	PHI:566	cel2	Cochliobolus_carbonum	37.008	5.11e-52
	PshP_15988T0	PHI:3381	FVEG_12533	Fusarium_verticillioides	32.941	5.03e-74
	PshP_16123T0	PHI:1582	GzOB022	Fusarium_graminearum	55.853	1.4e-105
	PshP_16259T0	PHI:4495	Bud6p	Magnaporthe_oryzae	32.218	1.47e-83
	PshP_16336T0	PHI:1245	FGSG_07520	Fusarium_graminearum	32.419	9.14e-57
	PshP_16371T0	PHI:2255	Abd1	Parastagonospora_nodorum	50.949	1.12e-120
	PshP_16372T0	PHI:2255	Abd1	Parastagonospora_nodorum	53.403	2.81e-51
	PshP_16599T0	PHI:2382	Upa2	Ustilago_maydis	58.521	1.99e-136
	PshP_16178T0	PHI:867__PHI:1159	MgAtr7	Zymoseptoria_tritici	36.154	1.24e-52
	PshP_13036T0	PHI:4893	aspB	Aspergillus_fumigatus	75.773	0
	PshP_13419T0	PHI:4894	aspC	Aspergillus_fumigatus	70.206	3.51e-177
	PshP_05107T0	PHI:2538	AUR1	Aspergillus_fumigatus	46.082	3.67e-92
	PshP_11364T0	PHI:4129	Tea4	Ustilago_maydis	34.116	7.9e-75
	PshP_01880T0	PHI:4727	gdb1	Fusarium_oxysporum	44.758	0
	PshP_08276T0	PHI:2352__PHI:2354	AMT2	Fusarium_graminearum	49.823	2.56e-86
	PshP_08725T0	PHI:5028	gta1	Fusarium_graminearum	56.077	0
	PshP_09937T0	PHI:5450	gdh2	Colletotrichum_gloeosporioides	44.847	0
	PshP_10599T0	PHI:2352__PHI:2354	AMT2	Fusarium_graminearum	33.908	6.98e-71
	PshP_12966T0	PHI:1170__PHI:1174	HDF3	Fusarium_graminearum	33.723	2.41e-73
	PshP_11302T0	PHI:4917	BbbqrA	Beauveria_bassiana	50.242	1.74e-64
Total	693
