# Supplementary material for: Genomic insights into host adaptation between the wheat stripe rust pathogen (Puccinia striiformis f. sp. tritici) and the barley stripe rust pathogen (Puccinia striiformis f. sp. hordei)
Source: BMC Genomics. 2018 Sep 12;19:664. doi: 10.1186/s12864-018-5041-y (PMC6134786; doi:10.1186/s12864-018-5041-y)
Supplement: Supplementary file 2 — Table SE1. Summary of transposable elements in Puccinia striiformis f. sp. tritici and P. striiformis f. sp. hordei genomes. Table SE2. Comparison of the annotated CAZyme genes among Puccinia striiformis f. sp. tritici (Pst), P. striiformis f. sp. hordei (Psh), Blumeria graminis f. sp. tritici (Bgt) and B. graminis f. sp. hordei (Bgh). Table SE3. Mating-related genes in Puccinia striiformis f. sp. tritici (Pst), P. striiformis f. sp. hordei (Psh), Blumeria graminis f. sp. tritici (Bgt) and B. graminis f. sp. hordei (Bgh). Table SE4. Comparison of the annotated peptidases genes among Puccinia striiformis f. sp. tritici (Pst), P. striiformis f. sp. hordei (Psh), Blumeria graminis f. sp. tritici (Bgt) and B. graminis f. sp. hordei (Bgh). Table SE5. Comparison of the annotated genes in isolate Pst (93–210) (Table SE5a) and Psh (93TX-2) (Table SE5b) using the Pathogen-Host-Interaction database. Table SE6. Summary of secondary-metabolite gene classes in 17 fungal plant pathogens. Table SE7. Comparison of the annotated transcription factor genes among nine fungal species or formae speciales. Table SE8. Comparison of the annotated transporter genes among Puccinia striiformis f. sp. hordei (Psh); P. striiformis f. sp. tritici (Psh); Blumeria graminis f. sp. hordei (Bgh) and B. graminis f. sp. tritici (Bgt). Table SE9. The list of fungal genomes and their resources used in this study. Table SE10. Summary of orthologues detected in 16 fungal plant pathogens using the OrthoFinder program. Table SE11. KEGG pathways annotated using GhostKOALA for Puccinia striiformis f. sp. tritici (Pst) and P. striiformis f. sp. hordei (Psh) isolates. Table SE11a. The numbers of conserved, specific and lost genes in Pst (93–210) and Psh (93TX-2); Table SE11b. Annotation of genes of KEGG pathways in Pst (93–210); and Table SE11c. Annotation of genes of KEGG pathways in Psh (93TX-2). Table SE12. List of exclusively expressed isolate-specific genes in isolates Pst (93–210) and Psh (93Tx-2) of Pucci [file 12864_2018_5041_MOESM2_ESM.zip › Additional file 3_Table_SE7 XMC.xlsx]

## Sheet: Additional file 3_Table_SE7
Table SE7 Comparison of the annotated transcription factor genes among nine fungal species or formae specialesa
PFAM FAMILY	Binding Domain	Psh (93TX-2) protein ID	Pst (93-210) protein ID	Bgh protein ID	Bgt protein ID	U. hordei protein ID	U. maydis protein ID	T. caries protein ID	T. indica protein ID	T. walkeri protein ID
PF00010	Helix-loop-helix DNA-binding domain	PshP_15722T0, PshP_05928T0, PshP_08854T0, PshP_08641T0, PshP_08663T0, PshP_11670T0, PshP_11997T0, PshP_07546T0	PstP_09581T0, PstP_00615T0, PstP_08780T0, PstP_05871T0, PstP_13244T0, PstP_00778T0, PstP_14834T0, PstP_10971T0	CCU82753.1, CCU74584.1, CCU81624.1, CCU76033.1, CCU81347.1, CCU77242.1, CCU80012.1	EPQ64023.1, EPQ61709.1, EPQ61651.1, EPQ63311.1, EPQ63987.1, EPQ65754.1, EPQ64605.1	CCF52535.1, CCF49448.1, CCF52993.1, CCF50873.1, CCF50278.1, CCF54894.1, CCF52395.1, CCF48789.1, CCF48030.1, CCF48689.1	Ustma1_5486, Ustma1_2950, Ustma1_4581, Ustma1_6227, Ustma1_2092, Ustma1_2449, Ustma1_5721, Ustma1_4317, Ustma1_5080, Ustma1_944	OAJ14289.1, OAJ23794.1, OAJ23871.1, OAJ20489.1, OAJ26330.1, OAJ16889.1, OAJ25954.1, OAJ08868.1, OAJ25605.1	OAJ07421.1, OAJ05746.1, OAI99130.1, OAI99087.1, OAJ04746.1, OAI99731.1, OAJ06501.1, OAJ05634.1, OAI99289.1	OAJ22887.1, OAJ16674.1, OAJ18259.1, OAJ13848.1, OAJ17100.1, OAJ17706.1, OAJ22013.1, OAJ14901.1, OAJ21495.1
PF00046	Homeobox domain	PshP_06012T0, PshP_01069T0, PshP_12485T0, PshP_05998T0	PstP_06651T0, PstP_10472T0, PstP_12723T0, PstP_00415T0, PstP_02586T0, PstP_11034T0, PstP_00426T0	CCU76204.1, CCU81893.1, CCU77339.1, CCU75053.1	EPQ64399.1, EPQ63373.1, EPQ67246.1, EPQ63881.1	CCF48503.1, CCF50042.1, CCF54008.1, CCF49515.1, CCF50077.1	Ustma1_4928, Ustma1_6283, Ustma1_578, Ustma1_5762	OAJ19564.1, OAJ09349.1, OAI98633.1, OAJ24194.1	OAJ01072.1, OAJ05840.1, OAJ04269.1	OAJ21163.1, OAJ22572.1, OAJ17296.1
PF00096	Zinc finger, C2H2 type	PshP_02954T0, PshP_12641T0, PshP_04482T0, PshP_02665T0, PshP_10625T0, PshP_11492T0, PshP_13368T0, PshP_15583T0, PshP_15187T0, PshP_02254T0, PshP_05562T0, PshP_08773T0, PshP_06946T0, PshP_13518T0, PshP_01325T0, PshP_02513T0, PshP_03620T0, PshP_06501T0, PshP_03774T0, PshP_14907T0, PshP_08745T0, PshP_11391T0, PshP_01327T0, PshP_14967T0, PshP_10616T0, PshP_08970T0	PstP_04976T0, PstP_03336T0, PstP_12146T0, PstP_07888T0, PstP_13550T0, PstP_13729T0, PstP_08535T0, PstP_14065T0, PstP_02862T0, PstP_13015T0, PstP_10462T0, PstP_03406T0, PstP_10180T0, PstP_04320T0, PstP_07072T0, PstP_00320T0, PstP_13552T0, PstP_13876T0, PstP_07606T0, PstP_11185T0, PstP_13411T0, PstP_11785T0, PstP_05697T0, PstP_12148T0, PstP_03624T0, PstP_08545T0, PstP_00541T0, PstP_06450T0, PstP_14…	CCU82702.1, CCU77290.1, CCU76723.1, CCU76903.1, CCU75392.1, CCU74403.1, CCU76767.1, CCU76092.1, CCU79033.1, CCU81202.1, CCU80343.1, CCU76914.1, CCU75948.1, CCU75171.1, CCU78787.1, CCU74187.1, CCU76030.1, CCU74906.1, CCU80478.1, CCU76240.1, CCU82665.1	EPQ61868.1, EPQ65061.1, EPQ63575.1, EPQ64959.1, EPQ63345.1, EPQ66252.1, EPQ62033.1, EPQ63647.1, EPQ62379.1, EPQ62956.1, EPQ66318.1, EPQ65133.1, EPQ65001.1, EPQ67538.1, EPQ63980.1, EPQ62606.1, EPQ64244.1, EPQ66049.1, EPQ64409.1, EPQ62652.1, EPQ66475.1	CCF51866.1, CCF53357.1, CCF49348.1, CCF49595.1, CCF54896.1, CCF50482.1, CCF50063.1, CCF52331.1, CCF53990.1, CCF49235.1, CCF51546.1, CCF52434.1, CCF53851.1, CCF48007.1, CCF51871.1, CCF51570.1, CCF50823.1, CCF52195.1	Ustma1_2038, Ustma1_3570, Ustma1_4875, Ustma1_3167, Ustma1_4274, Ustma1_4909, Ustma1_5804, Ustma1_5801, Ustma1_136, Ustma1_5937, Ustma1_264, Ustma1_5144, Ustma1_551, Ustma1_3172, Ustma1_1667, Ustma1_3698, Ustma1_2857, Ustma1_4774, Ustma1_946	OAJ25905.1, OAJ20903.1, OAJ23466.1, OAJ26253.1, OAJ24829.1, OAJ19249.1, OAJ24749.1, OAJ17649.1, OAJ23705.1, OAJ14722.1, OAJ23296.1, OAJ18929.1	OAJ01854.1, OAJ02628.1, OAJ03757.1, OAJ01060.1, OAJ01032.1, OAJ07726.1, OAJ00097.1, OAJ04483.1, OAJ03030.1, OAJ03475.1, OAJ02653.1, OAJ02143.1, OAJ07896.1	OAJ22338.1, OAJ18223.1, OAJ19821.1, OAJ17561.1, OAJ09320.1, OAJ22833.1, OAJ17545.1, OAJ16118.1, OAJ10994.1, OAJ15476.1, OAJ15391.1, OAJ21737.1, OAJ10525.1, OAJ22107.1
PF00126	Bacterial regulatory helix-turn-helix protein, lysR family							OAI95811.1, OAI96709.1	OAI96373.1, OAI95915.1
PF00170	bZIP transcription factor	PshP_02039T0, PshP_11300T0, PshP_10981T0	PstP_07687T0, PstP_12550T0, PstP_09672T0, PstP_16893T0	CCU75106.1, CCU75289.1, CCU81339.1, CCU77646.1, CCU78301.1	EPQ64524.1, EPQ62134.1, EPQ66690.1, EPQ61718.1, EPQ64063.1	CCF49409.1, CCF52304.1, CCF51433.1, CCF48474.1, CCF48396.1, CCF50989.1, CCF53282.1, CCF50068.1	Ustma1_3509, Ustma1_4916, Ustma1_2191, Ustma1_5694, Ustma1_6385, Ustma1_1838	OAJ00968.1, OAJ18637.1, OAJ25761.1, OAJ13685.1, OAJ06160.1	OAJ01734.1, OAJ01778.1, OAJ06186.1, OAJ01740.1, OAJ05097.1	OAJ20131.1, OAJ19881.1, OAJ19880.1, OAJ15451.1, OAJ11981.1
PF00250	Forkhead domain	PshP_10153T0, PshP_02853T0, PshP_00456T0	PstP_01125T0, PstP_15335T0, PstP_12204T0	CCU81818.1, CCU81699.1, CCU82551.1, CCU81430.1	EPQ65658.1, EPQ64865.1, EPQ63199.1, EPQ65249.1	CCF51729.1, CCF50214.1, CCF54796.1, CCF53666.1, CCF48795.1	Ustma1_5054, Ustma1_6231, Ustma1_1042, Ustma1_1523, Ustma1_2268	OAJ11586.1, OAJ13131.1, OAJ14097.1, OAJ11294.1	OAI99278.1, OAJ01717.1, OAJ02106.1, OAJ00124.1	OAJ21321.1, OAJ22231.1, OAJ22413.1, OAJ17626.1
PF00313	'Cold-shock' DNA-binding domain	PshP_00467T0, PshP_10404T0, PshP_09211T0	PstP_16371T0, PstP_01112T0, PstP_14457T0
PF00319	SRF-type transcription factor (DNA-binding and dimerisation domain)	PshP_14125T0	PstP_16118T0, PstP_09117T0, PstP_02744T0	CCU76553.1, CCU83104.1	EPQ61688.1, EPQ67002.1	CCF54417.1, CCF49798.1	Ustma1_5323, Ustma1_1224	OAJ26548.1, OAJ11398.1	OAJ04003.1, OAJ02452.1	OAJ22593.1, OAJ19656.1
PF00320	GATA zinc finger	PshP_10206T0, PshP_03778T0, PshP_11897T0, PshP_02708T0, PshP_02539T0, PshP_15516T0, PshP_15211T0, PshP_02276T0, PshP_04965T0	PstP_10133T0, PstP_11974T0, PstP_07891T0, PstP_17041T0, PstP_05759T0, PstP_16335T0, PstP_02858T0, PstP_01026T0, PstP_03364T0	CCU74304.1, CCU74736.1, CCU75264.1, CCU76947.1, CCU83076.1, CCU77142.1	EPQ61746.1, EPQ64285.1, EPQ61819.1, EPQ65422.1, EPQ65189.1	CCF47951.1, CCF50379.1, CCF51197.1, CCF52886.1, CCF54880.1, CCF54787.1, CCF50492.1, CCF50803.1, CCF48912.1, CCF50313.1	Ustma1_5577, Ustma1_4252, Ustma1_3708, Ustma1_1050, Ustma1_5773, Ustma1_895, Ustma1_706, Ustma1_2664, Ustma1_4076, Ustma1_5518	OAJ11905.1, OAJ11684.1, OAJ25565.1, OAJ18503.1, OAJ08477.1, OAJ26087.1, OAJ27146.1, OAJ25809.1	OAJ06552.1, OAJ05519.1, OAJ07462.1, OAJ07244.1, OAJ04487.1, OAJ05402.1, OAJ06102.1	OAJ17046.1, OAJ20561.1, OAJ22850.1, OAJ22867.1, OAJ20967.1, OAJ19970.1, OAJ17954.1
PF00392	Bacterial regulatory proteins, gntR family								OAI95635.1
PF00447	HSF-type DNA-binding	PshP_05197T0, PshP_03770T0, PshP_14743T0, PshP_12014T0, PshP_08968T0, PshP_05364T0, PshP_06858T0, PshP_07569T0, PshP_14065T0, PshP_14162T0	PstP_08141T0, PstP_10437T0, PstP_07316T0, PstP_11611T0, PstP_13749T0, PstP_07882T0, PstP_07610T0, PstP_03725T0	CCU75767.1, CCU80677.1, CCU81131.1	EPQ67913.1, EPQ63170.1, EPQ65947.1	CCF51743.1, CCF49636.1, CCF52642.1, CCF52062.1, CCF49742.1	Ustma1_5182, Ustma1_3053, Ustma1_2280, Ustma1_5274	OAJ25181.1, OAJ24750.1, OAJ11397.1, OAJ24482.1, OAJ12152.1	OAJ02987.1, OAJ07498.1, OAI97329.1, OAJ06535.1, OAJ03993.1	OAJ18973.1, OAJ20568.1, OAJ14067.1, OAJ22591.1, OAJ22321.1
PF00649	Copper fist DNA binding domain	PshP_09924T0		CCU74229.1, CCU75365.1	EPQ64694.1	CCF52902.1		OAJ18721.1	OAJ07144.1	OAJ22508.1
PF01285	TEA/ATTS domain family	PshP_02205T0	PstP_15902T0, PstP_02409T0	CCU82766.1	EPQ63911.1	CCF52411.1	Ustma1_2835	OAJ23552.1	OAJ03886.1	OAJ14512.1
PF01381	Helix-turn-helix	PshP_02854T0	PstP_15336T0	CCU76514.1	EPQ64511.1	CCF49219.1		OAJ19291.1	OAJ00757.1, OAI96651.1	OAJ11373.1
PF01422	NF-X1 type zinc finger			CCU74859.1	EPQ64546.1	CCF50553.1
PF01638	HxlR-like helix-turn-helix								OAI95514.1
PF02045	CCAAT-binding transcription factor (CBF-B/NF-YA) subunit B	PshP_12521T0	PstP_10639T0	CCU81395.1	EPQ65410.1	CCF53514.1	Ustma1_1597	OAI97852.1, OAJ18833.1	OAI99958.1	OAJ22739.1
PF02257	RFX DNA-binding domain	PshP_02846T0	PstP_06702T0	CCU82547.1	EPQ64862.1	CCF48540.1	Ustma1_6308	OAJ26638.1, OAJ24184.1	OAJ07889.1, OAJ02072.1	OAJ22432.1, OAJ20217.1
PF02791	DDT domain			CCU81243.1	EPQ65704.1	CCF49285.1	Ustma1_4820	OAJ24433.1	OAJ03470.1	OAJ15384.1
PF02891	MIZ/SP-RING zinc finger	PshP_16018T0, PshP_04055T0	PstP_16643T0, PstP_15544T0, PstP_11634T0, PstP_02748T0	CCU77157.1, CCU76718.1	EPQ65340.1	CCF50480.1	Ustma1_3696	OAJ25696.1	OAJ01395.1	OAJ18949.1
PF02892	BED zinc finger	PshP_12169T0, PshP_03748T0, PshP_07093T0, PshP_08222T0	PstP_12201T0, PstP_10936T0, PstP_14685T0, PstP_07857T0, PstP_06279T0					OAJ25230.1, OAI99064.1	OAI98105.1, OAI97033.1
PF02928	C5HC2 zinc finger	PshP_12019T0	PstP_11614T0	CCU79185.1	EPQ62710.1	CCF52793.1	Ustma1_2582	OAJ25141.1	OAJ07525.1	OAJ14336.1
PF03343	SART-1 family	PshP_01492T0	PstP_14889T0, PstP_14888T0	CCU74977.1	EPQ62240.1	CCF49421.1	Ustma1_5685	OAJ14595.1	OAI97766.1	OAJ21604.1
PF04054	CCR4-Not complex component, Not1	PshP_07227T0	PstP_04098T0	CCU81917.1	EPQ64499.1	CCF50339.1	Ustma1_5540	OAJ24032.1	OAI98254.1	OAJ20655.1
PF04299	Putative FMN-binding domain						Ustma1_224
PF04383	KilA-N domain	PshP_01801T0, PshP_02204T0	PstP_02407T0, PstP_07188T0	CCU76046.1	EPQ63489.1	CCF49814.1, CCF51001.1	Ustma1_5338, Ustma1_6196	OAJ10367.1, OAJ23835.1	OAI99075.1, OAI97927.1	OAJ11935.1
PF04516	CP2 transcription factor			CCU77046.1	EPQ67597.1
PF04690	YABBY protein					CCF49121.1	Ustma1_6001	OAJ10687.1
PF05224	NDT80 / PhoG like DNA-binding family			CCU77014.1, CCU82848.1, CCU81948.1	EPQ63567.1, EPQ62329.1, EPQ66091.1	CCF53017.1	Ustma1_2775	OAJ25178.1	OAJ02990.1	OAJ14068.1
PF05225	helix-turn-helix, Psq domain						Ustma1_6091
PF05764	YL1 nuclear protein			CCU76478.1	EPQ65988.1	CCF49152.1	Ustma1_6037	OAJ26239.1	OAJ07975.1	OAJ21422.1
PF06054	Competence protein CoiA-like family		PstP_05907T0
PF06839	GRF zinc finger	PshP_05842T0	PstP_01270T0	CCU80611.1	EPQ66671.1	CCF52992.1, CCF51100.1	Ustma1_2748, Ustma1_618
PF07093	SGT1 protein	PshP_05815T0	PstP_00257T0	CCU75778.1	EPQ67644.1	CCF54086.1	Ustma1_355	OAJ08732.1	OAJ00782.1	OAJ14779.1
PF07716	Basic region leucine zipper	PshP_13937T0, PshP_03323T0, PshP_01742T0	PstP_10885T0, PstP_14933T0, PstP_00456T0, PstP_11338T0	CCU76944.1, CCU76703.1, CCU75597.1	EPQ61573.1, EPQ67542.1, EPQ67041.1	CCF51264.1	Ustma1_767	OAJ24963.1, OAJ20595.1	OAJ06103.1, OAJ04989.1	OAJ11898.1, OAJ17047.1
	Total	88	104	76	73	83	79	73	73	66
a Protein in red: highly impacted by mutations. Psh, Puccinia striiformis f. sp. hordei; Pst, P.striiformis f. sp. tritici; Bgh, Blumeria graminis f. sp. tritici, Bgt, B. graminis f. sp. tritici; U, Ustilago; and T, Tilletia
