# Supplementary material for: Genomic insights into host adaptation between the wheat stripe rust pathogen (Puccinia striiformis f. sp. tritici) and the barley stripe rust pathogen (Puccinia striiformis f. sp. hordei)
Source: BMC Genomics. 2018 Sep 12;19:664. doi: 10.1186/s12864-018-5041-y (PMC6134786; doi:10.1186/s12864-018-5041-y)
Supplement: Supplementary file 2 — Table SE1. Summary of transposable elements in Puccinia striiformis f. sp. tritici and P. striiformis f. sp. hordei genomes. Table SE2. Comparison of the annotated CAZyme genes among Puccinia striiformis f. sp. tritici (Pst), P. striiformis f. sp. hordei (Psh), Blumeria graminis f. sp. tritici (Bgt) and B. graminis f. sp. hordei (Bgh). Table SE3. Mating-related genes in Puccinia striiformis f. sp. tritici (Pst), P. striiformis f. sp. hordei (Psh), Blumeria graminis f. sp. tritici (Bgt) and B. graminis f. sp. hordei (Bgh). Table SE4. Comparison of the annotated peptidases genes among Puccinia striiformis f. sp. tritici (Pst), P. striiformis f. sp. hordei (Psh), Blumeria graminis f. sp. tritici (Bgt) and B. graminis f. sp. hordei (Bgh). Table SE5. Comparison of the annotated genes in isolate Pst (93–210) (Table SE5a) and Psh (93TX-2) (Table SE5b) using the Pathogen-Host-Interaction database. Table SE6. Summary of secondary-metabolite gene classes in 17 fungal plant pathogens. Table SE7. Comparison of the annotated transcription factor genes among nine fungal species or formae speciales. Table SE8. Comparison of the annotated transporter genes among Puccinia striiformis f. sp. hordei (Psh); P. striiformis f. sp. tritici (Psh); Blumeria graminis f. sp. hordei (Bgh) and B. graminis f. sp. tritici (Bgt). Table SE9. The list of fungal genomes and their resources used in this study. Table SE10. Summary of orthologues detected in 16 fungal plant pathogens using the OrthoFinder program. Table SE11. KEGG pathways annotated using GhostKOALA for Puccinia striiformis f. sp. tritici (Pst) and P. striiformis f. sp. hordei (Psh) isolates. Table SE11a. The numbers of conserved, specific and lost genes in Pst (93–210) and Psh (93TX-2); Table SE11b. Annotation of genes of KEGG pathways in Pst (93–210); and Table SE11c. Annotation of genes of KEGG pathways in Psh (93TX-2). Table SE12. List of exclusively expressed isolate-specific genes in isolates Pst (93–210) and Psh (93Tx-2) of Pucci [file 12864_2018_5041_MOESM2_ESM.zip › Additional file 3_Table_SE8 XMC.xlsx]

## Sheet: Additional file 3_Table_SE8
Table SE8 Comparison of the annotated transporter genes among Puccinia striiformis f. sp. hordei (Psh); P. striiformis f. sp. tritici (Psh); Blumeria graminis f. sp. hordei (Bgh) and B. graminis f. sp. tritici (Bgt)
Transporter superfamilies	FAMILY	Activities and Notes	Psh (93TX-2) protein ID	Pst (93-210) protein ID	Bgh protein ID	Bgt protein ID
AAA-ATPASE SUPERFAMILY
	1.F.1	The Synaptosomal Vesicle Fusion Pore (SVF-Pore) Family	PshP_13293T0	PstP_14920T0	CCU75495.1, CCU74775.1	EPQ66602.1, EPQ67581.1
	3.A.16	The Endoplasmic Reticular Retrotranslocon (ER-RT) Family	PshP_00825T0, PshP_02963T0, PshP_04812T0, PshP_11986T0, PshP_13863T0, PshP_04972T0, PshP_06645T0, PshP_11603T0, PshP_12307T0, PshP_13432T0, PshP_14150T0, PshP_14703T0, PshP_05929T0, PshP_08168T0, PshP_09081T0, PshP_11892T0	PstP_04970T0, PstP_05232T0, PstP_08504T0, PstP_09914T0, PstP_11668T0, PstP_12231T0, PstP_12782T0, PstP_16214T0, PstP_01866T0, PstP_08351T0, PstP_09630T0, PstP_10606T0, PstP_11582T0, PstP_15615T0, PstP_16441T0, PstP_05754T0, PstP_08902T0, PstP_13141T0	CCU75393.1, CCU75396.1, CCU76808.1, CCU77253.1, CCU80745.1, CCU74641.1, CCU75146.1, CCU75395.1, CCU75716.1, CCU76956.1, CCU78996.1, CCU80353.1, CCU81307.1, CCU81593.1, CCU82415.1, CCU82288.1	EPQ64968.1, EPQ65002.1, EPQ65007.1, EPQ66679.1, EPQ67437.1, EPQ67716.1, EPQ67819.1, EPQ63019.1, EPQ64781.1, EPQ65006.1, EPQ65234.1, EPQ65541.1, EPQ65760.1, EPQ66534.1, EPQ67231.1, EPQ67794.1, EPQ63820.1
	3.A.20	The Peroxisomal Protein Importer (PPI) Family	PshP_05380T0, PshP_07738T0, PshP_03682T0, PshP_00490T0, PshP_01001T0, PshP_03431T0, PshP_09510T0, PshP_13278T0, PshP_16544T0	PstP_07298T0, PstP_10169T0, PstP_12764T0, PstP_03041T0, PstP_05392T0, PstP_07413T0, PstP_09061T0, PstP_15609T0	CCU74425.1, CCU74904.1, CCU74888.1, CCU81353.1, CCU81606.1, CCU82423.1, CCU82509.1, CCU83128.1	EPQ61870.1, EPQ61878.1, EPQ63458.1, EPQ62201.1, EPQ63523.1, EPQ63668.1, EPQ65231.1, EPQ66829.1
	3.A.25	The Symbiont-specific ERAD-like Machinery (SELMA) Family		PstP_09140T0	CCU75433.1, CCU75750.1, CCU76720.1	EPQ61609.1, EPQ63175.1, EPQ64682.1
	9.A.62	The AAA-ATPase, Bcs1 (Bcs1) Family	PshP_06931T0, PshP_12270T0	PstP_09326T0, PstP_15726T0	CCU75394.1	EPQ65005.1
APC SUPERFAMILY
	2.A.3	The Amino Acid-Polyamine-Organocation (APC) Superfamily	PshP_02603T0, PshP_08653T0, PshP_08654T0, PshP_12470T0, PshP_12669T0, PshP_01712T0, PshP_09002T0, PshP_14076T0, PshP_16346T0, PshP_00259T0, PshP_13625T0, PshP_09987T0	PstP_10579T0, PstP_10580T0, PstP_11322T0, PstP_11920T0, PstP_12451T0, PstP_05145T0, PstP_08234T0, PstP_09389T0, PstP_11005T0, PstP_11843T0	CCU82130.1, CCU75548.1, CCU76480.1, CCU78910.1, CCU82065.1, CCU74845.1, CCU81688.1, CCU82386.1, CCU81957.1, CCU82854.1, CCU74501.1, CCU75283.1	EPQ62083.1, EPQ65990.1, EPQ63502.1, EPQ65029.1, EPQ66286.1, EPQ65554.1, EPQ62579.1, EPQ63559.1, EPQ67578.1, EPQ67920.1
	2.A.18	The Amino Acid/Auxin Permease (AAAP) Family	PshP_14616T0, PshP_05034T0	PstP_05370T0, PstP_02907T0, PstP_01780T0	CCU82875.1, CCU77380.1, CCU78231.1, CCU77482.1, CCU75595.1	EPQ62276.1, EPQ63192.1, EPQ63280.1, EPQ65094.1, EPQ63332.1
	2.A.21	The Solute:Sodium Symporter (SSS) Family			CCU75369.1	EPQ64627.1, EPQ64628.1
	2.A.30	The Cation-Chloride Cotransporter (CCC) Family		PstP_02903T0	CCU75596.1	EPQ63330.1, EPQ63331.1
	2.A.31	The Anion Exchanger (AE) Family	PshP_02313T0	PstP_05320T0	CCU76712.1	EPQ61561.1
	2.A.39	The Nucleobase:Cation Symporter-1 (NCS1) Family			CCU81768.1	EPQ65794.1
	2.A.40	The Nucleobase/Ascorbate Transporter (NAT) or Nucleobase:Cation Symporter-2 (NCS2) Family			CCU80321.1	EPQ65580.1
	2.A.53	The Sulfate Permease (SulP) Family	PshP_13407T0	PstP_07000T0	CCU81461.1, CCU74657.1, CCU79013.1, CCU76833.1	EPQ66270.1, EPQ66924.1, EPQ65101.1, EPQ61596.1
	2.A.55	The Metal Ion (Mn2+-iron) Transporter (Nramp) Family	PshP_11234T0, PshP_11366T0, PshP_11235T0	PstP_03910T0, PstP_08872T0, PstP_08873T0	CCU81743.1, CCU81745.1	EPQ66857.1, EPQ66859.1
	2.A.72	The K+ Uptake Permease (KUP) Family	PshP_03623T0	PstP_13011T0
ARSA ATPASE (ARSA) SUPERFAMILY
	3.A.19	The Guided Entry of Tail Anchored Protein (GET) Family, formerly the TMS Recognition/Insertion Complex (TRC) Family	PshP_08345T0	PstP_15236T0	CCU76512.1, CCU83151.1	EPQ64508.1, EPQ67104.1
	3.A.21	The C-terminal Tail-Anchored Membrane Protein Biogenesis/ Insertion Complex (TAMP-B) Family of the Guided Entry of Tail-anchored Protein (GET) Superfamily		PstP_11049T0	CCU75452.1, CCU76691.1	EPQ61584.1, EPQ62108.1
BART SUPERFAMILY
	2.A.69	The Auxin Efflux Carrier (AEC) Family		PstP_09953T0	CCU75311.1	EPQ64211.1
CAAX SUPERFAMILY
	9.B.1	The Integral Membrane CAAX Protease (CAAX Protease) Family	PshP_08180T0, PshP_16370T0	PstP_09953T0	CCU75602.1, CCU77330.1	EPQ63344.1, EPQ63872.1
CATION DIFFUSION FACILITATOR (CDF) SUPERFAMILY
	2.A.4	The Cation Diffusion Facilitator (CDF) Family	PshP_08053T0, PshP_02072T0, PshP_03941T0	PstP_07719T0, PstP_11187T0, PstP_10365T0	CCU81473.1, CCU76563.1, CCU74335.1, CCU78769.1	EPQ64365.1, EPQ64752.1, EPQ63587.1
	2.A.19	The Ca2+:Cation Antiporter (CaCA) Family	PshP_03767T0, PshP_08052T0, PshP_01907T0	PstP_07877T0, PstP_11188T0, PstP_04024T0	CCU81472.1, CCU74626.1, CCU76863.1, CCU82414.1	EPQ64370.1, EPQ66403.1, EPQ66546.1, EPQ65232.1
CPA SUPERFAMILY
	2.A.37	The Monovalent Cation:Proton Antiporter-2 (CPA2) Family	PshP_08400T0	PstP_10925T0	CCU81936.1	EPQ67166.1
	3.B.1	The Na+-transporting Carboxylic Acid Decarboxylase (NaT-DC) Family	PshP_03548T0	PstP_02209T0	CCU76739.1, CCU76784.1	EPQ64661.1, EPQ65851.1
CYTOCHROME B561 (CYTB561) SUPERFAMILY
	9.B.57	The Conidiation and Conidial Germination Protein (CCGP) Family		PstP_09953T0	CCU82757.1	EPQ63307.1
DRUG/METABOLITE TRANSPORTER (DMT) SUPERFAMILY
	2.A.7	The Drug/Metabolite Transporter (DMT) Superfamily	PshP_14154T0, PshP_08607T0, PshP_08605T0, PshP_13700T0, PshP_10146T0, PshP_07376T0, PshP_05958T0, PshP_06003T0, PshP_00789T0, PshP_03683T0, PshP_04996T0, PshP_08033T0	PstP_06693T0, PstP_08823T0, PstP_08825T0, PstP_12196T0, PstP_06275T0, PstP_12805T0, PstP_09211T0, PstP_15536T0, PstP_12765T0, PstP_11426T0, PstP_11436T0, PstP_12638T0	CCU82450.1, CCU75669.1, CCU82063.1, CCU77488.1, CCU77476.1, CCU75060.1, CCU76426.1, CCU82672.1, CCU74269.1, CCU80766.1, CCU75569.1	EPQ63727.1, EPQ63531.1, EPQ65100.1, EPQ61852.1, EPQ62054.1, EPQ62966.1, EPQ67393.1, EPQ65465.1, EPQ64597.1, EPQ64423.1
GLYCOSYL TRANSFERASE/TRANSPORTER (GTT) SUPERFAMILY
	4.D.1	The Putative Vectorial Glycosyl Polymerization (VGP) Family	PshP_05516T0, PshP_07687T0, PshP_15812T0, PshP_16344T0, PshP_07701T0	PstP_01707T0, PstP_06406T0, PstP_10065T0, PstP_12816T0, PstP_14057T0, PstP_14327T0, PstP_12831T0	CCU75895.1, CCU75896.1, CCU76828.1, CCU79107.1	EPQ64993.1, EPQ64995.1, EPQ67743.1, EPQ62451.1
IT SUPERFAMILY
	2.A.47	The Divalent Anion:Na+ Symporter (DASS) Family	PshP_00406T0	PstP_05607T0	CCU74980.1, CCU74982.1	EPQ62235.1, EPQ62236.1
LYSE SUPERFAMILY
	2.A.106	Ca2+:H+ Antiporter-2 (CaCA2) Family	PshP_14043T0	PstP_14404T0	CCU77680.1	EPQ65379.1
	2.A.108	The Iron/Lead Transporter (ILT) Family	PshP_10284T0, PshP_14368T0	PstP_13155T0, PstP_15753T0	CCU82448.1, CCU82447.1	EPQ64471.1, EPQ64472.1, EPQ65769.1
MAJOR INTRINSIC PROTEIN (MIP) SUPERFAMILY
	1.A.8	The Major Intrinsic Protein (MIP) Family	PshP_00032T0, PshP_04688T0, PshP_11240T0	PstP_02712T0, PstP_02978T0, PstP_02981T0, PstP_02984T0, PstP_08876T0	CCU74754.1, CCU78376.1, CCU82913.1, CCU82910.1	EPQ62390.1, EPQ67778.1, EPQ63148.1, EPQ63153.1
MFS SUPERFAMILY
	2.A.1	The Major Facilitator Superfamily (MFS)	PshP_00206T0, PshP_09356T0, PshP_00901T0, PshP_05080T0, PshP_08435T0, PshP_08442T0, PshP_08536T0, PshP_06606T0, PshP_10785T0, PshP_12655T0, PshP_15988T0, PshP_08672T0, PshP_13849T0, PshP_02616T0, PshP_05202T0, PshP_00189T0, PshP_04326T0, PshP_08617T0, PshP_02613T0	PstP_07546T0, PstP_09796T0, PstP_04254T0, PstP_01690T0, PstP_03208T0, PstP_14755T0, PstP_16465T0, PstP_08619T0, PstP_09598T0, PstP_02459T0, PstP_11019T0, PstP_07582T0, PstP_12001T0, PstP_08286T0, PstP_08147T0, PstP_10020T0, PstP_16621T0, PstP_08801T0, PstP_15385T0	CCU82932.1, CCU74343.1, CCU74979.1, CCU75413.1, CCU75169.1, CCU76528.1, CCU77056.1, CCU76056.1, CCU77285.1, CCU76484.1, CCU76423.1, CCU80891.1, CCU74902.1, CCU75688.1, CCU77162.1, CCU76488.1, CCU75278.1, CCU81840.1, CCU76588.1, CCU74832.1, CCU74173.1, CCU75152.1, CCU81966.1, CCU78002.1, CCU79800.1, CCU81217.1, CCU74615.1, CCU77505.1, CCU74384.1, CCU83163.1, CCU76265.1, CCU78623.1, CCU82728.1	EPQ61489.1, EPQ61631.1, EPQ65130.1, EPQ67237.1, EPQ63937.1, EPQ66307.1, EPQ64317.1, EPQ65992.1, EPQ67075.1, EPQ66209.1, EPQ67356.1, EPQ62730.1, EPQ65335.1, EPQ65994.1, EPQ65055.1, EPQ62846.1, EPQ63931.1, EPQ67533.1, EPQ64335.1, EPQ65072.1, EPQ66518.1, EPQ67413.1, EPQ65958.1, EPQ66780.1, EPQ67019.1, EPQ67770.1, EPQ66322.1, EPQ66730.1, EPQ64707.1, EPQ67378.1
	2.A.2	The Glycoside-Pentoside-Hexuronide (GPH):Cation Symporter Family			CCU76115.1, CCU82745.1	EPQ63321.1
	2.A.17	The Proton-dependent Oligopeptide Transporter (POT/PTR) Family	PshP_00396T0	PstP_05618T0	CCU83011.1	EPQ64841.1
	2.A.57	The Equilibrative Nucleoside Transporter (ENT) Family			CCU75692.1	EPQ63145.1
MITOCHONDRIAL CARRIER (MC) SUPERFAMILY
	2.A.29	The Mitochondrial Carrier (MC) Family	PshP_06767T0, PshP_12379T0, PshP_12696T0, PshP_04854T0, PshP_09543T0, PshP_02167T0, PshP_13417T0, PshP_07279T0, PshP_14938T0, PshP_13772T0, PshP_08716T0, PshP_12833T0, PshP_16032T0, PshP_04806T0, PshP_11774T0, PshP_01068T0, PshP_11352T0, PshP_05734T0, PshP_05735T0, PshP_12442T0, PshP_07616T0, PshP_03996T0, PshP_08618T0, PshP_08247T0	PstP_00648T0, PstP_00649T0, PstP_04623T0, PstP_01430T0, PstP_12988T0, PstP_13782T0, PstP_16345T0, PstP_02370T0, PstP_13803T0, PstP_07011T0, PstP_11719T0, PstP_08566T0, PstP_11110T0, PstP_13670T0, PstP_16577T0, PstP_16416T0, PstP_10563T0, PstP_12724T0, PstP_01402T0, PstP_05496T0, PstP_14153T0, PstP_10832T0, PstP_08800T0, PstP_04347T0	CCU76926.1, CCU76724.1, CCU81985.1, CCU78404.1, CCU74349.1, CCU82119.1, CCU81733.1, CCU81736.1, CCU81418.1, CCU75179.1, CCU75682.1, CCU82215.1, CCU74376.1, CCU74956.1, CCU81908.1, CCU82413.1, CCU82226.1, CCU77887.1, CCU80893.1, CCU76867.1, CCU75758.1, CCU81191.1, CCU75720.1, CCU75782.1, CCU82461.1, CCU81215.1	EPQ67494.1, EPQ64687.1, EPQ66514.1, EPQ62397.1, EPQ61485.1, EPQ67215.1, EPQ63132.1, EPQ63133.1, EPQ65235.1, EPQ65141.1, EPQ63735.1, EPQ63908.1, EPQ65267.1, EPQ64492.1, EPQ66713.1, EPQ64448.1, EPQ62878.1, EPQ63223.1, EPQ67806.1, EPQ63162.1, EPQ64465.1, EPQ65537.1, EPQ63302.1, EPQ63079.1, EPQ66782.1
	9.B.25	The Mitochondrial Inner/Outer Membrane Fusion (MMF) Family	PshP_02761T0, PshP_10663T0	PstP_14037T0	CCU75139.1, CCU81718.1, CCU81722.1	EPQ63024.1, EPQ67466.1
MULTIDRUG/OLIGOSACCHARIDYL-LIPID/POLYSACCHARIDE (MOP) FLIPPASE SUPERFAMILY
	2.A.66	The Multidrug/Oligosaccharidyl-lipid/Polysaccharide (MOP) Flippase Superfamily			CCU81565.1, CCU75368.1	EPQ61897.1, EPQ64626.1
	9.B.25	The Mitochondrial Inner/Outer Membrane Fusion (MMF) Family		PstP_14037T0	CCU75139.1, CCU81718.1, CCU81722.1
NA+ TRANSPORTING MRP SUPERFAMILY
	3.D.1	The H+ or Na+-translocating NADH Dehydrogenase (NDH) Family	PshP_03601T0, PshP_05201T0, PshP_13070T0, PshP_00718T0, PshP_03407T0, PshP_04807T0, PshP_10357T0, PshP_12544T0, PshP_13181T0, PshP_14590T0, PshP_16156T0, PshP_16429T0, PshP_16461T0, PshP_16578T0, PshP_16597T0, PshP_02767T0, PshP_08841T0, PshP_16100T0	PstP_00184T0, PstP_16972T0, PstP_11485T0, PstP_13031T0, PstP_16972T0, PstP_01601T0, PstP_03069T0, PstP_08146T0, PstP_09918T0, PstP_11650T0, PstP_13541T0, PstP_14671T0, PstP_16188T0, PstP_16794T0, PstP_16795T0, PstP_09282T0, PstP_14046T0, PstP_14398T0, PstP_14824T0	CCU75138.1, CCU75724.1, CCU75740.1, CCU75789.1, CCU75880.1, CCU76258.1, CCU76548.1, CCU76729.1, CCU78360.1, CCU78636.1, CCU80147.1, CCU80959.1, CCU81250.1, CCU81274.1, CCU81786.1, CCU83276.1, CCU83282.1, CCU76533.1, CCU78258.1, CCU81428.1, CCU81515.1	EPQ63025.1, EPQ63102.1, EPQ63297.1, EPQ64673.1, EPQ64710.1, EPQ65219.1, EPQ65533.1, EPQ65599.1, EPQ65713.1, EPQ65820.1, EPQ66076.1, EPQ66161.1, EPQ66203.1, EPQ66355.1, EPQ67059.1, EPQ63290.1, EPQ64224.1, EPQ64323.1, EPQ65246.1
	3.D.9	The H+-translocating F420H2 Dehydrogenase (F420H2DH) Family
OUTER MEMBRANE PORE-FORMING PROTEIN (OMPP) SUPERFAMILY I
	1.B.8	The Mitochondrial and Plastid Porin (MPP) Family	PshP_02551T0	PstP_03374T0	CCU74423.1, CCU76658.1, CCU81702.1	EPQ61957.1, EPQ64186.1
	1.B.33	The Outer Membrane Protein Insertion Porin (Bam Complex) (OmpIP) Family			CCU81594.1	EPQ67793.1
OUTER MEMBRANE PORE-FORMING PROTEIN (OMPP) SUPERFAMILY IV (TIM17/OEP16/PXMPL (TOP) SUPERFAMILY)
	1.B.69	The Peroxysomal Membrane Porin 4 (PxMP4) Family	PshP_03676T0	PstP_12758T0	CCU81329.1, CCU81614.1	EPQ67652.1, EPQ65741.1
	3.A.8	The Mitochondrial Protein Translocase (MPT) Family	PshP_10712T0		CCU75455.1, CCU81675.1, CCU82590.1, CCU82620.1, CCU82776.1	EPQ62105.1, EPQ62560.1, EPQ64097.1, EPQ64110.1, EPQ67445.1
POLYPHOSPHATE POLYMERASE/YIDH SUPERFAMILY				PstP_13226T0
	4.E.1	The Vacuolar (Acidocalcisome) Polyphosphate Polymerase (V-PPP) Family	PshP_04800T0	PstP_13169T0	CCU82419.1, CCU76172.1	EPQ66913.1, EPQ62352.1
	9.B.51	The Uncharacterized DUF202/YidH (YidH) Family	PshP_11216T0	PstP_10531T0, PstP_16023T0
PROTEIN KINASE (PK) SUPERFAMILY
	1.I.1	The Eukaryotic Nuclear Pore Complex (E-NPC) Family	PshP_02651T0, PshP_05024T0, PshP_14846T0, PshP_00287T0, PshP_00387T0, PshP_00803T0, PshP_01166T0, PshP_02469T0, PshP_02932T0, PshP_03025T0, PshP_03909T0, PshP_04491T0, PshP_05493T0, PshP_05661T0, PshP_06262T0, PshP_06271T0, PshP_06497T0, PshP_07295T0, PshP_07730T0, PshP_07762T0, PshP_08739T0, PshP_10075T0, PshP_10481T0, PshP_11600T0, PshP_12862T0, PshP_12958T0, PshP_13090T0, PshP_14309T0, PshP_14…	PstP_00045T0, PstP_08321T0, PstP_00958T0, PstP_05546T0, PstP_00750T0, PstP_01652T0, PstP_02490T0, PstP_04912T0, PstP_05211T0, PstP_05628T0, PstP_05702T0, PstP_06137T0, PstP_06533T0, PstP_06695T0, PstP_08395T0, PstP_08441T0, PstP_08541T0, PstP_09133T0, PstP_09141T0, PstP_10393T0, PstP_10672T0, PstP_11503T0, PstP_11585T0, PstP_12517T0, PstP_13121T0, PstP_13203T0, PstP_13948T0, PstP_14086T0, PstP_15…	CCU74174.1, CCU74211.1, CCU74573.1, CCU74594.1, CCU74706.1, CCU75552.1, CCU75562.1, CCU75781.1, CCU76163.1, CCU76730.1, CCU76818.1, CCU76853.1, CCU76900.1, CCU77119.1, CCU77498.1, CCU78368.1, CCU79465.1, CCU81572.1, CCU81730.1, CCU82343.1, CCU82433.1, CCU82583.1, CCU82719.1, CCU82815.1, CCU83194.1, CCU74295.1, CCU74675.1, CCU75026.1, CCU75367.1, CCU75556.1, CCU75676.1, CCU75968.1, CCU76279.1, CCU…	EPQ62030.1, EPQ62173.1, EPQ62183.1, EPQ62313.1, EPQ62387.1, EPQ62447.1, EPQ62500.1, EPQ62611.1, EPQ63127.1, EPQ63301.1, EPQ64091.1, EPQ64334.1, EPQ64454.1, EPQ64480.1, EPQ64610.1, EPQ64672.1, EPQ65178.1, EPQ65212.1, EPQ65494.1, EPQ65661.1, EPQ66418.1, EPQ66419.1, EPQ66814.1, EPQ66971.1, EPQ66972.1, EPQ67220.1, EPQ67828.1, EPQ67866.1, EPQ61662.1, EPQ61768.1, EPQ62100.1, EPQ62617.1, EPQ62654.1, EPQ…
	9.A.15	The Autophagy-related Phagophore-formation Transporter (APT) Family	PshP_07498T0, PshP_08922T0, PshP_11224T0, PshP_12885T0, PshP_13422T0	PstP_06768T0, PstP_07016T0, PstP_07826T0, PstP_07935T0, PstP_08861T0	CCU75759.1, CCU76110.1, CCU77061.1, CCU83112.1	EPQ62863.1, EPQ63163.1, EPQ64118.1, EPQ67329.1, EPQ67876.1
	9.B.106	The Pock Size-determining Protein (PSDP) Family	PshP_06682T0, PshP_08679T0, PshP_11944T0, PshP_12658T0	PstP_05322T0, PstP_05447T0, PstP_07357T0, PstP_10419T0, PstP_11016T0	CCU75604.1, CCU77137.1, CCU81263.1, CCU82277.1	EPQ63356.1, EPQ65195.1, EPQ67053.1, EPQ67762.1
P-TYPE ATPASE (P-ATPASE) SUPERFAMILY
	3.A.3	The P-type ATPase (P-ATPase) Superfamily	PshP_00313T0, PshP_01154T0, PshP_08277T0, PshP_09080T0, PshP_04538T0, PshP_05808T0, PshP_01442T0, PshP_01754T0, PshP_02456T0, PshP_02764T0, PshP_07469T0, PshP_10013T0, PshP_12198T0, PshP_02264T0, PshP_02731T0, PshP_12017T0, PshP_14164T0, PshP_01959T0, PshP_03435T0, PshP_02928T0, PshP_02985T0, PshP_02992T0	PstP_00142T0, PstP_00251T0, PstP_00725T0, PstP_01640T0, PstP_01641T0, PstP_13654T0, PstP_08903T0, PstP_05071T0, PstP_06831T0, PstP_10964T0, PstP_07970T0, PstP_10117T0, PstP_11775T0, PstP_13329T0, PstP_15227T0, PstP_01051T0, PstP_06538T0, PstP_10897T0, PstP_14040T0, PstP_11612T0, PstP_11240T0, PstP_03036T0, PstP_04941T0, PstP_04947T0, PstP_06141T0	CCU75326.1, CCU77440.1, CCU81902.1, CCU78880.1, CCU76180.1, CCU80892.1, CCU74355.1, CCU76567.1, CCU75052.1, CCU76640.1, CCU81255.1, CCU83100.1	EPQ66712.1, EPQ66767.1, EPQ66768.1, EPQ67637.1, EPQ67475.1, EPQ62361.1, EPQ62362.1, EPQ66208.1, EPQ61480.1, EPQ61697.1, EPQ67156.1, EPQ61951.1, EPQ65718.1, EPQ66997.1, EPQ66998.1
RESISTANCE-NODULATION-CELL DIVISION (RND) SUPERFAMILY
	2.A.6	The Resistance-Nodulation-Cell Division (RND) Superfamily	PshP_03243T0, PshP_02904T0, PshP_03299T0	PstP_13395T0, PstP_06163T0, PstP_16052T0	CCU82624.1, CCU76557.1	EPQ64108.1, EPQ61689.1
SYNAPTOTAGMIN DOMAIN-CONTAINING SUPERFAMILY
	8.A.30	The Nedd4-Family Interacting Protein-2 (Nedd4) Family	PshP_04505T0, PshP_05301T0	PstP_06298T0, PstP_07701T0	CCU74934.1, CCU78357.1	EPQ61496.1, EPQ65818.1
	9.A.48	The Unconventional Protein Secretion (UPS) System	PshP_04988T0
TETRASPAN JUNCTIONAL COMPLEX PROTEIN (4JC) SUPERFAMILY
	1.A.81	The Low Affinity Ca2+ Channel (LACC) Family		PstP_06298T0, PstP_07701T0	CCU75821.1	EPQ66818.1
	1.H.1	The Claudin Tight Junction (Claudin1) Family			CCU78421.1	EPQ62407.1
The ATP-binding Cassette (ABC) Superfamily
	3.A.1.132	The Gliding Motility ABC Transporter (Gld) Family			CCU74364.1	EPQ64930.1
	3.A.1.117	The Drug Exporter-2 (DrugE2) Family
	3.A.1.121	The (Putative) Drug Resistance ATPase-2 (Drug RA2) Family				EPQ67097.1
	3.A.1.201	The Multidrug Resistance Exporter (MDR) Family	PshP_03445T0	PstP_03027T0, PstP_01616T0	CCU74529.1
	3.A.1.203	The Peroxysomal Fatty Acyl CoA Transporter (P-FAT) Family	PshP_02819T0, PshP_02874T0	PstP_06193T0, PstP_06727T0	CCU80020.1, CCU82912.1	EPQ63151.1, EPQ61655.1
	3.A.1.204	The Eye Pigment Precursor Transporter (EPP) Family	PshP_00303T0, PshP_16178T0, PshP_11485T0	PstP_00735T0, PstP_09550T0	CCU81749.1, CCU81831.1	EPQ66853.1, EPQ65640.1
	3.A.1.205	The Pleiotropic Drug Resistance (PDR) Family	PshP_10249T0, PshP_01365T0, PshP_05665T0, PshP_06778T0, PshP_06782T0, PshP_06784T0, PshP_06787T0	PstP_04634T0, PstP_04638T0, PstP_04640T0, PstP_04644T0, PstP_08390T0, PstP_12114T0, PstP_08029T0	CCU75551.1	EPQ65183.1
	3.A.1.206	The a-Factor Sex Pheromone Exporter (STE) Family				EPQ62019.1
	3.A.1.208	The Drug Conjugate Transporter (DCT) Family	PshP_03254T0, PshP_07558T0, PshP_15384T0, PshP_05424T0	PstP_13383T0, PstP_03736T0, PstP_07251T0, PstP_12876T0, PstP_03670T0	CCU76035.1, CCU76036.1, CCU77399.1, CCU77293.1, CCU76515.1	EPQ63984.1, EPQ63985.1, EPQ63678.1, EPQ64512.1, EPQ67747.1
	3.A.1.209	The MHC Peptide Transporter (TAP) Family
	3.A.1.210	The Heavy Metal Transporter (HMT) Family	PshP_01268T0, PshP_02755T0	PstP_01329T0, PstP_01074T0	CCU77050.1, CCU75155.1	EPQ67880.1, EPQ65090.1
	3.A.1.212	The Mitochondrial Peptide Exporter			CCU81652.1	EPQ62545.1
The H+- or Na+-translocating F-type, V-type and A-type ATPase (F-ATPase) Superfamily
	3.A.2		PshP_03106T0, PshP_09033T0, PshP_11712T0, PshP_14047T0, PshP_04349T0, PshP_09626T0, PshP_10556T0, PshP_10778T0, PshP_11289T0, PshP_11532T0, PshP_13340T0, PshP_12026T0, PshP_05965T0, PshP_11930T0, PshP_12063T0	PstP_06070T0, PstP_08263T0, PstP_10420T0, PstP_11086T0, PstP_16483T0, PstP_02467T0, PstP_07080T0, PstP_07332T0, PstP_09679T0, PstP_10042T0, PstP_14992T0, PstP_15643T0, PstP_16527T0, PstP_16913T0, PstP_11620T0, PstP_01463T0, PstP_09217T0, PstP_11036T0, PstP_15530T0, PstP_02290T0	CCU76229.1, CCU80733.1, CCU81123.1, CCU81336.1, CCU82273.1, CCU74575.1, CCU74704.1, CCU74943.1, CCU75425.1, CCU75503.1, CCU75867.1, CCU76592.1, CCU77286.1, CCU79078.1, CCU83102.1	EPQ62524.1, EPQ63349.1, EPQ64576.1, EPQ65941.1, EPQ61500.1, EPQ61617.1, EPQ62180.1, EPQ62470.1, EPQ63933.1, EPQ65663.1, EPQ66027.1, EPQ66305.1, EPQ66589.1, EPQ67000.1
The Voltage-gated Ion Channel (VIC) Superfamily
	1.A.1	The Voltage-gated Ion Channel (VIC) Superfamily	PshP_01317T0	PstP_01370T0	CCU75102.1	EPQ66019.1
Transporter-Opsin-G protein-coupled receptor (TOG) Superfamily
	1.A.26	The Mg2+ Transporter-E (MgtE) Family	PshP_01440T0	PstP_00141T0
	3.E.1	The Ion-translocating Microbial Rhodopsin (MR) Family			CCU79067.1	EPQ67259.1
TRANSPORTER-OPSIN-G PROTEIN-COUPLED RECEPTOR (TOG) SUPERFAMILY
	1.A.76	The Magnesium Transporter1 (MagT1) Family		PstP_04326T0	CCU77925.1	EPQ63211.1
	2.A.43	The Lysosomal Cystine Transporter (LCT) Family	PshP_06975T0, PshP_16198T0	PstP_02836T0
	9.B.191	The Endoplasmic Reticulum Retention Receptor (KDELR) Family	PshP_12486T0	PstP_02585T0	CCU80964.1, CCU78037.1	EPQ67060.1, EPQ63236.1
VIC SUPERFAMILY
	1.A.4	The Transient Receptor Potential Ca2+ Channel (TRP-CC) Family		PstP_00141T0	CCU75327.1, CCU77232.1	EPQ66711.1, EPQ64028.1
Other
	1.A.11	The Ammonium Channel Transporter (Amt) Family	PshP_11682T0, PshP_00841T0	PstP_11229T0, PstP_05246T0	CCU75358.1	EPQ66629.1
	1.A.17	The Calcium-Dependent Chloride Channel (Ca-ClC) Family	PshP_06502T0, PshP_09696T0	PstP_05696T0, PstP_06120T0	CCU82970.1, CCU74481.1, CCU75459.1, CCU74682.1, CCU77670.1	EPQ66455.1, EPQ66456.1, EPQ64163.1, EPQ62102.1, EPQ64275.1, EPQ65372.1
	1.A.23	The Small Conductance Mechanosensitive Ion Channel (MscS) Family	PshP_06915T0	PstP_10700T0, PstP_11515T0	CCU75399.1, CCU81290.1	EPQ65011.1, EPQ65620.1
	1.A.33	The Cation Channel-forming Heat Shock Protein-70 (Hsp70) Family	PshP_03863T0, PshP_04487T0, PshP_00795T0, PshP_02482T0, PshP_09803T0	PstP_13199T0, PstP_01959T0, PstP_05204T0, PstP_13805T0, PstP_16776T0, PstP_03900T0, PstP_14957T0	CCU76937.1, CCU75955.1, CCU74275.1, CCU81740.1, CCU75862.1, CCU77562.1	EPQ65390.1, EPQ65459.1, EPQ67700.1, EPQ62600.1, EPQ66911.1
	1.A.35	The CorA Metal Ion Transporter (MIT) Family	PshP_15057T0, PshP_09992T0	PstP_03647T0, PstP_09839T0	CCU76198.1, CCU77355.1, CCU83091.1	EPQ64394.1, EPQ67526.1, EPQ66988.1
	1.A.43	The Camphor Resistance or Fluoride Channel (Fluc) Family			CCU83166.1	EPQ64564.1
	1.A.46	The Anion Channel-forming Bestrophin (Bestrophin) Family			CCU74922.1	EPQ61519.1
	1.A.54	The Presenilin ER Ca2+ Leak Channel (Presenilin) Family		PstP_03258T0
	1.A.55	The Synaptic Vesicle-Associated Ca2+ Channel, Flower (Flower) Family			CCU81913.1	EPQ64498.1
	1.A.56	The Copper Transporter (Ctr) Family			CCU78871.1	EPQ62124.1
	1.A.77	The Mg2+ /Ca2+ Uniporter (MCU) Family	PshP_03064T0	PstP_15461T0	CCU79777.1	EPQ63616.1
	1.A.88	The Fungal Potassium Channel (F-Kch) Family	PshP_08760T0, PshP_13386T0	PstP_13347T0, PstP_14312T0, PstP_14571T0	CCU74176.1	EPQ64337.1
	1.Q.1	The Fungal Septal Pore (FSP) Family			CCU74806.1, CCU78326.1, CCU82033.1, CCU82791.1	EPQ62782.1, EPQ63856.1, EPQ64884.1
	2.A.16	The Tellurite-resistance/Dicarboxylate Transporter (TDT) Family			CCU75622.1	EPQ61787.1
	2.A.36	The Monovalent Cation:Proton Antiporter-1 (CPA1) Family	PshP_00132T0, PshP_13231T0, PshP_13233T0, PshP_13234T0	PstP_02620T0, PstP_09119T0, PstP_09120T0, PstP_09122T0	CCU82733.1, CCU75135.1	EPQ61541.1, EPQ63028.1
	2.A.38		PshP_09430T0	PstP_09709T0, PstP_13893T0	CCU83015.1, CCU75036.1	EPQ64845.1, EPQ66849.1
	2.A.41	The Concentrative Nucleoside Transporter (CNT) Family	PshP_14031T0	PstP_12391T0
	2.A.49	The Chloride Carrier/Channel (ClC) Family	PshP_09976T0, PshP_04835T0, PshP_08670T0	PstP_09852T0, PstP_05437T0	CCU75888.1, CCU81648.1, CCU83043.1	EPQ63110.1, EPQ63048.1, EPQ64417.1
	2.A.5	The Zinc (Zn2+)-Iron (Fe2+) Permease (ZIP) Family	PshP_09691T0	PstP_08458T0, PstP_13733T0	CCU81701.1, CCU74634.1	EPQ64188.1, EPQ66283.1, EPQ66538.1
	2.A.50	The Glycerol Uptake (GUP) Family	PshP_02488T0, PshP_14429T0	PstP_13811T0, PstP_15031T0	CCU77938.1	EPQ63204.1
	2.A.54	The Mitochondrial Tricarboxylate Carrier (MTC) Family	PshP_04794T0	PstP_13177T0	CCU80397.1	EPQ62667.1
	2.A.67	The Oligopeptide Transporter (OPT) Family	PshP_04679T0, PshP_07729T0, PshP_09781T0, PshP_16309T0, PshP_15985T0, PshP_16192T0, PshP_12148T0	PstP_13923T0, PstP_07585T0, PstP_12516T0, PstP_02921T0, PstP_02990T0	CCU79838.1, CCU81823.1, CCU81968.1, CCU83149.1	EPQ65955.1, EPQ65954.1, EPQ62150.1, EPQ65648.1, EPQ62165.1
	2.A.79	The Threonine/Serine Exporter (ThrE) Family	PshP_00161T0, PshP_03165T0, PshP_03173T0, PshP_12386T0	PstP_04834T0, PstP_04842T0, PstP_12186T0	CCU77128.1	EPQ62626.1
	2.A.85	The Aromatic Acid Exporter (ArAE) Family			CCU78305.1	EPQ64656.1
	2.A.90	The Vitamin A Receptor/Transporter (STRA6) Family	PshP_04723T0
	2.A.92	The Choline Transporter-like (CTL) Family			CCU76989.1
	2.A.96	The Acetate Uptake Transporter (AceTr) Family			CCU81476.1	EPQ64360.1
	2.A.97	The Mitochondrial Inner Membrane K+/H+ and Ca2+/H+ Exchanger (LetM1) Family	PshP_08757T0	PstP_08522T0	CCU78064.1	EPQ63241.1
	1.C.113	The Hly III (Hly III) Family			CCU74862.1	EPQ64550.1
	2.D.1	The PI4P/PS Counter Transporter (P/P-CT) Family	PshP_02040T0, PshP_11014T0	PstP_01547T0, PstP_12949T0	CCU78777.1, CCU81571.1, CCU75258.1	EPQ64705.1, EPQ61904.1, EPQ64279.1
	3.A.18	The Nuclear mRNA Exporter (mRNA-E) Family	PshP_01343T0, PshP_04273T0, PshP_07323T0, PshP_08765T0, PshP_08964T0, PshP_11096T0	PstP_05902T0, PstP_05940T0, PstP_07614T0, PstP_09714T0, PstP_12133T0, PstP_13121T0, PstP_14576T0, PstP_15311T0	CCU75430.1, CCU75471.1, CCU75659.1, CCU75715.1, CCU76710.1, CCU78986.1, CCU79199.1	EPQ61565.1, EPQ61605.1, EPQ62708.1, EPQ63603.1, EPQ63701.1, EPQ64771.1, EPQ65543.1
	3.A.22	The Transcription-coupled TREX/TAP Nuclear mRNA Export Complex (TREX) Family	PshP_12968T0	PstP_04003T0	CCU82283.1	EPQ63824.1
	3.A.23	The Type VI Symbiosis/Virulence Secretory Pathway (VISP) Family		PstP_07847T0, PstP_09869T0	CCU80715.1	EPQ64584.1
	3.A.26	The Plasmodium Translocon of Exported proteins (PTEX) Family
	3.A.5	The General Secretory Pathway (Sec) Family	PshP_05071T0, PshP_11346T0, PshP_13063T0, PshP_15397T0, PshP_11192T0, PshP_12590T0	PstP_00352T0, PstP_03219T0, PstP_05024T0, PstP_10558T0, PstP_16772T0, PstP_01338T0	CCU82269.1, CCU77248.1, CCU80295.1, CCU77428.1	EPQ67009.1, EPQ61450.1, EPQ66398.1, EPQ64734.1
	3.A.9	The Chloroplast Envelope Protein Translocase (CEPT or Tic-Toc) Family	PshP_04797T0, PshP_14288T0	PstP_08747T0, PstP_13174T0	CCU76776.1, CCU82657.1	EPQ63989.1, EPQ65860.1
	3.D.10	The Prokaryotic Succinate Dehydrogenase (SDH) Family	PshP_08179T0	PstP_07496T0, PstP_13150T0	CCU74871.1, CCU81334.1	EPQ65570.1, EPQ67148.1
	3.D.3	The Proton-translocating Quinol:Cytochrome c Reductase (QCR) Superfamily	PshP_04689T0, PshP_12388T0	PstP_02977T0	CCU74855.1, CCU75937.1	EPQ63765.1, EPQ65565.1
	3.D.4	The Proton-translocating Cytochrome Oxidase (COX) Superfamily			CCU77181.1	EPQ62902.1
	4.C.1	4.C.1 The Fatty Acid Group Translocation (FAT) Family	PshP_05061T0, PshP_07525T0	PstP_00591T0, PstP_03226T0	CCU76961.1, CCU80890.1, CCU82272.1, CCU76702.1	EPQ66936.1, EPQ66210.1, EPQ63350.1, EPQ61574.1
	4.C.2	The Carnitine O-Acyl Transferase (CrAT) Family	PshP_03853T0, PshP_03854T0	PstP_01949T0, PstP_01950T0, PstP_10765T0	CCU74322.1	EPQ65437.1
	4.F.1	The Choline/EthanolaminePhosphotransferase 1 (CEPT1) Family			CCU77427.1, CCU81438.1	EPQ65257.1
	5.B.1	The gp91phox Phagocyte NADPH Oxidase-associated Cytochrome b558 (Phox) Family	PshP_04589T0, PshP_08608T0, PshP_11730T0, PshP_15432T0	PstP_10259T0, PstP_01922T0, PstP_08822T0	CCU74905.1, CCU80092.1, CCU74337.1	EPQ61869.1, EPQ61671.1
	8.A.13	The Tetratricopeptide Repeat (Tpr1) Family			CCU81778.1	EPQ67568.1
	8.A.21	The Stomatin/Podocin/Band 7/Nephrosis.2/SPFH (Stomatin) Family	PshP_01120T0, PshP_09617T0, PshP_10770T0, PshP_10927T0	PstP_02476T0, PstP_06601T0, PstP_14148T0	CCU75441.1, CCU76174.1, CCU82587.1	EPQ61614.1, EPQ62354.1, EPQ64094.1
	8.A.27	The CDC50 P-type ATPase Lipid Flippase β-Subunit (CDC50) Family	PshP_12018T0, PshP_14165T0	PstP_11613T0	CCU76525.1	EPQ64504.1
	8.A.34	The Endophilin (Endophilin) Family	PshP_02056T0	PstP_07704T0	CCU75407.1	EPQ61638.1
	8.A.40	The Tetraspanin (Tetraspanin) Family	PshP_02923T0	PstP_06147T0	CCU83105.1	EPQ67003.1
	8.A.41	The Stretch-activated Calcium Channel Auxiliary Protein, Mid1 (Mid1) Family			CCU82549.1	EPQ64864.1
	8.A.5	The Voltage-gated K+ Channel β-subunit (Kvβ) Family	PshP_07125T0	PstP_02195T0, PstP_11382T0, PstP_17091T0
	8.A.51	The Dipeptidyl-aminopeptidase-like Protein 6 beta subunit of Kv4 channels (DPP6) Family			CCU81373.1	EPQ62793.1
	8.A.52	The Ubiquitin-related Protein Degradation (UPD) Family	PshP_11003T0	PstP_12931T0	CCU80089.1, CCU81810.1	EPQ61672.1, EPQ66138.1
	8.A.61	The Endoplasmic Reticulum-derived Vesicle Protein, Erv14 (Erv14) Family			CCU82896.1
	8.A.63	The Sigma Non-opioid Intracellular Recpetor, (S1R) Family	PshP_14893T0	PstP_11072T0, PstP_11072T0	CCU82464.1	EPQ63078.1
	8.A.65	The Endoplasmic Reticulum (ER)-Plasma Membrane (PM) Junctional Competence Regulator (TMEM110) Family			CCU76145.1	EPQ65971.1
	8.A.66	The Dystrophin (Dystrophin) Family.	PshP_02218T0, PshP_10567T0	PstP_07740T0	CCU76696.1
	8.A.68	The Endomembrane protein-70 (EMP70) Family	PshP_11721T0, PshP_13404T0	PstP_13366T0	CCU82812.1, CCU83032.1	EPQ66811.1, EPQ66516.1
	8.A.82	The Calmodulin Calcium Binding Protein (Calmodulin) Family	PshP_14485T0, PshP_02375T0	PstP_11748T0, PstP_05372T0, PstP_09927T0	CCU82138.1, CCU79101.1	EPQ62080.1
	8.A.87	The TBC1 Domain (TBC1) Family			CCU74818.1	EPQ62803.1
	8.A.92	The G-Protein αβγ Complex (GPC) Family	PshP_03965T0, PshP_09757T0, PshP_01230T0, PshP_10726T0, PshP_10797T0	PstP_10860T0, PstP_13252T0, PstP_14944T0, PstP_05058T0, PstP_03856T0, PstP_13662T0, PstP_14434T0, PstP_14518T0	CCU74299.1, CCU75200.1, CCU77235.1, CCU77065.1, CCU77208.1	EPQ65165.1, EPQ64025.1, EPQ64052.1, EPQ65441.1, EPQ67872.1
	9.A.29	The Lantibiotic Immunity Protein/Serine Connector Protein (LIP/SIP) Family	PshP_12150T0		CCU76055.1
	9.A.36	The Ca2+-dependent Phospholipid Scramblase (Scramblase) Family	PshP_15294T0
	9.A.40	The HlyC/CorC (HCC) Family of Putative Transporters	PshP_03332T0, PshP_13245T0	PstP_00464T0, PstP_14007T0	CCU75063.1	EPQ62057.1
	9.A.41	The Capsular Polysaccharide Exporter (CPS-E) Family
	9.A.50	The Nuclear t-RNA Exporter (t-Exporter) Family	PshP_05172T0	PstP_13593T0, PstP_14616T0	CCU76282.1	EPQ66118.1
	9.A.54	The Lysosomal Cobalamin (B12) Transporter (L-B12T) Family			CCU78177.1	EPQ63269.1
	9.A.58	The Maintenance of Mitochondrial Morphology (MMM) Family			CCU82062.1	EPQ63532.1
	9.A.6	The ATP Exporter (ATP-E) Family	PshP_09618T0, PshP_10771T0	PstP_02475T0	CCU76986.1	EPQ64288.1
	9.A.60	he Small Nuclear RNA Exporter (snRNA-E) Family	PshP_13572T0, PshP_15313T0	PstP_03600T0	CCU81573.1	EPQ64453.1
	9.A.63	The Retromer-dependent Vacuolar Protein Sorting (R-VPS) Family	PshP_02696T0, PshP_08350T0, PshP_09072T0, PshP_09525T0, PshP_10089T0, PshP_10608T0, PshP_13275T0, PshP_06076T0, PshP_15842T0	PstP_07416T0, PstP_08916T0, PstP_10340T0, PstP_14265T0, PstP_15241T0, PstP_16435T0, PstP_16516T0, PstP_02200T0, PstP_05997T0	CCU77817.1, CCU79076.1, CCU80284.1, CCU81113.1, CCU81194.1, CCU81712.1, CCU74546.1, CCU74593.1	EPQ62472.1, EPQ63369.1, EPQ64464.1, EPQ65933.1, EPQ66021.1, EPQ64609.1, EPQ65694.1
	9.A.64	The SRP-independent Targeting (SND) Family			CCU82503.1	EPQ66836.1
	9.A.70	The Mitochondrial Aspartate Amino Transferase (AAT) Family	PshP_07937T0, PshP_10295T0, PshP_13935T0	PstP_00915T0, PstP_05789T0, PstP_08225T0, PstP_08282T0	CCU74435.1, CCU75883.1	EPQ63106.1, EPQ63475.1
	9.A.9	The Low Affinity Fe2+ Transporter (FeT) Family			CCU74311.1, CCU82823.1	EPQ65430.1, EPQ66802.1
	9.B.10	The Putative Tripartite Zn2 Transporter (TZT) Family	PshP_03561T0	PstP_12293T0
	9.B.103	The Putative Ca2+ Uniporter (GC1qR) Family			CCU75819.1	EPQ66167.1
	9.B.115	The Putative Integral Membrane Steroid 5α-reductase (SαR) Family		PstP_09350T0
	9.B.119	The Glycan Synthase, Fks1 (Fks1) Family	PshP_16213T0, PshP_16214T0, PshP_16215T0	PstP_05486T0	CCU77296.1	EPQ66327.1
	9.B.131	The Post-GPI Attachment Protein (P-GAP2) Family	PshP_10491T0	PstP_13131T0	CCU75803.1	EPQ66187.1
	9.B.132	The Post-GPI Attachment Protein-3 (P-GAP3) Family			CCU75428.1
	9.B.142	The Integral membrane Glycosyltransferase family 39 (GT39) Family	PshP_09527T0	PstP_16432T0	CCU81360.1	EPQ63660.1
	9.B.146	The Putative Undecaprenyl-phosphate N-Acetylglucosaminyl Transferase (MurG) Family			CCU83165.1	EPQ67196.1
	9.B.16	The Putative Ductin Channel (Ductin) Family
	9.B.178	The MdmD Complementing Protein 1 (Mcp1) Family	PshP_11611T0, PshP_16339T0	PstP_02040T0, PstP_02046T0, PstP_11574T0	CCU81474.1, CCU77450.1	EPQ64366.1, EPQ66757.1
	9.B.198	The Membrane-anchored Lipid-binding Protein (LAM) Family			CCU80216.1, CCU81971.1	EPQ66366.1, EPQ62154.1
	9.B.199	The 4 TMS PF05225 (PF0225) Family			CCU76634.1	EPQ61923.1
	9.B.203	The AIG1 Lipid Hydrolase (AIG1) Family			CCU74486.1	EPQ64160.1
	9.B.213	The 7 TMS pH Sensor Rim21/PalH (Rim21/PalH) Family			CCU75122.1	EPQ63044.1
	9.B.214	The ER to Golgi Transport Factor (ER/G-TF) Family	PshP_00682T0	PstP_01732T0	CCU76770.1	EPQ65862.1
	9.B.229	The Transferrin Receptor, CD71, (TfR) Family			CCU74547.1, CCU77957.1	EPQ65693.1, EPQ67836.1
	9.B.27	The DedA or YdjX-Z (DedA) Family	PshP_03849T0	PstP_01945T0
	9.B.37	The Huntington-interacting Protein 14 (HIP14) Family	PshP_00010T0	PstP_02739T0		EPQ67624.1
	9.B.63	The Yeast Pheromone-induced Plasma Membrane Mating Cell Fusion Protein (PRM1) Family			CCU76333.1	EPQ63838.1
	9.B.76	The Goadsporin Immunity Protein, GodI (GodI) Family
	9.B.82	The Endoplasmic Reticulum Retrieval Protein1 (Putative Heavy Metal Transporter) (Rer1) Family			CCU76664.1	EPQ61963.1
		Sub-total	381	407	466	456
Protein in red: highly impacted by mutations
