# Supplementary material for: Genomic insights into host adaptation between the wheat stripe rust pathogen (Puccinia striiformis f. sp. tritici) and the barley stripe rust pathogen (Puccinia striiformis f. sp. hordei)
Source: BMC Genomics. 2018 Sep 12;19:664. doi: 10.1186/s12864-018-5041-y (PMC6134786; doi:10.1186/s12864-018-5041-y)
Supplement: Supplementary file 2 — Table SE1. Summary of transposable elements in Puccinia striiformis f. sp. tritici and P. striiformis f. sp. hordei genomes. Table SE2. Comparison of the annotated CAZyme genes among Puccinia striiformis f. sp. tritici (Pst), P. striiformis f. sp. hordei (Psh), Blumeria graminis f. sp. tritici (Bgt) and B. graminis f. sp. hordei (Bgh). Table SE3. Mating-related genes in Puccinia striiformis f. sp. tritici (Pst), P. striiformis f. sp. hordei (Psh), Blumeria graminis f. sp. tritici (Bgt) and B. graminis f. sp. hordei (Bgh). Table SE4. Comparison of the annotated peptidases genes among Puccinia striiformis f. sp. tritici (Pst), P. striiformis f. sp. hordei (Psh), Blumeria graminis f. sp. tritici (Bgt) and B. graminis f. sp. hordei (Bgh). Table SE5. Comparison of the annotated genes in isolate Pst (93–210) (Table SE5a) and Psh (93TX-2) (Table SE5b) using the Pathogen-Host-Interaction database. Table SE6. Summary of secondary-metabolite gene classes in 17 fungal plant pathogens. Table SE7. Comparison of the annotated transcription factor genes among nine fungal species or formae speciales. Table SE8. Comparison of the annotated transporter genes among Puccinia striiformis f. sp. hordei (Psh); P. striiformis f. sp. tritici (Psh); Blumeria graminis f. sp. hordei (Bgh) and B. graminis f. sp. tritici (Bgt). Table SE9. The list of fungal genomes and their resources used in this study. Table SE10. Summary of orthologues detected in 16 fungal plant pathogens using the OrthoFinder program. Table SE11. KEGG pathways annotated using GhostKOALA for Puccinia striiformis f. sp. tritici (Pst) and P. striiformis f. sp. hordei (Psh) isolates. Table SE11a. The numbers of conserved, specific and lost genes in Pst (93–210) and Psh (93TX-2); Table SE11b. Annotation of genes of KEGG pathways in Pst (93–210); and Table SE11c. Annotation of genes of KEGG pathways in Psh (93TX-2). Table SE12. List of exclusively expressed isolate-specific genes in isolates Pst (93–210) and Psh (93Tx-2) of Pucci [file 12864_2018_5041_MOESM2_ESM.zip › Additional file 3_Table_SE9 XMC.xlsx]

## Sheet: Additional file 3_Table_SE9
Table SE9 The list of fungal genomes and their resources used in this study
Fungus	Isolate	Source	Download date	Last modification	Web page	Reference
Blumeria graminis f. sp. hordei	DH14	NCBI	July 31 2017	June 16 2016	ftp://ftp.ncbi.nlm.nih.gov/genomes/all/GCA/000/151/065/GCA_000151065.3_ASM15106v3/	Genome expansion and gene loss in powdery mildew fungi reveal tradeoffs in extreme parasitism. Spanu et al. 2010. Science 330 (6010), 1543-1546
Blumeria graminis f. sp. tritici	96224	NCBI	July 31 2017	June 15 2016	ftp://ftp.ncbi.nlm.nih.gov/genomes/all/GCA/000/418/435/GCA_000418435.1_Bgt_454_newbler_assembly	The wheat powdery mildew genome shows the unique evolution of an obligate biotroph. Wicker et al. 2013. Nat Genet, 2013 Jul 14;45(9):1092-6
Melampsora allii-populina	12AY07	JGI-MycoCosm	July 30 2017	Jan 25 2016	http://genome.jgi.doe.gov/pages/dynamicOrganismDownload.jsf?organism=Melap1finSC_191
Melampsora larici-populina	98AG31	NCBI	July 30 2017	June 15 2016	ftp://ftp.ncbi.nlm.nih.gov/genomes/all/GCF/000/204/055/GCF_000204055.1_v1.0/	Obligate biotrophy features unraveled by the genomic analysis of rust fungi. 2011. Proc Natl Acad Sci U S A, 2011 May 2;108(22):9166-71
Melampsora lini	CH5	JGI-MycoCosm	July 30 2017	Feb 27 2015	http://genome.jgi.doe.gov/pages/dynamicOrganismDownload.jsf?organism=Melli1	The genome sequence and effector complement of the flax rust pathogen Melampsora lini. Front Plant Sci. 2014 Mar 24;5:98.
Puccinia graminis f. sp. tritici	CRL 75-36-700-3	JGI-MycoCosm	July 30 2017	July 18 2015	https://genome.jgi.doe.gov/pages/dynamicOrganismDownload.jsf?organism=Pucgr2	Obligate biotrophy features unraveled by the genomic analysis of rust fungi. 2011. Proc Natl Acad Sci U S A, 2011 May 2;108(22):9166-71
Puccinia striiformis f. sp. tritici	2K-41-Yr9 (PST-78)	JGI-MycoCosm	July 30 2017	June 08 2016	http://genome.jgi.doe.gov/pages/dynamicOrganismDownload.jsf?organism=Pucst_PST78_1	Comparative Analysis Highlights Variable Genome Content of Wheat Rusts and Divergence of the Mating Loci. G3 (Bethesda). 2017 Feb 9;7(2):361-376.
Puccinia striiformis f. sp. tritici	CY32	NCBI	September 17 2017	June 15 2016	ftp://ftp.ncbi.nlm.nih.gov/genomes/all/GCA/000/474/995/GCA_000474995.1_Cy321.0	High genome heterozygosity and endemic genetic recombination in the wheat stripe rust fungus. Nat Commun. 2013;4:2673. doi: 10.1038/ncomms3673.
Puccinia striiformis f. sp. tritici	104E 137A-	github	October 26 2017	Sep 23 2017	https://github.com/BenjaminSchwessinger/Pst_104_E137_A-_genome	Schwessinger et al., 2017. A near complete haplotype-phased genome of the dikaryotic wheat stripe rust fungus Puccinia striiformis f. sp. tritici reveals high inter-haplome diversity. BioRxiv. doi: https://doi.org/10.1101/192435
Puccinia triticina	1-1 BBBD Race 1	JGI-MycoCosm	July 30 2017	Dec 3 2013	https://genome.jgi.doe.gov/pages/dynamicOrganismDownload.jsf?organism=Puctr1	Comparative Analysis Highlights Variable Genome Content of Wheat Rusts and Divergence of the Mating Loci. G3 (Bethesda). 2017 Feb 9;7(2):361-376.
Tilletia caries	DAOMC 238032	NCBI	August 24 2017	June 1 2016	ftp://ftp.ncbi.nlm.nih.gov/genomes/all/GCA/001/645/005/GCA_001645005.1_ASM164500v1
Tilletia indica	DAOM 236416	NCBI	August 24 2017	June 1 2016	ftp://ftp.ncbi.nlm.nih.gov/genomes/all/GCA/001/645/015/GCA_001645015.1_ASM164501v1
Tilletia walkeri	DAOM 236422	NCBI	August 24 2017	June 1 2016	ftp://ftp.ncbi.nlm.nih.gov/genomes/all/GCA/001/645/055/GCA_001645055.1_ASM164505v1
Ustilago hordei	Uh4857-4	NCBI	July 31 2017	June 16 2016	ftp://ftp.ncbi.nlm.nih.gov/genomes/all/GCA/000/286/035/GCA_000286035.1_ASM28603v1/	Genome comparison of barley and maize smut fungi reveals targeted loss of RNA silencing components and species-specific presence of transposable elements. Plant Cell 24 (5), 1733-1745 (2012)
Ustilago maydis	521	JGI-MycoCosm	July 30 2017	July 08 2014	http://genome.jgi.doe.gov/pages/dynamicOrganismDownload.jsf?organism=Ustma1	Insights from the genome of the biotrophic fungal plant pathogen Ustilago maydis. Nature. 2006 Nov 2;444(7115):97-101.
Zymoseptoria ardabiliae	STIR04_1.1.1	JGI-MycoCosm	July 30 2017	Oct 12 2014	http://genome.jgi.doe.gov/pages/dynamicOrganismDownload.jsf?organism=Zymar1	Fusion of two divergent fungal individuals led to the recent emergence of a unique widespread pathogen species. Proc Natl Acad Sci U S A. 2012 Jul 3;109(27):10954-9. doi: 10.1073/pnas.1201403109.
Mycosphaerella graminicola	IPO323	JGI-MycoCosm	July 30 2017	March 07 2012	http://genome.jgi.doe.gov/pages/dynamicOrganismDownload.jsf?organism=Mycgr3	Finished genome of the fungal wheat pathogen Mycosphaerella graminicola reveals dispensome structure, chromosome plasticity, and stealth pathogenesis. PLoS Genet. 2011 Jun;7(6):e1002070.
